# Supplementary material for: Global trends in ambient particulate matter-attributable ischemic heart disease among the elderly (1990–2021)
Source: Front Cardiovasc Med. 2025 Oct 24;12:1653870. doi: 10.3389/fcvm.2025.1653870 (PMC12592073; doi:10.3389/fcvm.2025.1653870)
Supplement: Supplementary file 1 [file Datasheet1.csv]

	location	cause	sex	age	DALYs (Disability-Adjusted Life Years)_Number_1990_CI	DALYs (Disability-Adjusted Life Years)_Number_2021_CI	Deaths_Number_1990_CI	Deaths_Number_2021_CI	YLDs (Years Lived with Disability)_Number_1990_CI	YLDs (Years Lived with Disability)_Number_2021_CI	YLLs (Years of Life Lost)_Number_1990_CI	YLLs (Years of Life Lost)_Number_2021_CI	Deaths_ASR_1990_CI	Deaths_ASR_2021_CI	DALYs (Disability-Adjusted Life Years)_ASR_1990_CI	DALYs (Disability-Adjusted Life Years)_ASR_2021_CI	YLDs (Years Lived with Disability)_ASR_1990_CI	YLDs (Years Lived with Disability)_ASR_2021_CI	YLLs (Years of Life Lost)_ASR_1990_CI	YLLs (Years of Life Lost)_ASR_2021_CI	Deaths_EAPC_95CI	DALYs (Disability-Adjusted Life Years)_EAPC_95CI	YLDs (Years Lived with Disability)_EAPC_95CI	YLLs (Years of Life Lost)_EAPC_95CI	DALYs (Disability-Adjusted Life Years)_number_percent_change	Deaths_number_percent_change	YLDs (Years Lived with Disability)_number_percent_change	YLLs (Years of Life Lost)_number_percent_change
241	Global	Ischemic heart disease	Both	60 to 64	4758476 ( 3738181 to 5901382 )	6332266 ( 4850551 to 7786898 )	162186 ( 127120 to 200444 )	214905 ( 164734 to 263945 )	75122 ( 43035 to 125514 )	125099 ( 71487 to 206514 )	4683354 ( 3670941 to 5787534 )	6207167 ( 4758334 to 7623256 )	100.982 ( 79.149 to 124.802 )	67.148 ( 51.472 to 82.47 )	2962.766 ( 2327.501 to 3674.373 )	1978.537 ( 1515.57 to 2433.042 )	46.773 ( 26.795 to 78.149 )	39.088 ( 22.336 to 64.526 )	2915.993 ( 2285.635 to 3603.488 )	1939.45 ( 1486.757 to 2381.911 )	-1.53 (-1.63 to -1.44)	-1.51 (-1.61 to -1.42)	-0.6 (-0.68 to -0.53)	-1.53 (-1.62 to -1.43)	33.073	32.505	66.528	32.537
242	Global	Ischemic heart disease	Both	65 to 69	4646505 ( 3622055 to 5781446 )	6992400 ( 5319828 to 8687734 )	187077 ( 145935 to 231735 )	280202 ( 213431 to 348545 )	94033 ( 53619 to 148217 )	178959 ( 103159 to 281439 )	4552472 ( 3551567 to 5639740 )	6813442 ( 5190023 to 8475334 )	151.345 ( 118.062 to 187.474 )	101.581 ( 77.374 to 126.357 )	3759.021 ( 2930.241 to 4677.187 )	2534.928 ( 1928.577 to 3149.531 )	76.073 ( 43.378 to 119.908 )	64.877 ( 37.398 to 102.029 )	3682.948 ( 2873.216 to 4562.548 )	2470.051 ( 1881.519 to 3072.53 )	-1.53 (-1.67 to -1.39)	-1.51 (-1.64 to -1.37)	-0.59 (-0.67 to -0.52)	-1.53 (-1.66 to -1.39)	50.487	49.779	90.315	49.665
243	Global	Ischemic heart disease	Both	70 to 74	3984648 ( 3096401 to 4977913 )	6572960 ( 4945241 to 8168921 )	194906 ( 151202 to 242531 )	319356 ( 239193 to 396601 )	85502 ( 47489 to 131354 )	174891 ( 97694 to 273089 )	3899145 ( 3024829 to 4851845 )	6398069 ( 4792257 to 7944717 )	230.219 ( 178.596 to 286.473 )	155.148 ( 116.204 to 192.675 )	4706.583 ( 3657.405 to 5879.807 )	3193.25 ( 2402.478 to 3968.593 )	100.993 ( 56.094 to 155.152 )	84.965 ( 47.461 to 132.671 )	4605.59 ( 3572.865 to 5730.899 )	3108.285 ( 2328.155 to 3859.671 )	-1.39 (-1.55 to -1.22)	-1.37 (-1.53 to -1.21)	-0.55 (-0.65 to -0.44)	-1.39 (-1.56 to -1.23)	64.957	63.851	104.546	64.089
244	Global	Ischemic heart disease	Both	75 to 79	3780480 ( 2850139 to 4777947 )	5281587 ( 3964486 to 6627052 )	232437 ( 174995 to 292323 )	322365 ( 240651 to 405530 )	70819 ( 39217 to 109706 )	129087 ( 70819 to 196512 )	3709662 ( 2793346 to 4665697 )	5152500 ( 3846896 to 6480873 )	377.605 ( 284.289 to 474.894 )	244.43 ( 182.471 to 307.489 )	6141.578 ( 4630.193 to 7762.013 )	4004.709 ( 3006.031 to 5024.894 )	115.048 ( 63.71 to 178.222 )	97.879 ( 53.698 to 149.003 )	6026.53 ( 4537.929 to 7579.657 )	3906.83 ( 2916.869 to 4914.056 )	-1.29 (-1.42 to -1.16)	-1.28 (-1.41 to -1.15)	-0.45 (-0.55 to -0.35)	-1.3 (-1.43 to -1.17)	39.707	38.689	82.277	38.894
245	Global	Ischemic heart disease	Both	80 to 84	2746992 ( 2023230 to 3482988 )	4544865 ( 3323796 to 5711897 )	215863 ( 158427 to 272904 )	356742 ( 260554 to 449339 )	45054 ( 25774 to 68889 )	91194 ( 50835 to 141434 )	2701938 ( 1983456 to 3415827 )	4453671 ( 3252934 to 5609508 )	610.197 ( 447.839 to 771.44 )	407.319 ( 297.493 to 513.043 )	7765.146 ( 5719.23 to 9845.644 )	5189.206 ( 3795.022 to 6521.692 )	127.359 ( 72.858 to 194.733 )	104.123 ( 58.042 to 161.486 )	7637.787 ( 5606.796 to 9655.796 )	5085.082 ( 3714.113 to 6404.787 )	-1.22 (-1.35 to -1.09)	-1.21 (-1.34 to -1.08)	-0.57 (-0.65 to -0.49)	-1.22 (-1.35 to -1.09)	65.449	65.263	102.41	64.832
246	Global	Ischemic heart disease	Both	85 to 89	1473167 ( 1075279 to 1919440 )	2950996 ( 2150352 to 3720903 )	145988 ( 105913 to 190131 )	292405 ( 212531 to 368890 )	21750 ( 13146 to 33475 )	51571 ( 31181 to 79097 )	1451417 ( 1053220 to 1889543 )	2899425 ( 2107649 to 3657388 )	966.1 ( 700.896 to 1258.221 )	639.53 ( 464.836 to 806.815 )	9748.924 ( 7115.838 to 12702.207 )	6454.244 ( 4703.122 to 8138.14 )	143.933 ( 86.998 to 221.525 )	112.793 ( 68.197 to 172.997 )	9604.991 ( 6969.854 to 12504.363 )	6341.45 ( 4609.725 to 7999.224 )	-1.3 (-1.42 to -1.19)	-1.3 (-1.41 to -1.2)	-0.87 (-0.9 to -0.83)	-1.31 (-1.42 to -1.2)	100.316	100.294	137.108	99.765
247	Global	Ischemic heart disease	Both	90 to 94	548969 ( 386216 to 729404 )	1423938 ( 1016874 to 1820599 )	62889 ( 44253 to 83501 )	162740 ( 115768 to 208075 )	6651 ( 3959 to 10429 )	20522 ( 12205 to 31810 )	542318 ( 381671 to 720008 )	1403416 ( 998443 to 1794272 )	1467.59 ( 1032.695 to 1948.597 )	909.702 ( 647.134 to 1163.121 )	12810.842 ( 9012.812 to 17021.519 )	7959.685 ( 5684.237 to 10176.988 )	155.205 ( 92.393 to 243.376 )	114.714 ( 68.228 to 177.817 )	12655.636 ( 8906.762 to 16802.249 )	7844.971 ( 5581.206 to 10029.819 )	-1.57 (-1.67 to -1.47)	-1.56 (-1.67 to -1.46)	-1.16 (-1.2 to -1.11)	-1.57 (-1.67 to -1.47)	159.384	158.773	208.555	158.781
248	Global	Ischemic heart disease	Both	95 plus	168750 ( 111842 to 233377 )	465162 ( 316403 to 606300 )	20508 ( 13566 to 28394 )	56410 ( 38100 to 73569 )	1657 ( 926 to 2626 )	5962 ( 3348 to 9234 )	167094 ( 110479 to 231327 )	459200 ( 310471 to 598616 )	2014.327 ( 1332.487 to 2788.945 )	1034.987 ( 699.051 to 1349.812 )	16575.25 ( 10985.542 to 22923.104 )	8534.599 ( 5805.222 to 11124.133 )	162.738 ( 90.93 to 257.901 )	109.386 ( 61.433 to 169.43 )	16412.512 ( 10851.665 to 22721.695 )	8425.212 ( 5696.387 to 10983.167 )	-2.23 (-2.35 to -2.1)	-2.24 (-2.37 to -2.11)	-1.37 (-1.44 to -1.3)	-2.25 (-2.38 to -2.12)	175.652	175.063	259.807	174.815
249	Global	Ischemic heart disease	Female	60 to 64	1738308 ( 1350831 to 2154278 )	2219247 ( 1684114 to 2737869 )	59241 ( 45789 to 73217 )	75149 ( 57027 to 92813 )	29116 ( 16500 to 48495 )	49805 ( 28255 to 82019 )	1709192 ( 1321104 to 2112374 )	2169442 ( 1646325 to 2679401 )	72.19 ( 55.797 to 89.22 )	45.68 ( 34.665 to 56.417 )	2118.257 ( 1646.088 to 2625.148 )	1348.996 ( 1023.71 to 1664.248 )	35.48 ( 20.106 to 59.095 )	30.274 ( 17.175 to 49.856 )	2082.778 ( 1609.863 to 2574.084 )	1318.722 ( 1000.739 to 1628.707 )	-1.69 (-1.8 to -1.58)	-1.66 (-1.77 to -1.56)	-0.56 (-0.63 to -0.49)	-1.69 (-1.79 to -1.58)	27.667	26.853	71.057	26.928
250	Global	Ischemic heart disease	Female	65 to 69	1938954 ( 1507020 to 2406338 )	2734613 ( 2058244 to 3385756 )	78168 ( 60665 to 97185 )	109580 ( 82568 to 136071 )	38914 ( 22416 to 61434 )	72915 ( 42235 to 114385 )	1900040 ( 1474713 to 2362613 )	2661698 ( 2005392 to 3305508 )	117.939 ( 91.531 to 146.632 )	76.092 ( 57.336 to 94.488 )	2925.476 ( 2273.777 to 3630.66 )	1898.919 ( 1429.247 to 2351.073 )	58.713 ( 33.822 to 92.691 )	50.632 ( 29.328 to 79.429 )	2866.763 ( 2225.034 to 3564.688 )	1848.287 ( 1392.547 to 2295.35 )	-1.65 (-1.78 to -1.51)	-1.62 (-1.75 to -1.49)	-0.61 (-0.67 to -0.54)	-1.65 (-1.78 to -1.51)	41.035	40.185	87.375	40.086
251	Global	Ischemic heart disease	Female	70 to 74	1863901 ( 1440094 to 2326377 )	2756908 ( 2081393 to 3422646 )	91450 ( 70579 to 114365 )	134068 ( 101476 to 167085 )	37087 ( 20653 to 57494 )	72456 ( 41117 to 112278 )	1826813 ( 1409970 to 2284489 )	2684451 ( 2031771 to 3345655 )	194.398 ( 150.032 to 243.109 )	122.495 ( 92.716 to 152.661 )	3962.151 ( 3061.252 to 4945.252 )	2518.925 ( 1901.722 to 3127.195 )	78.838 ( 43.902 to 122.218 )	66.202 ( 37.567 to 102.586 )	3883.314 ( 2997.217 to 4856.209 )	2452.723 ( 1856.384 to 3056.85 )	-1.57 (-1.75 to -1.39)	-1.55 (-1.72 to -1.38)	-0.61 (-0.7 to -0.51)	-1.58 (-1.75 to -1.4)	47.911	46.603	95.368	46.947
252	Global	Ischemic heart disease	Female	75 to 79	1998088 ( 1504319 to 2543893 )	2418891 ( 1811557 to 3004877 )	123302 ( 92838 to 156864 )	148189 ( 111380 to 184065 )	33611 ( 18738 to 52627 )	55177 ( 30307 to 84068 )	1964478 ( 1479559 to 2498515 )	2363714 ( 1776904 to 2935769 )	339.463 ( 255.594 to 431.863 )	205.539 ( 154.485 to 255.3 )	5500.938 ( 4141.542 to 7003.593 )	3355.019 ( 2512.643 to 4167.786 )	92.533 ( 51.589 to 144.888 )	76.531 ( 42.036 to 116.603 )	5408.405 ( 4073.376 to 6878.662 )	3278.488 ( 2464.579 to 4071.933 )	-1.51 (-1.62 to -1.39)	-1.5 (-1.61 to -1.38)	-0.56 (-0.64 to -0.47)	-1.52 (-1.63 to -1.4)	21.06	20.184	64.164	20.323
253	Global	Ischemic heart disease	Female	80 to 84	1597134 ( 1167059 to 2050630 )	2302680 ( 1678150 to 2877919 )	125950 ( 91543 to 162057 )	181242 ( 131380 to 226041 )	23608 ( 13614 to 35953 )	43467 ( 24260 to 66952 )	1573526 ( 1144097 to 2024220 )	2259213 ( 1637896 to 2817105 )	570.106 ( 414.363 to 733.54 )	355.856 ( 257.956 to 443.816 )	7229.306 ( 5282.605 to 9282.023 )	4521.158 ( 3294.935 to 5650.602 )	106.858 ( 61.623 to 162.74 )	85.345 ( 47.634 to 131.456 )	7122.448 ( 5178.671 to 9162.482 )	4435.813 ( 3215.9 to 5531.198 )	-1.48 (-1.6 to -1.35)	-1.47 (-1.59 to -1.34)	-0.69 (-0.75 to -0.63)	-1.48 (-1.6 to -1.36)	44.176	43.9	84.12	43.576
254	Global	Ischemic heart disease	Female	85 to 89	934361 ( 664012 to 1223495 )	1510206 ( 1079368 to 1934378 )	92813 ( 65913 to 121565 )	149532 ( 106764 to 191612 )	12876 ( 7741 to 19928 )	28107 ( 17193 to 43831 )	921485 ( 654520 to 1206390 )	1482099 ( 1058534 to 1898853 )	923.787 ( 656.05 to 1209.962 )	525.244 ( 375.016 to 673.053 )	9299.887 ( 6609.047 to 12177.7 )	5304.715 ( 3791.364 to 6794.65 )	128.154 ( 77.046 to 198.35 )	98.728 ( 60.391 to 153.961 )	9171.734 ( 6514.573 to 12007.452 )	5205.987 ( 3718.181 to 6669.865 )	-1.83 (-1.93 to -1.74)	-1.82 (-1.92 to -1.73)	-0.97 (-1.01 to -0.93)	-1.84 (-1.94 to -1.74)	61.63	61.111	118.29	60.838
255	Global	Ischemic heart disease	Female	90 to 94	370289 ( 253032 to 498187 )	824989 ( 574945 to 1070206 )	42458 ( 29023 to 57164 )	94304 ( 65523 to 122045 )	4292 ( 2552 to 6773 )	12594 ( 7522 to 19579 )	365997 ( 250226 to 492731 )	812395 ( 564488 to 1051342 )	1402.996 ( 959.049 to 1888.967 )	781.901 ( 543.268 to 1011.906 )	12235.995 ( 8361.301 to 16462.329 )	6840.207 ( 4767.022 to 8873.367 )	141.819 ( 84.346 to 223.801 )	104.416 ( 62.369 to 162.337 )	12094.176 ( 8268.589 to 16282.013 )	6735.79 ( 4680.323 to 8716.966 )	-2.03 (-2.12 to -1.94)	-2.02 (-2.11 to -1.93)	-1.2 (-1.25 to -1.15)	-2.03 (-2.12 to -1.94)	122.796	122.111	193.43	121.968
256	Global	Ischemic heart disease	Female	95 plus	125207 ( 81563 to 174752 )	325657 ( 218699 to 430913 )	15232 ( 9915 to 21269 )	39597 ( 26407 to 52440 )	1156 ( 648 to 1828 )	4024 ( 2250 to 6221 )	124051 ( 80745 to 173042 )	321633 ( 214688 to 425654 )	2009.852 ( 1308.358 to 2806.531 )	1005.454 ( 670.515 to 1331.544 )	16521.248 ( 10762.287 to 23058.723 )	8269.044 ( 5553.186 to 10941.696 )	152.595 ( 85.445 to 241.257 )	102.168 ( 57.134 to 157.964 )	16368.653 ( 10654.437 to 22833.109 )	8166.876 ( 5451.328 to 10808.147 )	-2.39 (-2.5 to -2.28)	-2.41 (-2.52 to -2.3)	-1.4 (-1.46 to -1.34)	-2.42 (-2.53 to -2.31)	160.095	159.959	248.097	159.275
257	Global	Ischemic heart disease	Male	60 to 64	3020168 ( 2346401 to 3744807 )	4113019 ( 3112465 to 5130235 )	102944 ( 80229 to 127716 )	139756 ( 104760 to 174971 )	46007 ( 26363 to 76718 )	75294 ( 43067 to 124220 )	2974162 ( 2317600 to 3689724 )	4037725 ( 3026794 to 5054736 )	131.062 ( 102.143 to 162.6 )	89.854 ( 67.353 to 112.495 )	3845.09 ( 2987.291 to 4767.655 )	2644.4 ( 2001.11 to 3298.403 )	58.573 ( 33.563 to 97.672 )	48.409 ( 27.689 to 79.865 )	3786.517 ( 2950.623 to 4697.527 )	2595.991 ( 1946.029 to 3249.862 )	-1.43 (-1.52 to -1.34)	-1.42 (-1.51 to -1.32)	-0.62 (-0.71 to -0.54)	-1.43 (-1.52 to -1.34)	36.185	35.759	63.658	35.76
258	Global	Ischemic heart disease	Male	65 to 69	2707551 ( 2079504 to 3369611 )	4257788 ( 3181424 to 5372401 )	108909 ( 83466 to 135100 )	170623 ( 126941 to 215680 )	55119 ( 31203 to 87207 )	106044 ( 61214 to 168200 )	2652432 ( 2033131 to 3290043 )	4151744 ( 3089013 to 5248273 )	189.965 ( 145.586 to 235.648 )	129.423 ( 96.289 to 163.601 )	4722.647 ( 3627.176 to 5877.446 )	3229.677 ( 2413.218 to 4075.149 )	96.142 ( 54.426 to 152.11 )	80.438 ( 46.433 to 127.585 )	4626.505 ( 3546.289 to 5738.659 )	3149.239 ( 2343.122 to 3980.994 )	-1.48 (-1.61 to -1.34)	-1.46 (-1.59 to -1.33)	-0.62 (-0.7 to -0.53)	-1.48 (-1.61 to -1.34)	57.256	56.666	92.391	56.526
259	Global	Ischemic heart disease	Male	70 to 74	2120747 ( 1638751 to 2629603 )	3816052 ( 2834677 to 4820849 )	103456 ( 79395 to 128269 )	185289 ( 137184 to 234744 )	48415 ( 26750 to 75208 )	102435 ( 56634 to 161046 )	2072332 ( 1590445 to 2569226 )	3713617 ( 2749816 to 4704500 )	275.013 ( 211.053 to 340.973 )	192.225 ( 142.32 to 243.532 )	5637.508 ( 4356.236 to 6990.183 )	3958.913 ( 2940.798 to 5001.327 )	128.699 ( 71.109 to 199.924 )	106.27 ( 58.755 to 167.075 )	5508.809 ( 4227.825 to 6829.686 )	3852.643 ( 2852.76 to 4880.621 )	-1.31 (-1.47 to -1.15)	-1.3 (-1.45 to -1.15)	-0.58 (-0.69 to -0.47)	-1.32 (-1.47 to -1.16)	79.939	79.099	111.577	79.2
260	Global	Ischemic heart disease	Male	75 to 79	1782392 ( 1345728 to 2240486 )	2862696 ( 2115925 to 3632681 )	109135 ( 82154 to 137222 )	174176 ( 127820 to 221519 )	37208 ( 20465 to 58339 )	73910 ( 40807 to 112628 )	1745184 ( 1314068 to 2193723 )	2788786 ( 2046885 to 3546467 )	432.51 ( 325.582 to 543.824 )	291.329 ( 213.793 to 370.515 )	7063.781 ( 5333.244 to 8879.25 )	4788.179 ( 3539.121 to 6076.066 )	147.459 ( 81.106 to 231.204 )	123.622 ( 68.254 to 188.383 )	6916.322 ( 5207.771 to 8693.921 )	4664.557 ( 3423.645 to 5931.864 )	-1.16 (-1.3 to -1.02)	-1.16 (-1.3 to -1.01)	-0.49 (-0.6 to -0.38)	-1.17 (-1.31 to -1.03)	60.61	59.597	98.64	59.799
261	Global	Ischemic heart disease	Male	80 to 84	1149859 ( 853609 to 1459007 )	2242185 ( 1639762 to 2852127 )	89912 ( 66609 to 113836 )	175501 ( 127385 to 223700 )	21447 ( 12124 to 32899 )	47727 ( 26544 to 74978 )	1128412 ( 836026 to 1428321 )	2194458 ( 1592987 to 2796391 )	676.875 ( 501.441 to 856.977 )	478.831 ( 347.554 to 610.337 )	8656.334 ( 6426.116 to 10983.657 )	6117.521 ( 4473.885 to 7781.67 )	161.455 ( 91.274 to 247.669 )	130.218 ( 72.421 to 204.567 )	8494.878 ( 6293.743 to 10752.648 )	5987.303 ( 4346.266 to 7629.602 )	-0.99 (-1.12 to -0.85)	-0.99 (-1.12 to -0.86)	-0.59 (-0.68 to -0.49)	-1 (-1.13 to -0.86)	94.997	95.192	122.535	94.473
262	Global	Ischemic heart disease	Male	85 to 89	538806 ( 397873 to 689771 )	1440790 ( 1054876 to 1824229 )	53175 ( 39214 to 68102 )	142872 ( 104230 to 180449 )	8874 ( 5342 to 13617 )	23464 ( 13944 to 36062 )	529932 ( 390782 to 678588 )	1417325 ( 1034037 to 1790124 )	1050.047 ( 774.358 to 1344.812 )	828.118 ( 604.14 to 1045.917 )	10639.806 ( 7856.798 to 13620.912 )	8351.116 ( 6114.278 to 10573.611 )	175.239 ( 105.488 to 268.904 )	136.003 ( 80.825 to 209.023 )	10464.568 ( 7716.768 to 13400.069 )	8215.112 ( 5993.492 to 10375.93 )	-0.68 (-0.83 to -0.53)	-0.7 (-0.85 to -0.55)	-0.85 (-0.9 to -0.8)	-0.7 (-0.84 to -0.55)	167.404	168.683	164.413	167.454
263	Global	Ischemic heart disease	Male	90 to 94	178680 ( 129878 to 231189 )	598949 ( 431098 to 763147 )	20431 ( 14732 to 26423 )	68436 ( 49146 to 87120 )	2359 ( 1393 to 3676 )	7928 ( 4700 to 12154 )	176321 ( 127158 to 228004 )	591021 ( 424394 to 752434 )	1622.859 ( 1170.17 to 2098.792 )	1174.158 ( 843.206 to 1494.717 )	14192.629 ( 10316.252 to 18363.502 )	10276.215 ( 7396.382 to 13093.371 )	187.383 ( 110.61 to 291.955 )	136.023 ( 80.632 to 208.523 )	14005.246 ( 10100.212 to 18110.525 )	10140.192 ( 7281.358 to 12909.572 )	-0.87 (-1.05 to -0.68)	-0.87 (-1.05 to -0.68)	-1.15 (-1.23 to -1.07)	-0.86 (-1.05 to -0.67)	235.208	234.962	236.075	235.196
264	Global	Ischemic heart disease	Male	95 plus	43543 ( 30227 to 57941 )	139505 ( 99363 to 179433 )	5276 ( 3658 to 7037 )	16813 ( 11970 to 21663 )	500 ( 282 to 790 )	1938 ( 1086 to 3013 )	43043 ( 29851 to 57409 )	137567 ( 98015 to 177141 )	2027.359 ( 1405.826 to 2704.081 )	1111.911 ( 791.657 to 1432.722 )	16732.517 ( 11615.412 to 22265.055 )	9226.262 ( 6571.462 to 11866.919 )	192.28 ( 108.295 to 303.493 )	128.188 ( 71.791 to 199.293 )	16540.238 ( 11471.083 to 22060.815 )	9098.074 ( 6482.283 to 11715.376 )	-1.82 (-2.02 to -1.63)	-1.83 (-2.03 to -1.64)	-1.38 (-1.53 to -1.24)	-1.84 (-2.04 to -1.64)	220.384	218.669	287.6	219.604
265	High SDI	Ischemic heart disease	Both	60 to 64	632892 ( 395886 to 879156 )	258712 ( 177871 to 347950 )	21568 ( 13457 to 29867 )	8626 ( 5949 to 11590 )	11229 ( 5671 to 19887 )	9867 ( 5533 to 16077 )	621664 ( 388002 to 860781 )	248846 ( 171645 to 334392 )	54.046 ( 33.721 to 74.84 )	12.654 ( 8.727 to 17.001 )	1585.902 ( 992.011 to 2202.99 )	379.51 ( 260.921 to 510.414 )	28.136 ( 14.211 to 49.834 )	14.474 ( 8.116 to 23.583 )	1557.766 ( 972.257 to 2156.945 )	365.036 ( 251.788 to 490.526 )	-4.89 (-5.05 to -4.73)	-4.82 (-4.97 to -4.66)	-2.29 (-2.37 to -2.21)	-4.88 (-5.04 to -4.73)	-59.122	-60.006	-12.129	-59.971
266	High SDI	Ischemic heart disease	Both	65 to 69	766020 ( 478066 to 1065751 )	298983 ( 205105 to 403092 )	30871 ( 19243 to 42935 )	11687 ( 7963 to 15793 )	16462 ( 8524 to 27982 )	14948 ( 8198 to 24351 )	749558 ( 467300 to 1042353 )	284035 ( 193570 to 383823 )	88.34 ( 55.067 to 122.863 )	19.277 ( 13.135 to 26.05 )	2192.056 ( 1368.041 to 3049.771 )	493.166 ( 338.316 to 664.891 )	47.109 ( 24.391 to 80.073 )	24.657 ( 13.523 to 40.166 )	2144.947 ( 1337.234 to 2982.813 )	468.509 ( 319.288 to 633.107 )	-5.43 (-5.63 to -5.24)	-5.33 (-5.52 to -5.14)	-2.56 (-2.7 to -2.42)	-5.43 (-5.62 to -5.23)	-60.969	-62.142	-9.197	-62.106
267	High SDI	Ischemic heart disease	Both	70 to 74	704328 ( 423674 to 989241 )	316847 ( 213686 to 426157 )	34431 ( 20727 to 48310 )	15044 ( 10211 to 20311 )	15492 ( 8076 to 26061 )	16591 ( 8694 to 26683 )	688836 ( 414704 to 966278 )	300255 ( 203816 to 405283 )	137.454 ( 82.746 to 192.858 )	28.194 ( 19.135 to 38.064 )	2811.757 ( 1691.357 to 3949.165 )	593.785 ( 400.457 to 798.637 )	61.846 ( 32.24 to 104.037 )	31.092 ( 16.293 to 50.006 )	2749.91 ( 1655.546 to 3857.494 )	562.692 ( 381.96 to 759.519 )	-5.67 (-5.87 to -5.47)	-5.57 (-5.76 to -5.37)	-2.68 (-2.88 to -2.48)	-5.67 (-5.87 to -5.48)	-55.014	-56.307	7.094	-56.411
268	High SDI	Ischemic heart disease	Both	75 to 79	851987 ( 536197 to 1194875 )	284525 ( 190689 to 383239 )	52581 ( 33116 to 73663 )	17078 ( 11462 to 22965 )	16200 ( 8358 to 27083 )	12656 ( 6385 to 19953 )	835787 ( 526220 to 1170568 )	271869 ( 182510 to 365591 )	248.351 ( 156.412 to 347.924 )	47.16 ( 31.651 to 63.417 )	4024.085 ( 2532.555 to 5643.608 )	785.697 ( 526.574 to 1058.287 )	76.514 ( 39.477 to 127.918 )	34.949 ( 17.632 to 55.1 )	3947.57 ( 2485.432 to 5528.802 )	750.748 ( 503.989 to 1009.552 )	-5.52 (-5.66 to -5.38)	-5.44 (-5.58 to -5.3)	-2.6 (-2.78 to -2.41)	-5.53 (-5.67 to -5.39)	-66.605	-67.521	-21.877	-67.471
269	High SDI	Ischemic heart disease	Both	80 to 84	725015 ( 446642 to 1020297 )	307878 ( 197547 to 415949 )	57086 ( 35195 to 80245 )	23901 ( 15208 to 32258 )	12121 ( 6368 to 20353 )	11088 ( 5740 to 17505 )	712894 ( 439512 to 1001642 )	296790 ( 188823 to 400551 )	418.798 ( 258.199 to 588.696 )	88.613 ( 56.384 to 119.595 )	5318.891 ( 3276.68 to 7485.152 )	1141.459 ( 732.408 to 1542.135 )	88.923 ( 46.721 to 149.313 )	41.11 ( 21.28 to 64.901 )	5229.968 ( 3224.373 to 7348.299 )	1100.349 ( 700.064 to 1485.047 )	-5.12 (-5.21 to -5.03)	-5.07 (-5.15 to -4.98)	-2.59 (-2.68 to -2.51)	-5.13 (-5.22 to -5.04)	-57.535	-58.132	-8.522	-58.368
270	High SDI	Ischemic heart disease	Both	85 to 89	440125 ( 267790 to 632757 )	289920 ( 184429 to 394472 )	43719 ( 26520 to 62697 )	28521 ( 18026 to 38972 )	6785 ( 3734 to 11290 )	8475 ( 4715 to 13842 )	433340 ( 262997 to 621377 )	281444 ( 177924 to 384553 )	671.122 ( 407.108 to 962.452 )	172.873 ( 109.26 to 236.219 )	6756.276 ( 4110.799 to 9713.337 )	1757.295 ( 1117.885 to 2391.023 )	104.157 ( 57.321 to 173.314 )	51.372 ( 28.577 to 83.901 )	6652.119 ( 4037.212 to 9538.649 )	1705.923 ( 1078.457 to 2330.897 )	-4.65 (-4.77 to -4.52)	-4.62 (-4.74 to -4.5)	-2.68 (-2.77 to -2.58)	-4.66 (-4.78 to -4.53)	-34.128	-34.763	24.908	-35.052
271	High SDI	Ischemic heart disease	Both	90 to 94	199511 ( 118444 to 293184 )	194317 ( 119875 to 270768 )	22873 ( 13602 to 33577 )	22059 ( 13536 to 30682 )	2413 ( 1255 to 4162 )	4320 ( 2359 to 7147 )	197098 ( 117223 to 289325 )	189998 ( 116598 to 264235 )	1072.085 ( 637.523 to 1573.799 )	287.73 ( 176.553 to 400.201 )	9351.312 ( 5551.577 to 13741.825 )	2534.587 ( 1563.594 to 3531.784 )	113.123 ( 58.816 to 195.067 )	56.342 ( 30.772 to 93.223 )	9238.189 ( 5494.354 to 13560.972 )	2478.245 ( 1520.856 to 3446.566 )	-4.61 (-4.81 to -4.42)	-4.58 (-4.78 to -4.39)	-2.81 (-2.97 to -2.65)	-4.61 (-4.81 to -4.42)	-2.603	-3.559	79.03	-3.602
272	High SDI	Ischemic heart disease	Both	95 plus	70881 ( 38424 to 107101 )	89572 ( 52694 to 129339 )	8647 ( 4690 to 13074 )	10946 ( 6378 to 15801 )	618 ( 305 to 1075 )	1508 ( 783 to 2578 )	70263 ( 38120 to 106171 )	88064 ( 51390 to 126975 )	1553.675 ( 842.706 to 2349.024 )	395.142 ( 230.228 to 570.389 )	12735.316 ( 6903.785 to 19242.969 )	3233.35 ( 1902.156 to 4668.873 )	111.107 ( 54.889 to 193.075 )	54.423 ( 28.276 to 93.047 )	12624.209 ( 6849.105 to 19075.982 )	3178.927 ( 1855.081 to 4583.509 )	-4.9 (-5.09 to -4.71)	-4.93 (-5.12 to -4.73)	-2.86 (-3.06 to -2.65)	-4.95 (-5.14 to -4.76)	26.37	26.587	144.013	25.335
273	High SDI	Ischemic heart disease	Female	60 to 64	180942 ( 115444 to 247713 )	67719 ( 46121 to 90732 )	6144 ( 3905 to 8395 )	2230 ( 1520 to 2978 )	4130 ( 2063 to 7272 )	3423 ( 1891 to 5614 )	176812 ( 112397 to 241592 )	64296 ( 43838 to 85883 )	29.234 ( 18.58 to 39.949 )	6.4 ( 4.364 to 8.549 )	860.995 ( 549.332 to 1178.723 )	194.389 ( 132.392 to 260.447 )	19.65 ( 9.818 to 34.602 )	9.825 ( 5.428 to 16.116 )	841.345 ( 534.83 to 1149.595 )	184.564 ( 125.838 to 246.529 )	-5.18 (-5.36 to -5)	-5.07 (-5.24 to -4.89)	-2.38 (-2.46 to -2.31)	-5.17 (-5.34 to -4.99)	-62.574	-63.704	-17.119	-63.636
274	High SDI	Ischemic heart disease	Female	65 to 69	269085 ( 169373 to 369422 )	90379 ( 61835 to 120240 )	10813 ( 6798 to 14876 )	3490 ( 2388 to 4625 )	6881 ( 3561 to 11704 )	5659 ( 3126 to 9199 )	262204 ( 164846 to 360703 )	84720 ( 57968 to 112268 )	55.26 ( 34.742 to 76.023 )	11.055 ( 7.564 to 14.65 )	1375.15 ( 865.572 to 1887.918 )	286.266 ( 195.856 to 380.849 )	35.165 ( 18.198 to 59.815 )	17.925 ( 9.902 to 29.137 )	1339.985 ( 842.437 to 1843.359 )	268.341 ( 183.609 to 355.598 )	-5.83 (-6.06 to -5.6)	-5.69 (-5.91 to -5.46)	-2.69 (-2.85 to -2.52)	-5.82 (-6.05 to -5.59)	-66.412	-67.724	-17.759	-67.689
275	High SDI	Ischemic heart disease	Female	70 to 74	291387 ( 180513 to 403754 )	110812 ( 75497 to 148569 )	14237 ( 8816 to 19648 )	5223 ( 3560 to 7021 )	6996 ( 3692 to 11834 )	6628 ( 3518 to 10660 )	284390 ( 176126 to 392422 )	104184 ( 71003 to 140039 )	97.791 ( 60.554 to 134.96 )	18.435 ( 12.563 to 24.779 )	2001.457 ( 1239.897 to 2773.275 )	391.105 ( 266.465 to 524.369 )	48.057 ( 25.357 to 81.283 )	23.393 ( 12.416 to 37.624 )	1953.4 ( 1209.764 to 2695.445 )	367.713 ( 250.604 to 494.261 )	-6 (-6.23 to -5.77)	-5.87 (-6.09 to -5.65)	-2.84 (-3.07 to -2.61)	-6 (-6.22 to -5.77)	-61.971	-63.314	-5.26	-63.366
276	High SDI	Ischemic heart disease	Female	75 to 79	417982 ( 264052 to 584076 )	114924 ( 76480 to 154263 )	25853 ( 16335 to 36087 )	6894 ( 4589 to 9259 )	8058 ( 4167 to 13328 )	5397 ( 2809 to 8549 )	409924 ( 258889 to 572113 )	109526 ( 72896 to 147082 )	198.144 ( 125.197 to 276.575 )	34.673 ( 23.08 to 46.572 )	3203.469 ( 2023.732 to 4476.431 )	578.028 ( 384.667 to 775.89 )	61.756 ( 31.94 to 102.148 )	27.147 ( 14.13 to 43 )	3141.713 ( 1984.16 to 4384.746 )	550.881 ( 366.64 to 739.775 )	-5.8 (-5.97 to -5.64)	-5.71 (-5.87 to -5.55)	-2.74 (-2.95 to -2.53)	-5.81 (-5.97 to -5.64)	-72.505	-73.334	-33.023	-73.281
277	High SDI	Ischemic heart disease	Female	80 to 84	413295 ( 257097 to 589021 )	146350 ( 92126 to 199076 )	32639 ( 20321 to 46497 )	11384 ( 7176 to 15509 )	6779 ( 3594 to 11267 )	5284 ( 2831 to 8439 )	406517 ( 253097 to 578906 )	141066 ( 88911 to 192195 )	363.5 ( 226.311 to 517.83 )	72.793 ( 45.886 to 99.173 )	4602.803 ( 2863.251 to 6559.827 )	935.855 ( 589.113 to 1273.017 )	75.495 ( 40.026 to 125.482 )	33.79 ( 18.103 to 53.963 )	4527.308 ( 2818.699 to 6447.18 )	902.064 ( 568.551 to 1229.012 )	-5.32 (-5.43 to -5.21)	-5.27 (-5.37 to -5.16)	-2.71 (-2.81 to -2.61)	-5.33 (-5.44 to -5.22)	-64.589	-65.121	-22.053	-65.299
278	High SDI	Ischemic heart disease	Female	85 to 89	286190 ( 173380 to 413555 )	153453 ( 94520 to 211600 )	28490 ( 17301 to 41132 )	15105 ( 9242 to 20884 )	4356 ( 2378 to 7344 )	4705 ( 2626 to 7702 )	281834 ( 171185 to 406851 )	148748 ( 91026 to 205658 )	619.001 ( 375.883 to 893.662 )	146.303 ( 89.519 to 202.283 )	6217.942 ( 3766.965 to 8985.167 )	1486.344 ( 915.521 to 2049.558 )	94.642 ( 51.673 to 159.568 )	45.569 ( 25.434 to 74.602 )	6123.3 ( 3719.278 to 8839.502 )	1440.775 ( 881.676 to 1991.999 )	-4.93 (-5.07 to -4.78)	-4.89 (-5.03 to -4.76)	-2.75 (-2.84 to -2.66)	-4.94 (-5.08 to -4.8)	-46.381	-46.981	8.012	-47.221
279	High SDI	Ischemic heart disease	Female	90 to 94	143745 ( 84703 to 213467 )	121946 ( 73796 to 171350 )	16483 ( 9674 to 24457 )	13846 ( 8322 to 19492 )	1740 ( 895 to 2995 )	2757 ( 1525 to 4536 )	142005 ( 83350 to 210696 )	119189 ( 71639 to 167780 )	1021.347 ( 599.409 to 1515.424 )	263.563 ( 158.405 to 371.038 )	8906.777 ( 5248.379 to 13226.92 )	2321.264 ( 1404.719 to 3261.68 )	107.791 ( 55.459 to 185.572 )	52.477 ( 29.027 to 86.341 )	8798.986 ( 5164.552 to 13055.221 )	2268.788 ( 1363.652 to 3193.728 )	-4.76 (-4.98 to -4.54)	-4.73 (-4.95 to -4.52)	-2.88 (-3.04 to -2.71)	-4.76 (-4.98 to -4.54)	-15.165	-15.998	58.448	-16.067
280	High SDI	Ischemic heart disease	Female	95 plus	55577 ( 30013 to 84304 )	66063 ( 38114 to 95741 )	6787 ( 3664 to 10301 )	8083 ( 4614 to 11711 )	490 ( 245 to 846 )	1079 ( 561 to 1840 )	55087 ( 29739 to 83552 )	64984 ( 37155 to 94168 )	1538.378 ( 830.545 to 2334.92 )	392.183 ( 223.884 to 568.181 )	12597.401 ( 6802.907 to 19108.717 )	3205.304 ( 1849.253 to 4645.211 )	111.163 ( 55.452 to 191.85 )	52.371 ( 27.235 to 89.268 )	12486.237 ( 6740.833 to 18938.333 )	3152.933 ( 1802.712 to 4568.897 )	-4.91 (-5.11 to -4.71)	-4.93 (-5.13 to -4.73)	-2.98 (-3.19 to -2.77)	-4.95 (-5.15 to -4.75)	18.868	19.095	120.204	17.966
281	High SDI	Ischemic heart disease	Male	60 to 64	451951 ( 283230 to 630633 )	190993 ( 131369 to 257533 )	15425 ( 9653 to 21490 )	6396 ( 4340 to 8580 )	7099 ( 3573 to 12572 )	6444 ( 3621 to 10523 )	444852 ( 278466 to 619721 )	184549 ( 125209 to 247571 )	81.648 ( 51.095 to 113.753 )	19.189 ( 13.02 to 25.741 )	2392.287 ( 1499.206 to 3338.096 )	572.981 ( 394.107 to 772.599 )	37.577 ( 18.911 to 66.549 )	19.332 ( 10.862 to 31.569 )	2354.71 ( 1473.987 to 3280.338 )	553.649 ( 375.629 to 742.714 )	-4.84 (-5.01 to -4.68)	-4.78 (-4.94 to -4.62)	-2.28 (-2.37 to -2.2)	-4.84 (-5 to -4.68)	-57.74	-58.535	-9.227	-58.515
282	High SDI	Ischemic heart disease	Male	65 to 69	496935 ( 308693 to 698776 )	208604 ( 142718 to 280677 )	20058 ( 12407 to 28194 )	8196 ( 5602 to 11124 )	9581 ( 4963 to 16214 )	9289 ( 5105 to 15073 )	487354 ( 301628 to 684954 )	199315 ( 136230 to 270502 )	130.434 ( 80.682 to 183.348 )	28.211 ( 19.282 to 38.289 )	3231.554 ( 2007.424 to 4544.124 )	717.997 ( 491.221 to 966.065 )	62.306 ( 32.272 to 105.438 )	31.972 ( 17.573 to 51.879 )	3169.248 ( 1961.477 to 4454.238 )	686.025 ( 468.892 to 931.044 )	-5.38 (-5.57 to -5.2)	-5.29 (-5.47 to -5.11)	-2.58 (-2.7 to -2.46)	-5.38 (-5.56 to -5.2)	-58.022	-59.138	-3.048	-59.103
283	High SDI	Ischemic heart disease	Male	70 to 74	412941 ( 245508 to 584067 )	206035 ( 136778 to 278716 )	20194 ( 11988 to 28622 )	9821 ( 6494 to 13333 )	8496 ( 4351 to 14234 )	9963 ( 5210 to 16108 )	404445 ( 240138 to 573044 )	196072 ( 129686 to 266156 )	192.497 ( 114.274 to 272.834 )	39.242 ( 25.949 to 53.272 )	3936.274 ( 2340.253 to 5567.498 )	823.232 ( 546.511 to 1113.636 )	80.983 ( 41.478 to 135.686 )	39.809 ( 20.817 to 64.361 )	3855.291 ( 2289.069 to 5462.425 )	783.423 ( 518.175 to 1063.452 )	-5.68 (-5.86 to -5.5)	-5.59 (-5.76 to -5.41)	-2.74 (-2.91 to -2.57)	-5.68 (-5.86 to -5.51)	-50.105	-51.367	17.267	-51.521
284	High SDI	Ischemic heart disease	Male	75 to 79	434004 ( 268412 to 612107 )	169602 ( 112184 to 231423 )	26728 ( 16520 to 37620 )	10184 ( 6761 to 13934 )	8142 ( 4117 to 13578 )	7259 ( 3585 to 11482 )	425862 ( 263131 to 599400 )	162343 ( 107825 to 222141 )	328.983 ( 203.335 to 463.049 )	62.361 ( 41.401 to 85.32 )	5341.997 ( 3303.778 to 7534.191 )	1038.52 ( 686.938 to 1417.069 )	100.217 ( 50.677 to 167.121 )	44.448 ( 21.951 to 70.308 )	5241.781 ( 3238.782 to 7377.791 )	994.073 ( 660.245 to 1360.234 )	-5.53 (-5.66 to -5.41)	-5.46 (-5.58 to -5.33)	-2.7 (-2.86 to -2.53)	-5.54 (-5.67 to -5.42)	-60.922	-61.898	-10.845	-61.879
285	High SDI	Ischemic heart disease	Male	80 to 84	311720 ( 192508 to 437863 )	161527 ( 106213 to 218999 )	24447 ( 15107 to 34281 )	12517 ( 8207 to 17031 )	5342 ( 2804 to 9110 )	5804 ( 2911 to 9150 )	306377 ( 189429 to 429598 )	155723 ( 102085 to 211889 )	525.541 ( 324.771 to 736.946 )	110.44 ( 72.408 to 150.265 )	6701.151 ( 4138.417 to 9412.902 )	1425.139 ( 937.109 to 1932.202 )	114.843 ( 60.271 to 195.835 )	51.209 ( 25.683 to 80.725 )	6586.308 ( 4072.224 to 9235.227 )	1373.93 ( 900.685 to 1869.476 )	-5.13 (-5.21 to -5.04)	-5.08 (-5.16 to -5)	-2.72 (-2.8 to -2.63)	-5.15 (-5.23 to -5.06)	-48.182	-48.799	8.648	-49.173
286	High SDI	Ischemic heart disease	Male	85 to 89	153935 ( 92177 to 218344 )	136467 ( 90427 to 184875 )	15229 ( 9099 to 21586 )	13416 ( 8903 to 18101 )	2429 ( 1311 to 3987 )	3771 ( 2057 to 6159 )	151506 ( 90550 to 214755 )	132696 ( 88056 to 179033 )	796.611 ( 475.997 to 1129.155 )	217.305 ( 144.21 to 293.182 )	8052.402 ( 4821.789 to 11421.615 )	2210.391 ( 1464.671 to 2994.483 )	127.067 ( 68.594 to 208.567 )	61.076 ( 33.313 to 99.767 )	7925.335 ( 4736.715 to 11233.887 )	2149.315 ( 1426.273 to 2899.847 )	-4.45 (-4.56 to -4.33)	-4.43 (-4.54 to -4.32)	-2.77 (-2.87 to -2.67)	-4.47 (-4.58 to -4.36)	-11.348	-11.905	55.249	-12.415
287	High SDI	Ischemic heart disease	Male	90 to 94	55767 ( 33110 to 80817 )	72371 ( 46057 to 100686 )	6390 ( 3792 to 9260 )	8213 ( 5218 to 11391 )	674 ( 347 to 1161 )	1563 ( 828 to 2612 )	55093 ( 32697 to 79836 )	70808 ( 44994 to 98203 )	1229.669 ( 729.751 to 1782.1 )	340.339 ( 216.225 to 472.049 )	10731.954 ( 6371.83 to 15552.811 )	2998.985 ( 1908.555 to 4172.346 )	129.681 ( 66.75 to 223.364 )	64.756 ( 34.324 to 108.256 )	10602.274 ( 6292.371 to 15363.973 )	2934.229 ( 1864.522 to 4069.424 )	-4.46 (-4.62 to -4.29)	-4.43 (-4.59 to -4.27)	-2.83 (-2.98 to -2.67)	-4.46 (-4.62 to -4.29)	29.774	28.529	131.899	28.524
288	High SDI	Ischemic heart disease	Male	95 plus	15304 ( 8449 to 22944 )	23508 ( 13994 to 33814 )	1860 ( 1027 to 2795 )	2863 ( 1702 to 4132 )	128 ( 60 to 236 )	428 ( 221 to 729 )	15176 ( 8378 to 22787 )	23080 ( 13701 to 33295 )	1612.163 ( 890.373 to 2422.056 )	403.741 ( 239.999 to 582.711 )	13262.625 ( 7321.851 to 19883.613 )	3314.861 ( 1973.284 to 4768.021 )	110.893 ( 51.968 to 204.625 )	60.388 ( 31.177 to 102.833 )	13151.732 ( 7260.823 to 19748.021 )	3254.472 ( 1931.984 to 4694.842 )	-4.92 (-5.1 to -4.75)	-4.95 (-5.13 to -4.78)	-2.53 (-2.73 to -2.33)	-4.98 (-5.16 to -4.81)	53.607	53.925	234.375	52.082
337	High-middle SDI	Ischemic heart disease	Both	60 to 64	1238313 ( 883405 to 1640859 )	961490 ( 684480 to 1264614 )	42139 ( 30084 to 55759 )	32448 ( 23021 to 42795 )	21549 ( 12030 to 35258 )	25849 ( 14785 to 42514 )	1216764 ( 868577 to 1609978 )	935642 ( 663825 to 1233885 )	97.89 ( 69.886 to 129.531 )	44.49 ( 31.565 to 58.676 )	2876.631 ( 2052.171 to 3811.755 )	1318.304 ( 938.494 to 1733.918 )	50.058 ( 27.946 to 81.906 )	35.441 ( 20.272 to 58.291 )	2826.572 ( 2017.726 to 3740.018 )	1282.863 ( 910.173 to 1691.786 )	-2.99 (-3.36 to -2.63)	-2.95 (-3.31 to -2.59)	-1.08 (-1.25 to -0.91)	-2.99 (-3.35 to -2.63)	-22.355	-22.998	19.955	-23.104
338	High-middle SDI	Ischemic heart disease	Both	65 to 69	1202096 ( 883817 to 1558544 )	1224932 ( 870819 to 1615561 )	48209 ( 35383 to 62511 )	48674 ( 34725 to 64157 )	27057 ( 15184 to 42101 )	41992 ( 24515 to 66661 )	1175039 ( 862279 to 1523822 )	1182940 ( 843848 to 1559166 )	152.921 ( 112.238 to 198.291 )	73.3 ( 52.293 to 96.616 )	3813.136 ( 2803.533 to 4943.815 )	1844.656 ( 1311.388 to 2432.914 )	85.826 ( 48.166 to 133.546 )	63.237 ( 36.917 to 100.386 )	3727.31 ( 2735.213 to 4833.673 )	1781.419 ( 1270.772 to 2347.987 )	-3 (-3.39 to -2.61)	-2.95 (-3.32 to -2.57)	-1.03 (-1.17 to -0.88)	-3 (-3.38 to -2.61)	1.9	0.965	55.198	0.672
339	High-middle SDI	Ischemic heart disease	Both	70 to 74	1052308 ( 770730 to 1385188 )	1288043 ( 927585 to 1686796 )	51495 ( 37581 to 67435 )	62212 ( 44685 to 81774 )	24002 ( 13170 to 37116 )	42182 ( 23811 to 66036 )	1028306 ( 750654 to 1346575 )	1245861 ( 894959 to 1637463 )	249.358 ( 181.983 to 326.548 )	127.356 ( 91.478 to 167.403 )	5095.692 ( 3732.178 to 6707.63 )	2636.809 ( 1898.9 to 3453.114 )	116.228 ( 63.775 to 179.728 )	86.352 ( 48.744 to 135.185 )	4979.464 ( 3634.964 to 6520.648 )	2550.457 ( 1832.109 to 3352.121 )	-2.64 (-3.06 to -2.2)	-2.6 (-3.02 to -2.19)	-0.97 (-1.12 to -0.81)	-2.65 (-3.07 to -2.22)	22.402	20.812	75.744	21.157
340	High-middle SDI	Ischemic heart disease	Both	75 to 79	1281247 ( 904081 to 1694151 )	1111068 ( 792895 to 1452432 )	79050 ( 55711 to 104478 )	67828 ( 48202 to 88446 )	22471 ( 12171 to 35655 )	30414 ( 16597 to 45564 )	1258776 ( 887312 to 1663486 )	1080654 ( 768100 to 1409132 )	474.912 ( 334.699 to 627.677 )	227.094 ( 161.385 to 296.121 )	7697.428 ( 5431.504 to 10178.062 )	3719.928 ( 2654.662 to 4862.836 )	134.999 ( 73.118 to 214.207 )	101.828 ( 55.566 to 152.55 )	7562.43 ( 5330.76 to 9993.831 )	3618.1 ( 2571.647 to 4717.863 )	-2.27 (-2.57 to -1.97)	-2.26 (-2.56 to -1.96)	-0.89 (-1.03 to -0.76)	-2.29 (-2.59 to -1.98)	-13.282	-14.196	35.348	-14.15
341	High-middle SDI	Ischemic heart disease	Both	80 to 84	989723 ( 694786 to 1311926 )	1255238 ( 888192 to 1627584 )	77925 ( 54753 to 103469 )	98999 ( 69606 to 128536 )	13901 ( 7801 to 21277 )	23530 ( 12751 to 36487 )	975823 ( 685572 to 1295649 )	1231708 ( 866058 to 1599123 )	837.222 ( 588.264 to 1111.659 )	453.456 ( 318.824 to 588.746 )	10633.509 ( 7464.722 to 14095.229 )	5749.47 ( 4068.258 to 7454.96 )	149.349 ( 83.81 to 228.597 )	107.776 ( 58.404 to 167.126 )	10484.16 ( 7365.736 to 13920.35 )	5641.694 ( 3966.876 to 7324.595 )	-2.13 (-2.34 to -1.92)	-2.12 (-2.33 to -1.91)	-1.03 (-1.14 to -0.91)	-2.14 (-2.35 to -1.92)	26.827	27.044	69.268	26.222
342	High-middle SDI	Ischemic heart disease	Both	85 to 89	531503 ( 366192 to 705929 )	929249 ( 667876 to 1195831 )	52777 ( 36356 to 70128 )	92470 ( 66294 to 118894 )	6276 ( 3663 to 9638 )	13370 ( 8023 to 20687 )	525227 ( 361907 to 697794 )	915879 ( 656534 to 1177640 )	1411.246 ( 972.168 to 1875.23 )	812.764 ( 582.695 to 1045.022 )	14212.382 ( 9791.973 to 18876.523 )	8167.635 ( 5870.298 to 10510.756 )	167.832 ( 97.958 to 257.718 )	117.517 ( 70.517 to 181.83 )	14044.549 ( 9677.38 to 18659.001 )	8050.117 ( 5770.604 to 10350.872 )	-1.95 (-2.18 to -1.71)	-1.95 (-2.18 to -1.72)	-1.26 (-1.34 to -1.17)	-1.96 (-2.2 to -1.72)	74.834	75.209	113.034	74.378
343	High-middle SDI	Ischemic heart disease	Both	90 to 94	183826 ( 124626 to 247916 )	485827 ( 342712 to 634586 )	21115 ( 14333 to 28508 )	55717 ( 39322 to 72835 )	1694 ( 976 to 2645 )	5370 ( 3143 to 8129 )	182131 ( 123661 to 245875 )	480458 ( 339103 to 628080 )	2269.947 ( 1540.876 to 3064.659 )	1274.472 ( 899.442 to 1666.031 )	19761.607 ( 13397.501 to 26651.457 )	11112.807 ( 7839.186 to 14515.519 )	182.146 ( 104.92 to 284.379 )	122.824 ( 71.9 to 185.951 )	19579.461 ( 13293.821 to 26431.969 )	10989.983 ( 7756.63 to 14366.687 )	-1.96 (-2.17 to -1.75)	-1.96 (-2.17 to -1.75)	-1.43 (-1.53 to -1.33)	-1.96 (-2.17 to -1.75)	164.286	163.874	217.001	163.798
344	High-middle SDI	Ischemic heart disease	Both	95 plus	51335 ( 33220 to 70437 )	149687 ( 101035 to 197039 )	6211 ( 4017 to 8536 )	18150 ( 12191 to 23920 )	367 ( 201 to 582 )	1366 ( 768 to 2123 )	50967 ( 32971 to 70042 )	148321 ( 99678 to 195442 )	3293.682 ( 2130.037 to 4526.747 )	1644.222 ( 1104.421 to 2166.959 )	27222.619 ( 17616.337 to 37352.541 )	13560.223 ( 9152.81 to 17849.912 )	194.795 ( 106.425 to 308.564 )	123.704 ( 69.564 to 192.293 )	27027.824 ( 17484.149 to 37142.95 )	13436.519 ( 9029.885 to 17705.215 )	-2.41 (-2.63 to -2.2)	-2.43 (-2.66 to -2.21)	-1.57 (-1.67 to -1.48)	-2.44 (-2.67 to -2.22)	191.589	192.223	272.207	191.014
345	High-middle SDI	Ischemic heart disease	Female	60 to 64	437620 ( 316824 to 577525 )	312151 ( 225491 to 408294 )	14874 ( 10785 to 19668 )	10469 ( 7470 to 13826 )	9123 ( 5025 to 15072 )	10556 ( 5953 to 17249 )	428497 ( 310698 to 566580 )	301596 ( 215237 to 398272 )	64.468 ( 46.745 to 85.247 )	27.561 ( 19.664 to 36.398 )	1896.794 ( 1373.225 to 2503.19 )	821.762 ( 593.623 to 1074.864 )	39.541 ( 21.781 to 65.328 )	27.789 ( 15.673 to 45.408 )	1857.252 ( 1346.672 to 2455.753 )	793.973 ( 566.627 to 1048.483 )	-3.2 (-3.57 to -2.82)	-3.14 (-3.51 to -2.77)	-1.13 (-1.27 to -0.99)	-3.19 (-3.57 to -2.82)	-28.671	-29.615	15.708	-29.615
346	High-middle SDI	Ischemic heart disease	Female	65 to 69	534248 ( 387631 to 698492 )	470906 ( 332912 to 619215 )	21431 ( 15560 to 27992 )	18661 ( 13091 to 24620 )	12651 ( 6989 to 20010 )	18133 ( 10622 to 28648 )	521597 ( 378378 to 681461 )	452773 ( 317588 to 597378 )	119.538 ( 86.788 to 156.133 )	52.619 ( 36.914 to 69.422 )	2979.875 ( 2162.093 to 3895.983 )	1327.827 ( 938.724 to 1746.019 )	70.562 ( 38.982 to 111.612 )	51.13 ( 29.951 to 80.779 )	2909.313 ( 2110.478 to 3800.987 )	1276.697 ( 895.512 to 1684.444 )	-3.25 (-3.62 to -2.87)	-3.19 (-3.55 to -2.83)	-1.16 (-1.26 to -1.06)	-3.25 (-3.62 to -2.88)	-11.856	-12.925	43.333	-13.195
347	High-middle SDI	Ischemic heart disease	Female	70 to 74	541079 ( 390995 to 703414 )	569520 ( 403830 to 745782 )	26545 ( 19159 to 34516 )	27510 ( 19364 to 36225 )	12036 ( 6537 to 19140 )	19069 ( 10667 to 30134 )	529043 ( 381954 to 687765 )	550451 ( 387442 to 724892 )	216.915 ( 156.557 to 282.049 )	102.333 ( 72.031 to 134.75 )	4421.423 ( 3195.012 to 5747.943 )	2118.507 ( 1502.172 to 2774.171 )	98.353 ( 53.417 to 156.404 )	70.934 ( 39.68 to 112.094 )	4323.07 ( 3121.137 to 5620.071 )	2047.573 ( 1441.212 to 2696.462 )	-2.91 (-3.34 to -2.48)	-2.87 (-3.28 to -2.46)	-1.15 (-1.28 to -1.02)	-2.92 (-3.34 to -2.5)	5.256	3.635	58.433	4.047
348	High-middle SDI	Ischemic heart disease	Female	75 to 79	751073 ( 513745 to 998983 )	541759 ( 386357 to 704418 )	46475 ( 31733 to 61941 )	33202 ( 23632 to 43410 )	12454 ( 6830 to 19657 )	14222 ( 7770 to 21448 )	738619 ( 504524 to 984223 )	527537 ( 375426 to 689552 )	440.672 ( 300.887 to 587.313 )	196.418 ( 139.807 to 256.808 )	7121.582 ( 4871.264 to 9472.238 )	3204.979 ( 2285.643 to 4167.251 )	118.085 ( 64.76 to 186.384 )	84.135 ( 45.965 to 126.885 )	7003.498 ( 4783.838 to 9332.282 )	3120.844 ( 2220.978 to 4079.309 )	-2.59 (-2.89 to -2.29)	-2.58 (-2.88 to -2.27)	-1.14 (-1.25 to -1.04)	-2.61 (-2.91 to -2.3)	-27.869	-28.559	14.196	-28.578
349	High-middle SDI	Ischemic heart disease	Female	80 to 84	634677 ( 434064 to 845733 )	700275 ( 493708 to 916747 )	50104 ( 34307 to 66818 )	55342 ( 38919 to 72433 )	8415 ( 4759 to 12990 )	12524 ( 6854 to 19322 )	626262 ( 428785 to 835167 )	687751 ( 483678 to 900151 )	808.361 ( 553.502 to 1078.02 )	412.419 ( 290.032 to 539.787 )	10239.635 ( 7003.028 to 13644.747 )	5218.593 ( 3679.214 to 6831.786 )	135.763 ( 76.772 to 209.569 )	93.335 ( 51.079 to 143.989 )	10103.872 ( 6917.854 to 13474.267 )	5125.257 ( 3604.468 to 6708.108 )	-2.41 (-2.63 to -2.18)	-2.4 (-2.62 to -2.17)	-1.27 (-1.36 to -1.18)	-2.41 (-2.64 to -2.19)	10.336	10.454	48.829	9.818
350	High-middle SDI	Ischemic heart disease	Female	85 to 89	365680 ( 244347 to 488675 )	517865 ( 359146 to 689965 )	36353 ( 24275 to 48606 )	51481 ( 35636 to 68522 )	4291 ( 2489 to 6650 )	8135 ( 4956 to 12584 )	361388 ( 241462 to 483130 )	509730 ( 352827 to 678595 )	1368.231 ( 913.663 to 1829.413 )	691.261 ( 478.507 to 920.091 )	13763.302 ( 9196.632 to 18392.557 )	6953.695 ( 4822.473 to 9264.591 )	161.518 ( 93.696 to 250.287 )	109.228 ( 66.545 to 168.969 )	13601.784 ( 9088.032 to 18183.843 )	6844.467 ( 4737.628 to 9111.92 )	-2.42 (-2.65 to -2.18)	-2.42 (-2.65 to -2.18)	-1.42 (-1.51 to -1.34)	-2.43 (-2.66 to -2.2)	41.617	41.614	89.583	41.048
351	High-middle SDI	Ischemic heart disease	Female	90 to 94	132270 ( 87781 to 179577 )	309421 ( 211702 to 407673 )	15198 ( 10105 to 20635 )	35490 ( 24214 to 46836 )	1240 ( 706 to 1937 )	3709 ( 2173 to 5623 )	131030 ( 87128 to 177896 )	305712 ( 208582 to 403434 )	2202.351 ( 1464.269 to 2990.097 )	1145.666 ( 781.666 to 1511.906 )	19166.774 ( 12720.116 to 26021.873 )	9988.447 ( 6833.973 to 13160.127 )	179.706 ( 102.333 to 280.754 )	119.732 ( 70.132 to 181.509 )	18987.068 ( 12625.42 to 25778.354 )	9868.715 ( 6733.271 to 13023.29 )	-2.33 (-2.54 to -2.12)	-2.33 (-2.54 to -2.12)	-1.51 (-1.61 to -1.4)	-2.33 (-2.55 to -2.12)	133.931	133.518	199.113	133.315
352	High-middle SDI	Ischemic heart disease	Female	95 plus	40223 ( 25839 to 55228 )	112690 ( 75107 to 149776 )	4867 ( 3124 to 6695 )	13677 ( 9092 to 18180 )	284 ( 153 to 451 )	1030 ( 578 to 1595 )	39939 ( 25644 to 54914 )	111660 ( 74245 to 148419 )	3366.838 ( 2161.116 to 4631.147 )	1653.2 ( 1098.946 to 2197.443 )	27822.913 ( 17872.858 to 38201.975 )	13621.179 ( 9078.433 to 18103.85 )	196.416 ( 105.524 to 312.228 )	124.442 ( 69.825 to 192.735 )	27626.496 ( 17738.653 to 37985.062 )	13496.737 ( 8974.206 to 17939.893 )	-2.55 (-2.75 to -2.35)	-2.58 (-2.78 to -2.37)	-1.57 (-1.66 to -1.48)	-2.58 (-2.79 to -2.37)	180.163	181.015	262.676	179.576
353	High-middle SDI	Ischemic heart disease	Male	60 to 64	800693 ( 560709 to 1057562 )	649339 ( 446150 to 865735 )	27265 ( 19118 to 36044 )	21979 ( 15112 to 29468 )	12426 ( 6991 to 20097 )	15293 ( 8780 to 25009 )	788267 ( 552588 to 1041966 )	634046 ( 435959 to 849996 )	136.492 ( 95.705 to 180.438 )	62.891 ( 43.24 to 84.32 )	4008.318 ( 2806.944 to 5294.221 )	1857.999 ( 1276.599 to 2477.186 )	62.205 ( 34.998 to 100.609 )	43.758 ( 25.124 to 71.56 )	3946.114 ( 2766.289 to 5216.147 )	1814.241 ( 1247.439 to 2432.154 )	-2.92 (-3.28 to -2.56)	-2.88 (-3.24 to -2.53)	-1.07 (-1.25 to -0.88)	-2.92 (-3.27 to -2.56)	-18.903	-19.387	23.073	-19.565
354	High-middle SDI	Ischemic heart disease	Male	65 to 69	667848 ( 485662 to 872135 )	754026 ( 520997 to 1023111 )	26777 ( 19446 to 34938 )	30013 ( 20718 to 40776 )	14406 ( 8079 to 22531 )	23859 ( 13930 to 37593 )	653442 ( 474551 to 852937 )	730167 ( 503971 to 991878 )	196.94 ( 143.018 to 256.962 )	97.004 ( 66.963 to 131.792 )	4911.878 ( 3571.935 to 6414.363 )	2437.061 ( 1683.897 to 3306.76 )	105.953 ( 59.421 to 165.713 )	77.114 ( 45.022 to 121.502 )	4805.924 ( 3490.22 to 6273.164 )	2359.948 ( 1628.867 to 3205.814 )	-2.92 (-3.31 to -2.53)	-2.88 (-3.26 to -2.5)	-1 (-1.16 to -0.83)	-2.93 (-3.31 to -2.54)	12.904	12.085	65.618	11.742
355	High-middle SDI	Ischemic heart disease	Male	70 to 74	511229 ( 374154 to 673812 )	718523 ( 496728 to 961839 )	24949 ( 18252 to 32778 )	34701 ( 23845 to 46797 )	11966 ( 6562 to 18574 )	23113 ( 12861 to 35947 )	499263 ( 365248 to 655886 )	695411 ( 477889 to 938058 )	296.549 ( 216.939 to 389.595 )	157.982 ( 108.556 to 213.049 )	6076.462 ( 4447.191 to 8008.916 )	3271.147 ( 2261.402 to 4378.866 )	142.228 ( 78.001 to 220.764 )	105.222 ( 58.553 to 163.651 )	5934.234 ( 4341.326 to 7795.85 )	3165.925 ( 2175.638 to 4270.598 )	-2.5 (-2.94 to -2.07)	-2.48 (-2.9 to -2.06)	-0.93 (-1.1 to -0.75)	-2.52 (-2.95 to -2.09)	40.548	39.088	93.156	39.288
356	High-middle SDI	Ischemic heart disease	Male	75 to 79	530174 ( 375313 to 693048 )	569310 ( 393164 to 757988 )	32575 ( 23132 to 42551 )	34626 ( 23926 to 46294 )	10017 ( 5368 to 15683 )	16192 ( 8829 to 24301 )	520157 ( 369350 to 679376 )	553118 ( 382200 to 739393 )	534.124 ( 379.291 to 697.71 )	267.09 ( 184.548 to 357.089 )	8693.235 ( 6153.989 to 11363.874 )	4391.346 ( 3032.653 to 5846.704 )	164.248 ( 88.025 to 257.16 )	124.897 ( 68.104 to 187.448 )	8528.987 ( 6056.215 to 11139.696 )	4266.45 ( 2948.085 to 5703.274 )	-2.02 (-2.32 to -1.71)	-2 (-2.31 to -1.7)	-0.81 (-0.98 to -0.63)	-2.03 (-2.34 to -1.72)	7.382	6.296	61.645	6.337
357	High-middle SDI	Ischemic heart disease	Male	80 to 84	355047 ( 255476 to 462893 )	554963 ( 388649 to 737511 )	27821 ( 20009 to 36371 )	43658 ( 30551 to 58274 )	5486 ( 2979 to 8517 )	11005 ( 5963 to 17498 )	349561 ( 251387 to 457021 )	543957 ( 380598 to 726016 )	894.753 ( 643.518 to 1169.721 )	518.907 ( 363.125 to 692.633 )	11418.665 ( 8216.371 to 14887.098 )	6596.189 ( 4619.415 to 8765.933 )	176.433 ( 95.82 to 273.908 )	130.809 ( 70.876 to 207.976 )	11242.231 ( 8084.845 to 14698.259 )	6465.381 ( 4523.725 to 8629.297 )	-1.79 (-2 to -1.58)	-1.79 (-2 to -1.58)	-0.86 (-1.02 to -0.7)	-1.81 (-2.02 to -1.59)	56.307	56.925	100.602	55.611
358	High-middle SDI	Ischemic heart disease	Male	85 to 89	165823 ( 119770 to 216831 )	411384 ( 291566 to 535299 )	16424 ( 11888 to 21493 )	40989 ( 29070 to 53413 )	1985 ( 1154 to 3048 )	5236 ( 3089 to 8247 )	163838 ( 118564 to 214436 )	406148 ( 288031 to 529266 )	1516.795 ( 1097.851 to 1984.938 )	1043.017 ( 739.727 to 1359.159 )	15314.31 ( 11061.108 to 20025.038 )	10468.117 ( 7419.215 to 13621.259 )	183.326 ( 106.541 to 281.509 )	133.226 ( 78.608 to 209.844 )	15130.984 ( 10949.719 to 19803.851 )	10334.891 ( 7329.259 to 13467.742 )	-1.27 (-1.57 to -0.97)	-1.28 (-1.58 to -0.99)	-1.04 (-1.15 to -0.93)	-1.29 (-1.58 to -0.99)	148.086	149.568	163.778	147.896
359	High-middle SDI	Ischemic heart disease	Male	90 to 94	51556 ( 36979 to 67694 )	176407 ( 123828 to 232165 )	5917 ( 4246 to 7773 )	20227 ( 14177 to 26692 )	454 ( 258 to 701 )	1661 ( 958 to 2520 )	51102 ( 36676 to 67116 )	174746 ( 122487 to 230571 )	2464.22 ( 1768.128 to 3237.261 )	1587.67 ( 1112.827 to 2095.111 )	21471.158 ( 15400.386 to 28192.002 )	13846.754 ( 9719.685 to 18223.442 )	189.159 ( 107.43 to 291.985 )	130.342 ( 75.209 to 197.826 )	21281.999 ( 15274.057 to 27951.356 )	13716.412 ( 9614.439 to 18098.299 )	-1.25 (-1.53 to -0.98)	-1.25 (-1.53 to -0.98)	-1.27 (-1.37 to -1.16)	-1.25 (-1.53 to -0.97)	242.166	241.846	265.859	241.955
360	High-middle SDI	Ischemic heart disease	Male	95 plus	11112 ( 7385 to 15012 )	36997 ( 25801 to 48177 )	1344 ( 893 to 1815 )	4473 ( 3115 to 5827 )	83 ( 44 to 134 )	336 ( 185 to 530 )	11028 ( 7335 to 14905 )	36661 ( 25554 to 47761 )	3053.348 ( 2030.285 to 4124.002 )	1617.363 ( 1126.351 to 2106.858 )	25250.519 ( 16780.911 to 34113.156 )	13377.872 ( 9329.447 to 17420.336 )	189.466 ( 99.79 to 303.745 )	121.496 ( 66.998 to 191.779 )	25061.053 ( 16668.161 to 33870.288 )	13256.377 ( 9240.178 to 17270.099 )	-1.92 (-2.28 to -1.56)	-1.93 (-2.3 to -1.56)	-1.59 (-1.71 to -1.48)	-1.93 (-2.3 to -1.56)	232.946	232.812	304.819	232.436
361	Low SDI	Ischemic heart disease	Both	60 to 64	411222 ( 320788 to 514370 )	709776 ( 555412 to 870388 )	14051 ( 10965 to 17647 )	24123 ( 18902 to 29630 )	5330 ( 3085 to 8732 )	12099 ( 6927 to 19837 )	405892 ( 316706 to 509787 )	697677 ( 546688 to 856933 )	150.555 ( 117.482 to 189.086 )	122.346 ( 95.868 to 150.277 )	4406.146 ( 3437.163 to 5511.344 )	3599.868 ( 2816.957 to 4414.464 )	57.107 ( 33.056 to 93.562 )	61.363 ( 35.131 to 100.608 )	4349.039 ( 3393.429 to 5462.243 )	3538.505 ( 2772.713 to 4346.222 )	-0.77 (-0.87 to -0.68)	-0.76 (-0.85 to -0.67)	0.23 (0.18 to 0.28)	-0.77 (-0.86 to -0.68)	72.602	71.682	126.998	71.887
362	Low SDI	Ischemic heart disease	Both	65 to 69	400650 ( 319838 to 500034 )	738705 ( 579344 to 898710 )	16204 ( 12887 to 20226 )	29765 ( 23299 to 36191 )	6289 ( 3622 to 9928 )	14758 ( 8486 to 23260 )	394361 ( 313636 to 492243 )	723947 ( 566597 to 880315 )	233.037 ( 185.327 to 290.87 )	197.432 ( 154.538 to 240.055 )	5761.791 ( 4599.626 to 7191.041 )	4899.786 ( 3842.755 to 5961.088 )	90.441 ( 52.094 to 142.773 )	97.887 ( 56.289 to 154.28 )	5671.35 ( 4510.44 to 7079.007 )	4801.899 ( 3758.206 to 5839.074 )	-0.59 (-0.69 to -0.49)	-0.58 (-0.68 to -0.48)	0.26 (0.21 to 0.32)	-0.6 (-0.7 to -0.5)	84.377	83.689	134.664	83.575
363	Low SDI	Ischemic heart disease	Both	70 to 74	320697 ( 253566 to 396600 )	671818 ( 523720 to 827227 )	15710 ( 12395 to 19455 )	32799 ( 25498 to 40501 )	5655 ( 3216 to 8860 )	13569 ( 7695 to 21150 )	315041 ( 248552 to 390152 )	658249 ( 511691 to 812818 )	332.3 ( 262.175 to 411.52 )	316.276 ( 245.874 to 390.539 )	6783.468 ( 5363.505 to 8388.99 )	6478.202 ( 5050.119 to 7976.777 )	119.62 ( 68.03 to 187.408 )	130.843 ( 74.201 to 203.947 )	6663.848 ( 5257.435 to 8252.604 )	6347.358 ( 4934.125 to 7837.837 )	-0.08 (-0.16 to -0.01)	-0.08 (-0.16 to 0)	0.3 (0.26 to 0.35)	-0.09 (-0.17 to -0.01)	109.487	108.778	139.947	108.941
364	Low SDI	Ischemic heart disease	Both	75 to 79	206684 ( 163995 to 255901 )	476033 ( 374187 to 585648 )	12644 ( 10030 to 15706 )	29077 ( 22836 to 35771 )	3654 ( 2075 to 5648 )	9452 ( 5362 to 14288 )	203031 ( 161046 to 252178 )	466581 ( 366411 to 574006 )	466.036 ( 369.693 to 578.887 )	452.86 ( 355.659 to 557.109 )	7618.073 ( 6044.608 to 9432.122 )	7413.888 ( 5827.703 to 9121.063 )	134.663 ( 76.486 to 208.161 )	147.205 ( 83.513 to 222.533 )	7483.41 ( 5935.928 to 9294.906 )	7266.684 ( 5706.601 to 8939.747 )	0 (-0.08 to 0.08)	0 (-0.08 to 0.08)	0.35 (0.32 to 0.38)	-0.01 (-0.09 to 0.07)	130.319	129.967	158.675	129.808
365	Low SDI	Ischemic heart disease	Both	80 to 84	110441 ( 86758 to 136336 )	311358 ( 241636 to 378866 )	8617 ( 6747 to 10660 )	24356 ( 18927 to 29645 )	1954 ( 1144 to 2962 )	5476 ( 3247 to 8124 )	108487 ( 84941 to 134203 )	305881 ( 237702 to 372310 )	663.474 ( 519.465 to 820.741 )	722.056 ( 561.113 to 878.874 )	8503.321 ( 6679.882 to 10497.083 )	9230.59 ( 7163.62 to 11231.954 )	150.421 ( 88.094 to 228.047 )	162.344 ( 96.273 to 240.839 )	8352.9 ( 6539.976 to 10332.841 )	9068.246 ( 7046.965 to 11037.6 )	0.52 (0.34 to 0.71)	0.51 (0.33 to 0.69)	0.35 (0.3 to 0.41)	0.51 (0.33 to 0.69)	181.922	182.651	180.246	181.952
366	Low SDI	Ischemic heart disease	Both	85 to 89	40093 ( 31012 to 49732 )	133042 ( 102206 to 162794 )	3939 ( 3050 to 4901 )	13090 ( 10026 to 16072 )	787 ( 483 to 1212 )	2484 ( 1527 to 3797 )	39306 ( 30430 to 48913 )	130558 ( 100003 to 160292 )	864.725 ( 669.479 to 1075.875 )	980.587 ( 751.002 to 1203.923 )	8801.665 ( 6808.128 to 10917.83 )	9965.989 ( 7656.113 to 12194.673 )	172.831 ( 105.973 to 266.066 )	186.092 ( 114.407 to 284.408 )	8628.835 ( 6680.442 to 10738.027 )	9779.896 ( 7491.036 to 12007.207 )	0.74 (0.47 to 1.02)	0.73 (0.46 to 1)	0.32 (0.27 to 0.36)	0.74 (0.46 to 1.02)	231.833	232.318	215.629	232.158
367	Low SDI	Ischemic heart disease	Both	90 to 94	11555 ( 8796 to 14289 )	43561 ( 33261 to 53950 )	1314 ( 994 to 1623 )	4961 ( 3786 to 6166 )	220 ( 135 to 341 )	759 ( 466 to 1193 )	11335 ( 8578 to 13996 )	42802 ( 32667 to 53198 )	1162.144 ( 879.4 to 1434.992 )	1383.927 ( 1056.131 to 1720.188 )	10219.399 ( 7779.273 to 12637.501 )	12152.13 ( 9278.702 to 15050.266 )	194.221 ( 119.239 to 301.324 )	211.709 ( 129.889 to 332.895 )	10025.178 ( 7586.384 to 12378.815 )	11940.42 ( 9112.932 to 14840.677 )	0.99 (0.64 to 1.34)	0.97 (0.63 to 1.32)	0.32 (0.27 to 0.36)	0.99 (0.64 to 1.33)	276.988	277.549	245	277.609
368	Low SDI	Ischemic heart disease	Both	95 plus	3145 ( 2307 to 3968 )	11188 ( 8084 to 14142 )	378 ( 277 to 478 )	1332 ( 959 to 1689 )	53 ( 32 to 82 )	180 ( 106 to 275 )	3092 ( 2270 to 3915 )	11008 ( 7924 to 13957 )	1570.736 ( 1153.326 to 1989.044 )	1751.256 ( 1260.433 to 2220.564 )	13084.465 ( 9598.454 to 16510.171 )	14705.15 ( 10626.102 to 18588.016 )	222.241 ( 132.979 to 341.791 )	236.654 ( 138.974 to 361.487 )	12862.224 ( 9444.842 to 16286.579 )	14468.495 ( 10415.091 to 18345.158 )	0.99 (0.63 to 1.35)	0.98 (0.62 to 1.35)	0.32 (0.24 to 0.41)	0.99 (0.63 to 1.36)	255.739	252.381	239.623	256.016
369	Low SDI	Ischemic heart disease	Female	60 to 64	162229 ( 123778 to 209300 )	265142 ( 199377 to 335253 )	5552 ( 4228 to 7178 )	9017 ( 6784 to 11422 )	1853 ( 1063 to 3022 )	4480 ( 2537 to 7338 )	160376 ( 122133 to 207352 )	260662 ( 196131 to 330226 )	124.663 ( 94.932 to 161.163 )	90.387 ( 68.011 to 114.501 )	3642.401 ( 2779.087 to 4699.251 )	2657.929 ( 1998.665 to 3360.758 )	41.606 ( 23.862 to 67.844 )	44.913 ( 25.431 to 73.555 )	3600.795 ( 2742.155 to 4655.518 )	2613.016 ( 1966.12 to 3310.365 )	-1.09 (-1.2 to -0.98)	-1.07 (-1.18 to -0.97)	0.22 (0.16 to 0.28)	-1.09 (-1.2 to -0.98)	63.437	62.41	141.77	62.532
370	Low SDI	Ischemic heart disease	Female	65 to 69	170001 ( 129207 to 218243 )	301214 ( 232081 to 378225 )	6900 ( 5246 to 8871 )	12170 ( 9372 to 15322 )	2165 ( 1241 to 3345 )	5431 ( 3104 to 8503 )	167837 ( 127607 to 215784 )	295783 ( 227803 to 372495 )	204.923 ( 155.799 to 263.47 )	158.415 ( 121.997 to 199.448 )	5048.887 ( 3837.334 to 6481.616 )	3920.852 ( 3020.956 to 4923.292 )	64.287 ( 36.86 to 99.332 )	70.697 ( 40.401 to 110.686 )	4984.6 ( 3789.811 to 6408.611 )	3850.154 ( 2965.274 to 4848.702 )	-0.83 (-0.94 to -0.73)	-0.82 (-0.93 to -0.72)	0.31 (0.24 to 0.37)	-0.84 (-0.95 to -0.73)	77.184	76.377	150.855	76.232
371	Low SDI	Ischemic heart disease	Female	70 to 74	144721 ( 111551 to 183930 )	283716 ( 214700 to 350068 )	7128 ( 5493 to 9066 )	13903 ( 10519 to 17105 )	1909 ( 1092 to 2948 )	4889 ( 2819 to 7554 )	142811 ( 110062 to 181656 )	278827 ( 210945 to 343048 )	308.227 ( 237.546 to 392.066 )	261.908 ( 198.157 to 322.239 )	6258.281 ( 4823.908 to 7953.838 )	5344.82 ( 4044.642 to 6594.79 )	82.567 ( 47.224 to 127.478 )	92.099 ( 53.114 to 142.314 )	6175.714 ( 4759.497 to 7855.511 )	5252.72 ( 3973.913 to 6462.552 )	-0.41 (-0.52 to -0.3)	-0.4 (-0.51 to -0.29)	0.36 (0.3 to 0.42)	-0.41 (-0.52 to -0.3)	96.043	95.048	156.103	95.242
372	Low SDI	Ischemic heart disease	Female	75 to 79	101656 ( 77852 to 128863 )	222210 ( 170191 to 276901 )	6256 ( 4793 to 7934 )	13656 ( 10438 to 17030 )	1266 ( 726 to 1973 )	3438 ( 1967 to 5229 )	100389 ( 76901 to 127307 )	218772 ( 167217 to 272803 )	459.162 ( 351.767 to 582.27 )	410.687 ( 313.926 to 512.168 )	7460.855 ( 5713.821 to 9457.7 )	6682.886 ( 5118.424 to 8327.687 )	92.946 ( 53.289 to 144.78 )	103.394 ( 59.17 to 157.261 )	7367.908 ( 5644.013 to 9343.46 )	6579.492 ( 5028.974 to 8204.437 )	-0.2 (-0.29 to -0.1)	-0.2 (-0.29 to -0.1)	0.41 (0.36 to 0.45)	-0.2 (-0.3 to -0.11)	118.59	118.286	171.564	117.924
373	Low SDI	Ischemic heart disease	Female	80 to 84	56307 ( 43006 to 70704 )	146743 ( 110821 to 182134 )	4419 ( 3367 to 5549 )	11526 ( 8708 to 14350 )	735 ( 434 to 1093 )	2159 ( 1287 to 3215 )	55572 ( 42345 to 69783 )	144584 ( 109233 to 180038 )	652.892 ( 497.473 to 819.811 )	634.681 ( 479.511 to 790.233 )	8319.308 ( 6354.059 to 10446.4 )	8080.675 ( 6102.568 to 10029.53 )	108.619 ( 64.122 to 161.46 )	118.892 ( 70.883 to 177.017 )	8210.688 ( 6256.398 to 10310.398 )	7961.783 ( 6015.115 to 9914.095 )	0.04 (-0.14 to 0.22)	0.04 (-0.14 to 0.22)	0.37 (0.32 to 0.41)	0.04 (-0.14 to 0.22)	160.612	160.828	193.741	160.174
374	Low SDI	Ischemic heart disease	Female	85 to 89	21854 ( 16425 to 27905 )	62493 ( 45999 to 78466 )	2160 ( 1617 to 2762 )	6160 ( 4522 to 7746 )	328 ( 204 to 512 )	1074 ( 649 to 1658 )	21525 ( 16112 to 27526 )	61419 ( 45082 to 77236 )	873.84 ( 654.198 to 1117.381 )	827.732 ( 607.59 to 1040.848 )	8840.954 ( 6644.68 to 11289.271 )	8397.416 ( 6181.092 to 10543.729 )	132.771 ( 82.37 to 207.136 )	144.382 ( 87.208 to 222.821 )	8708.184 ( 6518.29 to 11135.888 )	8253.034 ( 6057.874 to 10378.394 )	0.03 (-0.23 to 0.29)	0.03 (-0.22 to 0.28)	0.28 (0.25 to 0.32)	0.03 (-0.23 to 0.28)	185.957	185.185	227.439	185.338
375	Low SDI	Ischemic heart disease	Female	90 to 94	6661 ( 4901 to 8598 )	21000 ( 15503 to 26573 )	761 ( 558 to 987 )	2395 ( 1758 to 3041 )	102 ( 63 to 159 )	346 ( 211 to 550 )	6559 ( 4816 to 8511 )	20654 ( 15163 to 26223 )	1157.303 ( 849.751 to 1501.761 )	1174.265 ( 862.007 to 1490.957 )	10136.697 ( 7457.787 to 13083.54 )	10296.571 ( 7601.292 to 13029.108 )	155.594 ( 95.618 to 242.501 )	169.42 ( 103.641 to 269.644 )	9981.104 ( 7328.718 to 12951.687 )	10127.151 ( 7434.601 to 12857.63 )	0.29 (-0.06 to 0.64)	0.29 (-0.05 to 0.64)	0.28 (0.25 to 0.32)	0.29 (-0.06 to 0.64)	215.268	214.717	239.216	214.896
376	Low SDI	Ischemic heart disease	Female	95 plus	1980 ( 1416 to 2617 )	6450 ( 4444 to 8415 )	238 ( 170 to 316 )	770 ( 529 to 1006 )	28 ( 17 to 44 )	96 ( 57 to 149 )	1951 ( 1387 to 2582 )	6354 ( 4365 to 8303 )	1553.056 ( 1104.215 to 2054.837 )	1587.577 ( 1090.659 to 2074.385 )	12892.871 ( 9218.325 to 17041.11 )	13297.608 ( 9161.645 to 17348.722 )	184.64 ( 110.877 to 285.467 )	198.344 ( 116.748 to 306.212 )	12708.231 ( 9034.317 to 16814.976 )	13099.265 ( 8998.374 to 17117.156 )	0.38 (0.1 to 0.65)	0.38 (0.1 to 0.66)	0.32 (0.27 to 0.38)	0.38 (0.1 to 0.66)	225.758	223.529	242.857	225.679
377	Low SDI	Ischemic heart disease	Male	60 to 64	248993 ( 193296 to 314285 )	444634 ( 343761 to 554059 )	8499 ( 6598 to 10767 )	15106 ( 11611 to 18790 )	3477 ( 2023 to 5742 )	7618 ( 4416 to 12464 )	245517 ( 190611 to 311043 )	437016 ( 335909 to 543573 )	174.19 ( 135.234 to 220.686 )	155.074 ( 119.194 to 192.89 )	5103.344 ( 3961.772 to 6441.547 )	4564.463 ( 3528.94 to 5687.778 )	71.258 ( 41.468 to 117.681 )	78.208 ( 45.329 to 127.954 )	5032.086 ( 3906.75 to 6375.116 )	4486.255 ( 3448.328 to 5580.138 )	-0.51 (-0.63 to -0.4)	-0.5 (-0.61 to -0.39)	0.3 (0.25 to 0.36)	-0.51 (-0.63 to -0.4)	78.573	77.739	119.097	77.998
378	Low SDI	Ischemic heart disease	Male	65 to 69	230649 ( 178402 to 288792 )	437491 ( 330734 to 544426 )	9304 ( 7239 to 11663 )	17595 ( 13278 to 21941 )	4124 ( 2359 to 6528 )	9326 ( 5381 to 14679 )	226524 ( 176243 to 283954 )	428164 ( 323116 to 533946 )	259.432 ( 201.85 to 325.195 )	237.971 ( 179.585 to 296.738 )	6431.091 ( 4974.306 to 8052.277 )	5916.912 ( 4473.068 to 7363.165 )	114.995 ( 65.778 to 182.014 )	126.137 ( 72.775 to 198.529 )	6316.096 ( 4914.11 to 7917.392 )	5790.775 ( 4370.025 to 7221.436 )	-0.37 (-0.47 to -0.26)	-0.36 (-0.46 to -0.26)	0.32 (0.27 to 0.36)	-0.37 (-0.48 to -0.27)	89.678	89.112	126.14	89.015
379	Low SDI	Ischemic heart disease	Male	70 to 74	175976 ( 138633 to 224224 )	388102 ( 298794 to 486379 )	8582 ( 6721 to 10997 )	18897 ( 14520 to 23679 )	3746 ( 2119 to 5827 )	8680 ( 4877 to 13607 )	172230 ( 134882 to 220692 )	379422 ( 291534 to 475443 )	355.349 ( 278.286 to 455.339 )	373.287 ( 286.831 to 467.763 )	7286.324 ( 5740.137 to 9284.048 )	7666.673 ( 5902.465 to 9608.056 )	155.097 ( 87.732 to 241.286 )	171.471 ( 96.339 to 268.791 )	7131.227 ( 5584.806 to 9137.775 )	7495.202 ( 5759.042 to 9392.04 )	0.21 (0.13 to 0.28)	0.2 (0.13 to 0.28)	0.35 (0.32 to 0.39)	0.2 (0.13 to 0.27)	120.543	120.193	131.714	120.3
380	Low SDI	Ischemic heart disease	Male	75 to 79	105028 ( 81749 to 134045 )	253823 ( 197119 to 313965 )	6388 ( 4967 to 8158 )	15422 ( 11999 to 19173 )	2387 ( 1343 to 3672 )	6014 ( 3405 to 9361 )	102641 ( 79824 to 131118 )	247809 ( 192826 to 308069 )	472.971 ( 367.794 to 604.051 )	498.156 ( 387.602 to 619.317 )	7776.685 ( 6052.954 to 9925.172 )	8199.034 ( 6367.356 to 10141.735 )	176.749 ( 99.469 to 271.904 )	194.26 ( 109.982 to 302.395 )	7599.936 ( 5910.433 to 9708.439 )	8004.773 ( 6228.696 to 9951.303 )	0.2 (0.11 to 0.29)	0.19 (0.11 to 0.28)	0.39 (0.35 to 0.42)	0.19 (0.1 to 0.28)	141.672	141.421	151.948	141.433
381	Low SDI	Ischemic heart disease	Male	80 to 84	54134 ( 41250 to 68971 )	164614 ( 126112 to 204507 )	4198 ( 3173 to 5363 )	12830 ( 9820 to 16020 )	1219 ( 707 to 1854 )	3317 ( 1932 to 4926 )	52916 ( 39998 to 67600 )	161297 ( 123452 to 201380 )	674.989 ( 510.228 to 862.273 )	823.957 ( 630.622 to 1028.836 )	8703.561 ( 6632.14 to 11089.088 )	10571.666 ( 8099.017 to 13133.604 )	195.908 ( 113.656 to 298.009 )	213.02 ( 124.071 to 316.364 )	8507.653 ( 6430.838 to 10868.655 )	10358.646 ( 7928.214 to 12932.785 )	0.99 (0.8 to 1.19)	0.96 (0.77 to 1.15)	0.38 (0.34 to 0.43)	0.97 (0.78 to 1.17)	204.086	205.622	172.108	204.817
382	Low SDI	Ischemic heart disease	Male	85 to 89	18239 ( 13854 to 23000 )	70549 ( 54905 to 87064 )	1779 ( 1348 to 2254 )	6931 ( 5378 to 8566 )	459 ( 280 to 710 )	1410 ( 864 to 2163 )	17780 ( 13474 to 22525 )	69139 ( 53644 to 85438 )	853.91 ( 647.084 to 1081.817 )	1173.138 ( 910.277 to 1449.961 )	8755.048 ( 6650.056 to 11040.155 )	11941.93 ( 9293.775 to 14737.335 )	220.362 ( 134.541 to 340.72 )	238.636 ( 146.19 to 366.091 )	8534.686 ( 6467.529 to 10811.951 )	11703.295 ( 9080.389 to 14462.163 )	1.47 (1.17 to 1.77)	1.44 (1.14 to 1.73)	0.37 (0.32 to 0.41)	1.46 (1.16 to 1.76)	286.803	289.601	207.19	288.858
383	Low SDI	Ischemic heart disease	Male	90 to 94	4894 ( 3712 to 6225 )	22561 ( 17037 to 27768 )	553 ( 420 to 709 )	2566 ( 1933 to 3178 )	117 ( 72 to 183 )	413 ( 251 to 643 )	4776 ( 3621 to 6122 )	22148 ( 16684 to 27432 )	1168.861 ( 886.148 to 1498.275 )	1660.668 ( 1250.827 to 2056.717 )	10334.17 ( 7838.35 to 13146.244 )	14601.355 ( 11026.257 to 17971.064 )	247.826 ( 152.366 to 385.96 )	267.529 ( 162.675 to 416.399 )	10086.344 ( 7647.476 to 12928.506 )	14333.826 ( 10797.749 to 17753.984 )	1.74 (1.38 to 2.1)	1.71 (1.35 to 2.07)	0.37 (0.32 to 0.42)	1.74 (1.38 to 2.1)	360.993	364.014	252.991	363.735
384	Low SDI	Ischemic heart disease	Male	95 plus	1165 ( 854 to 1519 )	4738 ( 3582 to 5867 )	139 ( 102 to 182 )	562 ( 422 to 698 )	25 ( 15 to 38 )	84 ( 50 to 128 )	1140 ( 835 to 1494 )	4654 ( 3489 to 5775 )	1602.012 ( 1173.676 to 2098.581 )	2039.156 ( 1528.805 to 2530.357 )	13423.4 ( 9835.305 to 17494.092 )	17180.913 ( 12989.703 to 21274.454 )	288.757 ( 173.721 to 438.519 )	304.041 ( 180.097 to 465.521 )	13134.643 ( 9624.889 to 17206.377 )	16876.872 ( 12652.312 to 20942.777 )	1.79 (1.31 to 2.28)	1.78 (1.3 to 2.27)	0.33 (0.26 to 0.39)	1.81 (1.32 to 2.3)	306.695	304.317	236	308.246
385	Low-middle SDI	Ischemic heart disease	Both	60 to 64	1209126 ( 954086 to 1477344 )	2245570 ( 1739495 to 2711822 )	41339 ( 32671 to 50518 )	76547 ( 59286 to 92578 )	14712 ( 8466 to 23801 )	32900 ( 18951 to 53600 )	1194414 ( 943975 to 1459602 )	2212670 ( 1713706 to 2676058 )	163.335 ( 129.086 to 199.604 )	133.904 ( 103.709 to 161.946 )	4777.427 ( 3769.727 to 5837.196 )	3928.177 ( 3042.901 to 4743.792 )	58.128 ( 33.449 to 94.041 )	57.551 ( 33.15 to 93.763 )	4719.298 ( 3729.777 to 5767.093 )	3870.626 ( 2997.787 to 4681.23 )	-0.53 (-0.63 to -0.43)	-0.52 (-0.63 to -0.42)	-0.04 (-0.13 to 0.04)	-0.53 (-0.63 to -0.43)	85.718	85.169	123.627	85.252
386	Low-middle SDI	Ischemic heart disease	Both	65 to 69	1063715 ( 837797 to 1305067 )	2257802 ( 1741094 to 2788700 )	43008 ( 33997 to 52477 )	91151 ( 69966 to 112840 )	17093 ( 9798 to 26877 )	41361 ( 23952 to 64992 )	1046622 ( 827315 to 1277085 )	2216441 ( 1701502 to 2743918 )	236.699 ( 187.106 to 288.813 )	205.479 ( 157.722 to 254.373 )	5854.212 ( 4610.863 to 7182.506 )	5089.703 ( 3924.902 to 6286.492 )	94.07 ( 53.924 to 147.918 )	93.239 ( 53.994 to 146.509 )	5760.142 ( 4553.173 to 7028.509 )	4996.464 ( 3835.649 to 6185.54 )	-0.39 (-0.48 to -0.3)	-0.39 (-0.47 to -0.3)	-0.01 (-0.1 to 0.08)	-0.39 (-0.48 to -0.3)	112.256	111.94	141.976	111.771
387	Low-middle SDI	Ischemic heart disease	Both	70 to 74	853227 ( 676629 to 1046974 )	2007636 ( 1556748 to 2472326 )	41803 ( 33138 to 51026 )	98112 ( 75927 to 120783 )	15613 ( 8913 to 24545 )	39705 ( 22465 to 62590 )	837614 ( 664017 to 1022497 )	1967931 ( 1522889 to 2422498 )	340.223 ( 269.699 to 415.285 )	311.992 ( 241.445 to 384.087 )	6944.129 ( 5506.862 to 8520.974 )	6384.209 ( 4950.401 to 7861.904 )	127.066 ( 72.538 to 199.763 )	126.261 ( 71.437 to 199.033 )	6817.063 ( 5404.213 to 8321.767 )	6257.948 ( 4842.731 to 7703.453 )	-0.38 (-0.47 to -0.3)	-0.38 (-0.46 to -0.3)	0.03 (-0.06 to 0.12)	-0.39 (-0.47 to -0.3)	135.299	134.701	154.307	134.945
388	Low-middle SDI	Ischemic heart disease	Both	75 to 79	611325 ( 479131 to 748008 )	1492241 ( 1156076 to 1829522 )	37469 ( 29304 to 45858 )	91317 ( 70907 to 112264 )	11183 ( 6303 to 17277 )	29511 ( 16466 to 45189 )	600141 ( 469367 to 734533 )	1462730 ( 1135953 to 1798204 )	494.363 ( 386.645 to 605.048 )	454.788 ( 353.142 to 559.11 )	8065.855 ( 6321.691 to 9869.26 )	7431.842 ( 5757.632 to 9111.61 )	147.553 ( 83.158 to 227.953 )	146.976 ( 82.004 to 225.054 )	7918.302 ( 6192.861 to 9691.476 )	7284.866 ( 5657.413 to 8955.635 )	-0.26 (-0.33 to -0.2)	-0.27 (-0.34 to -0.2)	0.08 (0.01 to 0.16)	-0.28 (-0.34 to -0.21)	144.099	143.713	163.892	143.731
389	Low-middle SDI	Ischemic heart disease	Both	80 to 84	359594 ( 282989 to 442534 )	1032681 ( 779856 to 1264056 )	28119 ( 22082 to 34619 )	80867 ( 61122 to 99200 )	6842 ( 4004 to 10562 )	18747 ( 10911 to 28802 )	352752 ( 276994 to 434335 )	1013934 ( 766388 to 1243734 )	675.599 ( 530.564 to 831.776 )	703.16 ( 531.467 to 862.571 )	8639.801 ( 6799.247 to 10632.553 )	8979.411 ( 6781.033 to 10991.272 )	164.399 ( 96.203 to 253.779 )	163.011 ( 94.877 to 250.44 )	8475.401 ( 6655.214 to 10435.572 )	8816.4 ( 6663.927 to 10814.565 )	0.33 (0.16 to 0.49)	0.32 (0.16 to 0.48)	0.09 (0.01 to 0.18)	0.32 (0.16 to 0.49)	187.18	187.588	173.999	187.435
390	Low-middle SDI	Ischemic heart disease	Both	85 to 89	158753 ( 124062 to 194768 )	473164 ( 363463 to 585427 )	15650 ( 12183 to 19194 )	46593 ( 35708 to 57529 )	3105 ( 1900 to 4725 )	9217 ( 5622 to 14198 )	155648 ( 121175 to 190899 )	463946 ( 355580 to 572814 )	946.418 ( 736.761 to 1160.778 )	932.408 ( 714.576 to 1151.262 )	9600.665 ( 7502.726 to 11778.715 )	9468.861 ( 7273.56 to 11715.448 )	187.799 ( 114.925 to 285.724 )	184.458 ( 112.507 to 284.131 )	9412.866 ( 7328.121 to 11544.735 )	9284.402 ( 7115.809 to 11463.054 )	0.38 (0.16 to 0.6)	0.37 (0.16 to 0.59)	0.05 (-0.01 to 0.12)	0.38 (0.16 to 0.6)	198.05	197.719	196.844	198.074
391	Low-middle SDI	Ischemic heart disease	Both	90 to 94	52020 ( 39698 to 64420 )	191312 ( 143515 to 236494 )	5923 ( 4521 to 7332 )	21803 ( 16368 to 26955 )	945 ( 587 to 1442 )	3335 ( 2050 to 5169 )	51075 ( 38985 to 63231 )	187977 ( 141121 to 232404 )	1341.564 ( 1024.021 to 1660.899 )	1347.344 ( 1011.467 to 1665.739 )	11783.617 ( 8992.447 to 14592.385 )	11822.294 ( 8868.648 to 14614.37 )	214.056 ( 133.059 to 326.577 )	206.102 ( 126.685 to 319.42 )	11569.562 ( 8830.858 to 14323.128 )	11616.192 ( 8720.671 to 14361.638 )	0.35 (0.1 to 0.6)	0.34 (0.09 to 0.59)	-0.06 (-0.11 to 0)	0.34 (0.09 to 0.6)	267.766	268.107	252.91	268.041
392	Low-middle SDI	Ischemic heart disease	Both	95 plus	14628 ( 10895 to 18453 )	61435 ( 44804 to 76495 )	1774 ( 1318 to 2237 )	7395 ( 5379 to 9200 )	251 ( 151 to 378 )	954 ( 562 to 1476 )	14377 ( 10690 to 18126 )	60481 ( 44014 to 75240 )	1755.796 ( 1304.772 to 2214.339 )	1630.681 ( 1186.141 to 2028.709 )	14479.717 ( 10784.728 to 18266.316 )	13547.269 ( 9879.859 to 16868.254 )	248.064 ( 149.236 to 373.95 )	210.417 ( 123.924 to 325.405 )	14231.653 ( 10582.121 to 17942.186 )	13336.852 ( 9705.602 to 16591.385 )	0.01 (-0.24 to 0.27)	0.01 (-0.25 to 0.27)	-0.49 (-0.54 to -0.44)	0.02 (-0.25 to 0.28)	319.982	316.855	280.08	320.679
393	Low-middle SDI	Ischemic heart disease	Female	60 to 64	468027 ( 365468 to 572206 )	825782 ( 641766 to 1011555 )	16005 ( 12462 to 19584 )	28115 ( 21843 to 34454 )	5664 ( 3280 to 9224 )	13598 ( 7774 to 22324 )	462363 ( 360029 to 565730 )	812184 ( 630989 to 995316 )	131.007 ( 102.007 to 160.299 )	95.614 ( 74.283 to 117.172 )	3830.975 ( 2991.492 to 4683.721 )	2808.359 ( 2182.55 to 3440.145 )	46.36 ( 26.851 to 75.504 )	46.245 ( 26.437 to 75.919 )	3784.615 ( 2946.976 to 4630.71 )	2762.114 ( 2145.898 to 3384.918 )	-0.85 (-0.98 to -0.72)	-0.84 (-0.96 to -0.71)	-0.04 (-0.14 to 0.05)	-0.85 (-0.98 to -0.72)	76.439	75.664	140.078	75.659
394	Low-middle SDI	Ischemic heart disease	Female	65 to 69	452070 ( 352242 to 554358 )	922130 ( 701577 to 1149822 )	18334 ( 14297 to 22463 )	37271 ( 28329 to 46559 )	6442 ( 3732 to 10086 )	16685 ( 9515 to 26561 )	445628 ( 347491 to 545940 )	905445 ( 688281 to 1131029 )	205.022 ( 159.876 to 251.19 )	161.963 ( 123.104 to 202.325 )	5055.304 ( 3938.971 to 6199.148 )	4007.159 ( 3048.736 to 4996.604 )	72.034 ( 41.733 to 112.785 )	72.505 ( 41.347 to 115.42 )	4983.271 ( 3885.848 to 6105.017 )	3934.654 ( 2990.958 to 4914.939 )	-0.7 (-0.78 to -0.62)	-0.69 (-0.77 to -0.61)	0.04 (-0.06 to 0.14)	-0.7 (-0.79 to -0.62)	103.979	103.289	159.003	103.184
395	Low-middle SDI	Ischemic heart disease	Female	70 to 74	398084 ( 312439 to 486812 )	861744 ( 653682 to 1066713 )	19598 ( 15400 to 23910 )	42207 ( 32055 to 52140 )	5764 ( 3337 to 8980 )	15629 ( 8788 to 24324 )	392319 ( 308310 to 478619 )	846115 ( 642609 to 1045331 )	318.287 ( 250.117 to 388.324 )	256.173 ( 194.555 to 316.461 )	6465.325 ( 5074.368 to 7906.375 )	5230.342 ( 3967.51 to 6474.396 )	93.621 ( 54.198 to 145.848 )	94.857 ( 53.339 to 147.637 )	6371.705 ( 5007.301 to 7773.318 )	5135.484 ( 3900.306 to 6344.62 )	-0.75 (-0.83 to -0.67)	-0.74 (-0.82 to -0.66)	0.12 (0.02 to 0.21)	-0.75 (-0.83 to -0.67)	116.473	115.364	171.149	115.67
396	Low-middle SDI	Ischemic heart disease	Female	75 to 79	305867 ( 236802 to 376619 )	698130 ( 536515 to 862636 )	18851 ( 14606 to 23222 )	42929 ( 33089 to 53128 )	4088 ( 2306 to 6235 )	11706 ( 6534 to 17921 )	301779 ( 233818 to 371733 )	686424 ( 529112 to 849482 )	494.062 ( 382.811 to 608.62 )	399.3 ( 307.769 to 494.162 )	8016.523 ( 6206.379 to 9870.867 )	6493.57 ( 4990.326 to 8023.702 )	107.139 ( 60.437 to 163.419 )	108.883 ( 60.772 to 166.693 )	7909.384 ( 6128.167 to 9742.827 )	6384.686 ( 4921.471 to 7901.348 )	-0.68 (-0.75 to -0.61)	-0.68 (-0.75 to -0.61)	0.2 (0.1 to 0.3)	-0.69 (-0.76 to -0.62)	128.246	127.728	186.35	127.459
397	Low-middle SDI	Ischemic heart disease	Female	80 to 84	184000 ( 142501 to 228828 )	515474 ( 386012 to 634314 )	14470 ( 11197 to 17968 )	40538 ( 30359 to 49816 )	2650 ( 1564 to 4083 )	8026 ( 4684 to 12486 )	181350 ( 140331 to 225215 )	507448 ( 380051 to 623590 )	677.374 ( 524.127 to 841.102 )	629.583 ( 471.499 to 773.685 )	8613.248 ( 6670.628 to 10711.708 )	8005.713 ( 5995.064 to 9851.39 )	124.054 ( 73.193 to 191.134 )	124.651 ( 72.745 to 193.918 )	8489.194 ( 6569.029 to 10542.575 )	7881.062 ( 5902.492 to 9684.841 )	-0.04 (-0.2 to 0.12)	-0.04 (-0.2 to 0.11)	0.16 (0.07 to 0.25)	-0.04 (-0.2 to 0.11)	180.149	180.152	202.868	179.817
398	Low-middle SDI	Ischemic heart disease	Female	85 to 89	85202 ( 64822 to 106566 )	231697 ( 171891 to 287925 )	8450 ( 6394 to 10558 )	22839 ( 16949 to 28431 )	1303 ( 806 to 1990 )	4222 ( 2580 to 6573 )	83899 ( 63484 to 104819 )	227475 ( 168814 to 283128 )	977.236 ( 739.44 to 1220.975 )	796.166 ( 590.832 to 991.074 )	9853.202 ( 7496.405 to 12323.931 )	8076.838 ( 5992.038 to 10036.908 )	150.696 ( 93.22 to 230.174 )	147.192 ( 89.952 to 229.134 )	9702.506 ( 7341.647 to 12121.895 )	7929.646 ( 5884.746 to 9869.691 )	-0.13 (-0.34 to 0.07)	-0.13 (-0.33 to 0.08)	0.01 (-0.06 to 0.09)	-0.13 (-0.33 to 0.08)	171.938	170.284	224.021	171.13
399	Low-middle SDI	Ischemic heart disease	Female	90 to 94	27833 ( 20835 to 34678 )	93854 ( 69000 to 118016 )	3178 ( 2378 to 3964 )	10703 ( 7826 to 13453 )	428 ( 266 to 651 )	1600 ( 979 to 2491 )	27405 ( 20507 to 34188 )	92254 ( 67456 to 115955 )	1327.493 ( 993.313 to 1656.06 )	1129.878 ( 826.139 to 1420.229 )	11627.341 ( 8703.887 to 14486.783 )	9907.948 ( 7284.126 to 12458.727 )	178.827 ( 110.919 to 271.822 )	168.95 ( 103.337 to 262.989 )	11448.514 ( 8566.804 to 14282.134 )	9738.997 ( 7121.156 to 12241.127 )	-0.28 (-0.52 to -0.05)	-0.28 (-0.52 to -0.05)	-0.13 (-0.19 to -0.06)	-0.29 (-0.52 to -0.05)	237.204	236.784	273.832	236.632
400	Low-middle SDI	Ischemic heart disease	Female	95 plus	8298 ( 6010 to 10613 )	33591 ( 24054 to 42433 )	1010 ( 726 to 1297 )	4061 ( 2899 to 5129 )	125 ( 75 to 191 )	517 ( 303 to 796 )	8173 ( 5878 to 10493 )	33074 ( 23627 to 41732 )	1725.532 ( 1239.615 to 2214.915 )	1399.48 ( 999.146 to 1767.527 )	14172.993 ( 10265.214 to 18126.851 )	11576.833 ( 8289.745 to 14624.008 )	213.806 ( 128.736 to 325.453 )	178.165 ( 104.501 to 274.459 )	13959.188 ( 10039.353 to 17922.291 )	11398.668 ( 8142.648 to 14382.425 )	-0.55 (-0.81 to -0.29)	-0.55 (-0.82 to -0.29)	-0.55 (-0.6 to -0.5)	-0.55 (-0.82 to -0.28)	304.808	302.079	313.6	304.674
401	Low-middle SDI	Ischemic heart disease	Male	60 to 64	741099 ( 584598 to 915906 )	1419788 ( 1084997 to 1738514 )	25334 ( 19994 to 31276 )	48433 ( 37048 to 59331 )	9048 ( 5221 to 14647 )	19302 ( 11209 to 31320 )	732051 ( 577766 to 903719 )	1400487 ( 1071304 to 1715599 )	193.502 ( 152.716 to 238.887 )	174.461 ( 133.452 to 213.718 )	5660.6 ( 4465.225 to 6995.795 )	5114.276 ( 3908.31 to 6262.371 )	69.11 ( 39.876 to 111.872 )	69.527 ( 40.376 to 112.821 )	5591.491 ( 4413.045 to 6902.713 )	5044.749 ( 3858.987 to 6179.826 )	-0.27 (-0.37 to -0.18)	-0.27 (-0.36 to -0.17)	0.01 (-0.08 to 0.1)	-0.27 (-0.37 to -0.17)	91.579	91.178	113.329	91.31
402	Low-middle SDI	Ischemic heart disease	Male	65 to 69	611645 ( 485476 to 754687 )	1335672 ( 1026302 to 1649428 )	24674 ( 19606 to 30485 )	53880 ( 41224 to 66679 )	10651 ( 6082 to 16726 )	24676 ( 14257 to 38369 )	600994 ( 477564 to 742498 )	1310996 ( 1003153 to 1622479 )	267.398 ( 212.47 to 330.364 )	252.386 ( 193.105 to 312.342 )	6628.434 ( 5261.129 to 8178.59 )	6256.623 ( 4807.456 to 7726.334 )	115.425 ( 65.906 to 181.265 )	115.589 ( 66.786 to 179.728 )	6513.009 ( 5175.394 to 8046.493 )	6141.034 ( 4699.022 to 7600.098 )	-0.12 (-0.23 to -0.01)	-0.12 (-0.23 to -0.02)	0.02 (-0.06 to 0.1)	-0.13 (-0.23 to -0.02)	118.374	118.368	131.678	118.138
403	Low-middle SDI	Ischemic heart disease	Male	70 to 74	455143 ( 360828 to 565236 )	1145893 ( 890670 to 1411152 )	22206 ( 17712 to 27537 )	55905 ( 43541 to 68860 )	9848 ( 5552 to 15399 )	24076 ( 13503 to 38471 )	445295 ( 355197 to 552216 )	1121816 ( 873744 to 1381728 )	362.258 ( 288.955 to 449.235 )	373.421 ( 290.835 to 459.954 )	7425.074 ( 5886.441 to 9221.095 )	7654.057 ( 5949.286 to 9425.874 )	160.661 ( 90.571 to 251.218 )	160.82 ( 90.193 to 256.967 )	7264.413 ( 5794.589 to 9008.701 )	7493.237 ( 5836.224 to 9229.335 )	-0.04 (-0.16 to 0.07)	-0.05 (-0.15 to 0.06)	0.06 (-0.02 to 0.13)	-0.05 (-0.16 to 0.06)	151.765	151.756	144.476	151.926
404	Low-middle SDI	Ischemic heart disease	Male	75 to 79	305458 ( 238733 to 372500 )	794111 ( 608495 to 973166 )	18618 ( 14555 to 22806 )	48388 ( 37177 to 59526 )	7095 ( 3978 to 11084 )	17805 ( 9952 to 27573 )	298362 ( 233241 to 365490 )	776306 ( 596530 to 954882 )	494.667 ( 386.724 to 605.934 )	518.742 ( 398.555 to 638.154 )	8115.865 ( 6343.02 to 9897.15 )	8513.27 ( 6523.371 to 10432.837 )	188.523 ( 105.682 to 294.49 )	190.881 ( 106.693 to 295.596 )	7927.342 ( 6197.103 to 9710.907 )	8322.389 ( 6395.106 to 10236.817 )	0.17 (0.06 to 0.29)	0.16 (0.05 to 0.27)	0.13 (0.06 to 0.2)	0.16 (0.05 to 0.28)	159.974	159.899	150.951	160.189
405	Low-middle SDI	Ischemic heart disease	Male	80 to 84	175594 ( 135605 to 219909 )	517207 ( 398178 to 634761 )	13648 ( 10608 to 17052 )	40329 ( 31094 to 49578 )	4192 ( 2434 to 6426 )	10721 ( 6138 to 16444 )	171402 ( 133210 to 214153 )	506486 ( 390523 to 622748 )	673.728 ( 523.63 to 841.733 )	796.754 ( 614.302 to 979.461 )	8667.8 ( 6693.846 to 10855.313 )	10218.016 ( 7866.462 to 12540.421 )	206.943 ( 120.162 to 317.191 )	211.808 ( 121.258 to 324.868 )	8460.857 ( 6575.629 to 10571.193 )	10006.208 ( 7715.227 to 12303.092 )	0.74 (0.55 to 0.92)	0.72 (0.55 to 0.9)	0.18 (0.11 to 0.26)	0.73 (0.55 to 0.91)	194.547	195.494	155.749	195.496
406	Low-middle SDI	Ischemic heart disease	Male	85 to 89	73551 ( 57421 to 91841 )	241466 ( 187040 to 298189 )	7199 ( 5630 to 9019 )	23754 ( 18366 to 29391 )	1802 ( 1107 to 2762 )	4995 ( 3016 to 7733 )	71749 ( 56105 to 89878 )	236471 ( 182838 to 292583 )	912.637 ( 713.669 to 1143.268 )	1116.038 ( 862.887 to 1380.917 )	9323.843 ( 7279.025 to 11642.307 )	11345.047 ( 8787.871 to 14010.13 )	228.47 ( 140.318 to 350.169 )	234.686 ( 141.725 to 363.31 )	9095.373 ( 7112.193 to 11393.564 )	11110.361 ( 8590.449 to 13746.696 )	0.95 (0.71 to 1.2)	0.94 (0.69 to 1.18)	0.21 (0.14 to 0.27)	0.95 (0.71 to 1.2)	228.297	229.962	177.192	229.581
407	Low-middle SDI	Ischemic heart disease	Male	90 to 94	24187 ( 18451 to 30673 )	97458 ( 73944 to 120886 )	2745 ( 2092 to 3502 )	11100 ( 8426 to 13765 )	517 ( 322 to 790 )	1735 ( 1056 to 2690 )	23670 ( 18044 to 30200 )	95723 ( 72661 to 118705 )	1358.231 ( 1035.357 to 1732.908 )	1654.356 ( 1255.738 to 2051.565 )	11968.729 ( 9129.991 to 15178.166 )	14524.916 ( 11020.445 to 18016.626 )	255.784 ( 159.342 to 390.711 )	258.552 ( 157.373 to 400.853 )	11712.945 ( 8928.695 to 14944.08 )	14266.364 ( 10829.182 to 17691.58 )	1.09 (0.77 to 1.41)	1.07 (0.75 to 1.38)	0.16 (0.09 to 0.22)	1.09 (0.77 to 1.4)	302.935	304.372	235.59	304.406
408	Low-middle SDI	Ischemic heart disease	Male	95 plus	6330 ( 4736 to 8027 )	27844 ( 20846 to 34358 )	763 ( 569 to 976 )	3334 ( 2480 to 4121 )	125 ( 75 to 189 )	437 ( 260 to 675 )	6204 ( 4624 to 7928 )	27406 ( 20390 to 33867 )	1797.513 ( 1338.585 to 2297.325 )	2041.429 ( 1518.185 to 2523.411 )	14902.505 ( 11150.852 to 18899.212 )	17047.906 ( 12763.406 to 21036.578 )	295.286 ( 176.447 to 444.269 )	267.716 ( 159.371 to 413.382 )	14607.219 ( 10885.261 to 18664.255 )	16780.19 ( 12484.009 to 20735.781 )	0.81 (0.5 to 1.11)	0.79 (0.49 to 1.1)	-0.26 (-0.3 to -0.22)	0.81 (0.5 to 1.12)	339.874	336.959	249.6	341.747
409	Middle SDI	Ischemic heart disease	Both	60 to 64	1259809 ( 994309 to 1546211 )	2151493 ( 1625798 to 2720417 )	42846 ( 33751 to 52574 )	72984 ( 55131 to 92045 )	22178 ( 12551 to 36075 )	44267 ( 25314 to 73581 )	1237631 ( 974908 to 1518682 )	2107226 ( 1591862 to 2657503 )	100.036 ( 78.802 to 122.749 )	71.705 ( 54.165 to 90.433 )	2941.354 ( 2321.475 to 3610.035 )	2113.812 ( 1597.324 to 2672.772 )	51.781 ( 29.302 to 84.226 )	43.492 ( 24.871 to 72.293 )	2889.574 ( 2276.176 to 3545.759 )	2070.32 ( 1563.982 to 2610.96 )	-1.21 (-1.3 to -1.12)	-1.2 (-1.29 to -1.11)	-0.5 (-0.62 to -0.37)	-1.21 (-1.3 to -1.12)	70.779	70.34	99.599	70.263
410	Middle SDI	Ischemic heart disease	Both	65 to 69	1206438 ( 943565 to 1492941 )	2466411 ( 1844721 to 3111974 )	48480 ( 37876 to 60133 )	98703 ( 73735 to 124409 )	26969 ( 15462 to 43107 )	65736 ( 37943 to 103944 )	1179469 ( 921444 to 1462846 )	2400676 ( 1793845 to 3025978 )	152.127 ( 118.853 to 188.692 )	110.733 ( 82.721 to 139.571 )	3785.709 ( 2960.834 to 4684.735 )	2767.005 ( 2069.546 to 3491.245 )	84.625 ( 48.517 to 135.268 )	73.747 ( 42.567 to 116.612 )	3701.083 ( 2891.42 to 4590.297 )	2693.258 ( 2012.47 to 3394.769 )	-1.11 (-1.27 to -0.95)	-1.09 (-1.25 to -0.93)	-0.38 (-0.51 to -0.25)	-1.11 (-1.27 to -0.95)	104.437	103.595	143.747	103.539
411	Middle SDI	Ischemic heart disease	Both	70 to 74	1048284 ( 825270 to 1281468 )	2283419 ( 1683547 to 2895151 )	51183 ( 40280 to 62542 )	110938 ( 81536 to 140149 )	24611 ( 14086 to 38429 )	62677 ( 35117 to 98864 )	1023674 ( 805638 to 1250842 )	2220741 ( 1632491 to 2805219 )	234.177 ( 184.289 to 286.147 )	180.012 ( 132.303 to 227.41 )	4796.159 ( 3775.814 to 5863.031 )	3705.158 ( 2731.785 to 4697.777 )	112.6 ( 64.445 to 175.822 )	101.703 ( 56.983 to 160.42 )	4683.559 ( 3685.99 to 5722.909 )	3603.455 ( 2648.939 to 4551.849 )	-0.81 (-1.02 to -0.6)	-0.8 (-1.01 to -0.59)	-0.24 (-0.38 to -0.1)	-0.82 (-1.02 to -0.61)	117.824	116.748	154.671	116.938
412	Middle SDI	Ischemic heart disease	Both	75 to 79	822318 ( 645550 to 1006822 )	1913395 ( 1417450 to 2395978 )	50266 ( 39361 to 61352 )	116801 ( 85907 to 146790 )	17188 ( 9587 to 25962 )	46931 ( 26304 to 72375 )	805131 ( 630487 to 982718 )	1866464 ( 1372792 to 2345613 )	375.936 ( 294.376 to 458.846 )	298.104 ( 219.256 to 374.643 )	6150.069 ( 4828.033 to 7529.963 )	4883.429 ( 3617.661 to 6115.092 )	128.545 ( 71.697 to 194.171 )	119.779 ( 67.134 to 184.719 )	6021.525 ( 4715.373 to 7349.693 )	4763.649 ( 3503.684 to 5986.549 )	-0.52 (-0.74 to -0.29)	-0.52 (-0.74 to -0.3)	-0.09 (-0.25 to 0.07)	-0.53 (-0.75 to -0.31)	132.683	132.366	173.045	131.821
413	Middle SDI	Ischemic heart disease	Both	80 to 84	556625 ( 431335 to 677619 )	1633799 ( 1201560 to 2043721 )	43675 ( 33801 to 53192 )	128313 ( 94402 to 160489 )	10153 ( 5936 to 15743 )	32262 ( 18347 to 49845 )	546472 ( 422964 to 665587 )	1601537 ( 1178242 to 2003131 )	630.214 ( 487.738 to 767.532 )	538.661 ( 396.302 to 673.738 )	8031.86 ( 6223.976 to 9777.746 )	6858.744 ( 5044.191 to 8579.61 )	146.506 ( 85.65 to 227.169 )	135.438 ( 77.02 to 209.251 )	7885.354 ( 6103.187 to 9604.133 )	6723.306 ( 4946.302 to 8409.212 )	-0.27 (-0.49 to -0.04)	-0.27 (-0.5 to -0.05)	-0.08 (-0.22 to 0.06)	-0.28 (-0.5 to -0.05)	193.519	193.79	217.758	193.068
414	Middle SDI	Ischemic heart disease	Both	85 to 89	299605 ( 229952 to 368992 )	1122706 ( 824180 to 1411502 )	29598 ( 22682 to 36433 )	111442 ( 81352 to 140455 )	4756 ( 2967 to 7352 )	17968 ( 10862 to 28321 )	294849 ( 225970 to 362898 )	1104738 ( 806506 to 1392205 )	1084.83 ( 831.334 to 1335.334 )	971.774 ( 709.392 to 1224.768 )	10981.211 ( 8428.27 to 13524.404 )	9789.977 ( 7186.831 to 12308.268 )	174.332 ( 108.753 to 269.46 )	156.682 ( 94.715 to 246.954 )	10806.879 ( 8282.291 to 13301.03 )	9633.294 ( 7032.72 to 12140.005 )	-0.04 (-0.28 to 0.2)	-0.05 (-0.29 to 0.19)	-0.24 (-0.34 to -0.14)	-0.05 (-0.29 to 0.19)	274.729	276.519	277.796	274.679
415	Middle SDI	Ischemic heart disease	Both	90 to 94	101090 ( 77216 to 125233 )	507442 ( 374611 to 639857 )	11553 ( 8783 to 14339 )	58031 ( 42714 to 73190 )	1368 ( 846 to 2087 )	6714 ( 4072 to 10734 )	99722 ( 75811 to 123760 )	500728 ( 368559 to 631536 )	1745.172 ( 1326.641 to 2166.011 )	1505.197 ( 1107.895 to 1898.378 )	15270.059 ( 11663.759 to 18916.973 )	13161.932 ( 9716.602 to 16596.497 )	206.57 ( 127.743 to 315.198 )	174.143 ( 105.618 to 278.426 )	15063.489 ( 11451.607 to 18694.438 )	12987.79 ( 9559.612 to 16380.665 )	-0.17 (-0.39 to 0.04)	-0.18 (-0.4 to 0.04)	-0.51 (-0.59 to -0.42)	-0.18 (-0.4 to 0.04)	401.971	402.302	390.789	402.124
416	Middle SDI	Ischemic heart disease	Both	95 plus	28540 ( 20845 to 35582 )	152678 ( 109000 to 196402 )	3471 ( 2526 to 4332 )	18513 ( 13173 to 23771 )	365 ( 213 to 556 )	1946 ( 1096 to 3058 )	28176 ( 20522 to 35154 )	150732 ( 107319 to 193457 )	2363.243 ( 1719.863 to 2949.726 )	1779.503 ( 1266.192 to 2284.901 )	19431.709 ( 14192.598 to 24226.368 )	14675.318 ( 10477.002 to 18878.069 )	248.258 ( 144.836 to 378.223 )	187.059 ( 105.353 to 293.949 )	19183.451 ( 13972.12 to 23934.457 )	14488.259 ( 10315.472 to 18595.052 )	-0.82 (-0.93 to -0.71)	-0.83 (-0.94 to -0.73)	-0.91 (-1 to -0.83)	-0.83 (-0.94 to -0.72)	434.961	433.362	433.151	434.966
417	Middle SDI	Ischemic heart disease	Female	60 to 64	487096 ( 373632 to 602696 )	746648 ( 553877 to 934334 )	16585 ( 12724 to 20528 )	25257 ( 18756 to 31536 )	8298 ( 4654 to 13425 )	17705 ( 10059 to 29147 )	478798 ( 367331 to 592597 )	728943 ( 541319 to 910226 )	78.198 ( 59.994 to 96.788 )	48.419 ( 35.956 to 60.456 )	2296.6 ( 1761.632 to 2841.641 )	1431.341 ( 1061.795 to 1791.138 )	39.124 ( 21.943 to 63.297 )	33.941 ( 19.283 to 55.876 )	2257.477 ( 1731.924 to 2794.027 )	1397.4 ( 1037.72 to 1744.923 )	-1.7 (-1.75 to -1.64)	-1.67 (-1.73 to -1.61)	-0.41 (-0.52 to -0.3)	-1.7 (-1.75 to -1.64)	53.286	52.288	113.365	52.244
418	Middle SDI	Ischemic heart disease	Female	65 to 69	510536 ( 390938 to 620785 )	947889 ( 707847 to 1183887 )	20568 ( 15723 to 25008 )	37904 ( 28325 to 47249 )	10707 ( 6225 to 17040 )	26944 ( 15508 to 42485 )	499829 ( 382101 to 607756 )	920945 ( 688267 to 1148128 )	125.482 ( 95.921 to 152.571 )	82.13 ( 61.375 to 102.379 )	3114.7 ( 2385.05 to 3787.31 )	2053.89 ( 1533.765 to 2565.25 )	65.324 ( 37.977 to 103.959 )	58.382 ( 33.603 to 92.058 )	3049.376 ( 2331.139 to 3707.823 )	1995.508 ( 1491.34 to 2487.768 )	-1.45 (-1.58 to -1.31)	-1.42 (-1.55 to -1.28)	-0.33 (-0.43 to -0.23)	-1.44 (-1.58 to -1.31)	85.665	84.286	151.648	84.252
419	Middle SDI	Ischemic heart disease	Female	70 to 74	485965 ( 373553 to 601028 )	928904 ( 685448 to 1162865 )	23812 ( 18353 to 29380 )	45117 ( 33105 to 56394 )	10325 ( 5890 to 16131 )	26174 ( 14649 to 40837 )	475640 ( 366607 to 586844 )	902729 ( 662484 to 1128308 )	203.068 ( 156.518 to 250.55 )	139.483 ( 102.347 to 174.347 )	4144.313 ( 3185.662 to 5125.566 )	2871.766 ( 2119.106 to 3595.073 )	88.053 ( 50.226 to 137.564 )	80.92 ( 45.288 to 126.251 )	4056.261 ( 3126.428 to 5004.608 )	2790.846 ( 2048.111 to 3488.236 )	-1.13 (-1.33 to -0.93)	-1.12 (-1.31 to -0.92)	-0.22 (-0.33 to -0.11)	-1.14 (-1.34 to -0.94)	91.146	89.472	153.501	89.792
420	Middle SDI	Ischemic heart disease	Female	75 to 79	417940 ( 322340 to 509966 )	839785 ( 618703 to 1050411 )	25645 ( 19751 to 31417 )	51381 ( 37925 to 64446 )	7687 ( 4302 to 11644 )	20361 ( 11386 to 31219 )	410253 ( 315976 to 502587 )	819424 ( 604840 to 1027645 )	341.672 ( 263.139 to 418.565 )	242.753 ( 179.181 to 304.477 )	5568.17 ( 4294.501 to 6794.216 )	3967.615 ( 2923.102 to 4962.732 )	102.412 ( 57.319 to 155.131 )	96.197 ( 53.792 to 147.496 )	5465.758 ( 4209.713 to 6695.912 )	3871.417 ( 2857.606 to 4855.174 )	-0.84 (-1.04 to -0.63)	-0.84 (-1.04 to -0.63)	-0.1 (-0.23 to 0.04)	-0.85 (-1.06 to -0.65)	100.934	100.355	164.876	99.736
421	Middle SDI	Ischemic heart disease	Female	80 to 84	305668 ( 233737 to 374287 )	791682 ( 571650 to 994543 )	24066 ( 18336 to 29465 )	62283 ( 45113 to 78183 )	4986 ( 2904 to 7701 )	15429 ( 8721 to 23803 )	300682 ( 229112 to 368124 )	776253 ( 562180 to 974423 )	590.821 ( 450.157 to 723.356 )	459.032 ( 332.485 to 576.215 )	7504.138 ( 5738.228 to 9188.744 )	5834.738 ( 4213.09 to 7329.837 )	122.397 ( 71.282 to 189.062 )	113.713 ( 64.276 to 175.431 )	7381.741 ( 5624.689 to 9037.444 )	5721.024 ( 4143.295 to 7181.551 )	-0.56 (-0.78 to -0.34)	-0.56 (-0.78 to -0.34)	-0.11 (-0.23 to 0.02)	-0.57 (-0.79 to -0.35)	159.001	158.801	209.446	158.164
422	Middle SDI	Ischemic heart disease	Female	85 to 89	173530 ( 131609 to 213710 )	542923 ( 390611 to 688796 )	17170 ( 12998 to 21168 )	53772 ( 38657 to 68284 )	2574 ( 1618 to 3983 )	9940 ( 5981 to 15716 )	170956 ( 129416 to 210724 )	532984 ( 383240 to 676718 )	1032.585 ( 781.677 to 1272.982 )	762.183 ( 547.942 to 967.888 )	10435.698 ( 7914.66 to 12852.034 )	7695.61 ( 5536.676 to 9763.261 )	154.791 ( 97.299 to 239.557 )	140.891 ( 84.779 to 222.763 )	10280.907 ( 7782.742 to 12672.409 )	7554.719 ( 5432.193 to 9592.068 )	-0.67 (-0.89 to -0.44)	-0.67 (-0.89 to -0.44)	-0.24 (-0.33 to -0.14)	-0.67 (-0.9 to -0.45)	212.87	213.174	286.169	211.767
423	Middle SDI	Ischemic heart disease	Female	90 to 94	59133 ( 44059 to 73558 )	277800 ( 193804 to 357299 )	6764 ( 5026 to 8438 )	31759 ( 22106 to 40902 )	774 ( 476 to 1174 )	4167 ( 2544 to 6650 )	58359 ( 43369 to 72803 )	273633 ( 190462 to 352398 )	1634.731 ( 1214.735 to 2039.311 )	1247.547 ( 868.331 to 1606.674 )	14291.928 ( 10648.736 to 17778.252 )	10912.33 ( 7612.852 to 14035.164 )	187.185 ( 115.004 to 283.81 )	163.672 ( 99.931 to 261.218 )	14104.743 ( 10481.841 to 17595.872 )	10748.658 ( 7481.587 to 13842.634 )	-0.64 (-0.84 to -0.44)	-0.64 (-0.84 to -0.44)	-0.38 (-0.47 to -0.29)	-0.64 (-0.84 to -0.44)	369.788	369.53	438.372	368.879
424	Middle SDI	Ischemic heart disease	Female	95 plus	18967 ( 13724 to 23977 )	106436 ( 73229 to 139137 )	2309 ( 1668 to 2920 )	12955 ( 8884 to 16925 )	227 ( 134 to 344 )	1296 ( 742 to 2021 )	18740 ( 13533 to 23695 )	105140 ( 72120 to 137348 )	2369.221 ( 1711.498 to 2996.424 )	1832.774 ( 1256.849 to 2394.519 )	19462.699 ( 14082.311 to 24603.756 )	15058.058 ( 10360.099 to 19684.532 )	232.676 ( 137.296 to 353.137 )	183.359 ( 104.945 to 285.893 )	19230.023 ( 13886.021 to 24314.393 )	14874.699 ( 10203.144 to 19431.312 )	-0.69 (-0.86 to -0.52)	-0.7 (-0.87 to -0.54)	-0.69 (-0.76 to -0.62)	-0.7 (-0.87 to -0.54)	461.164	461.065	470.925	461.046
425	Middle SDI	Ischemic heart disease	Male	60 to 64	772714 ( 605055 to 956795 )	1404845 ( 1046270 to 1786958 )	26261 ( 20597 to 32557 )	47726 ( 35487 to 60886 )	13880 ( 7913 to 22843 )	26562 ( 15235 to 44207 )	758834 ( 595208 to 940751 )	1378283 ( 1024984 to 1758117 )	121.457 ( 95.264 to 150.576 )	96.186 ( 71.52 to 122.709 )	3573.82 ( 2798.393 to 4425.201 )	2831.3 ( 2108.634 to 3601.404 )	64.196 ( 36.596 to 105.649 )	53.533 ( 30.705 to 89.094 )	3509.624 ( 2752.852 to 4350.998 )	2777.767 ( 2065.736 to 3543.278 )	-0.89 (-1 to -0.77)	-0.88 (-0.99 to -0.76)	-0.51 (-0.65 to -0.37)	-0.89 (-1 to -0.77)	81.807	81.737	91.369	81.632
426	Middle SDI	Ischemic heart disease	Male	65 to 69	695902 ( 545517 to 875420 )	1518522 ( 1124947 to 1934999 )	27912 ( 21852 to 35200 )	60800 ( 45171 to 77723 )	16261 ( 9259 to 26020 )	38792 ( 22372 to 61536 )	679640 ( 532102 to 857010 )	1479730 ( 1099550 to 1891534 )	180.344 ( 141.188 to 227.433 )	141.442 ( 105.083 to 180.812 )	4496.35 ( 3524.686 to 5656.255 )	3532.632 ( 2617.033 to 4501.508 )	105.067 ( 59.824 to 168.118 )	90.244 ( 52.045 to 143.154 )	4391.283 ( 3438.01 to 5537.301 )	3442.387 ( 2557.95 to 4400.393 )	-0.87 (-1.05 to -0.69)	-0.86 (-1.03 to -0.69)	-0.4 (-0.55 to -0.25)	-0.87 (-1.05 to -0.7)	118.209	117.827	138.559	117.723
427	Middle SDI	Ischemic heart disease	Male	70 to 74	562319 ( 439917 to 698616 )	1354515 ( 977953 to 1749169 )	27372 ( 21558 to 34250 )	65821 ( 47647 to 84942 )	14286 ( 8115 to 22215 )	36503 ( 20488 to 58209 )	548033 ( 431664 to 685750 )	1318012 ( 954137 to 1700838 )	270.186 ( 212.8 to 338.087 )	224.782 ( 162.718 to 290.081 )	5550.659 ( 4342.424 to 6896.054 )	4625.755 ( 3339.773 to 5973.523 )	141.013 ( 80.101 to 219.281 )	124.66 ( 69.967 to 198.786 )	5409.645 ( 4260.966 to 6769.052 )	4501.095 ( 3258.44 to 5808.471 )	-0.58 (-0.8 to -0.36)	-0.58 (-0.8 to -0.37)	-0.28 (-0.44 to -0.12)	-0.59 (-0.81 to -0.38)	140.88	140.468	155.516	140.499
428	Middle SDI	Ischemic heart disease	Male	75 to 79	404378 ( 318163 to 499504 )	1073610 ( 783094 to 1377241 )	24620 ( 19321 to 30438 )	65420 ( 47619 to 84338 )	9501 ( 5250 to 14633 )	26570 ( 14657 to 40796 )	394877 ( 309964 to 488131 )	1047040 ( 762241 to 1349680 )	419.786 ( 329.432 to 518.984 )	363.135 ( 264.321 to 468.141 )	6894.77 ( 5424.774 to 8516.692 )	5959.403 ( 4346.802 to 7644.797 )	161.988 ( 89.517 to 249.497 )	147.486 ( 81.36 to 226.452 )	6732.781 ( 5284.984 to 8322.789 )	5811.918 ( 4231.049 to 7491.81 )	-0.27 (-0.51 to -0.03)	-0.28 (-0.52 to -0.05)	-0.14 (-0.31 to 0.04)	-0.29 (-0.52 to -0.05)	165.497	165.719	179.655	165.156
429	Middle SDI	Ischemic heart disease	Male	80 to 84	250957 ( 195795 to 311511 )	842117 ( 607915 to 1072336 )	19609 ( 15329 to 24412 )	66029 ( 47328 to 83909 )	5168 ( 2972 to 8086 )	16833 ( 9628 to 26615 )	245790 ( 192164 to 306021 )	825284 ( 591579 to 1048665 )	686.379 ( 536.555 to 854.5 )	644.047 ( 461.639 to 818.448 )	8784.282 ( 6853.441 to 10903.851 )	8213.973 ( 5929.579 to 10459.522 )	180.88 ( 104.046 to 283.034 )	164.19 ( 93.916 to 259.603 )	8603.401 ( 6726.336 to 10711.681 )	8049.784 ( 5770.237 to 10228.63 )	0.01 (-0.21 to 0.24)	0 (-0.23 to 0.22)	-0.11 (-0.27 to 0.05)	0 (-0.23 to 0.23)	235.562	236.728	225.716	235.768
430	Middle SDI	Ischemic heart disease	Male	85 to 89	126075 ( 98020 to 155279 )	579783 ( 425098 to 738210 )	12428 ( 9623 to 15368 )	57670 ( 42205 to 73372 )	2182 ( 1339 to 3405 )	8028 ( 4821 to 12607 )	123893 ( 95937 to 153195 )	571754 ( 418457 to 727338 )	1166.366 ( 903.143 to 1442.316 )	1306.847 ( 956.393 to 1662.667 )	11832.563 ( 9199.481 to 14573.434 )	13138.246 ( 9632.986 to 16728.307 )	204.829 ( 125.673 to 319.585 )	181.928 ( 109.255 to 285.693 )	11627.734 ( 9003.991 to 14377.838 )	12956.319 ( 9482.502 to 16481.931 )	0.68 (0.4 to 0.96)	0.65 (0.38 to 0.93)	-0.24 (-0.36 to -0.12)	0.67 (0.39 to 0.95)	359.872	364.033	267.919	361.49
431	Middle SDI	Ischemic heart disease	Male	90 to 94	41957 ( 32444 to 51549 )	229642 ( 167002 to 294572 )	4790 ( 3699 to 5898 )	26272 ( 19094 to 33725 )	593 ( 368 to 917 )	2547 ( 1536 to 4044 )	41364 ( 31951 to 50930 )	227095 ( 165036 to 291566 )	1929.231 ( 1490.089 to 2375.542 )	2006.035 ( 1457.945 to 2575.126 )	16900.207 ( 13068.304 to 20763.992 )	17534.853 ( 12751.835 to 22492.758 )	238.875 ( 148.109 to 369.409 )	194.496 ( 117.26 to 308.807 )	16661.332 ( 12869.939 to 20514.767 )	17340.357 ( 12601.718 to 22263.22 )	0.53 (0.26 to 0.81)	0.52 (0.25 to 0.8)	-0.61 (-0.7 to -0.52)	0.54 (0.26 to 0.82)	447.327	448.476	329.511	449.016
432	Middle SDI	Ischemic heart disease	Male	95 plus	9573 ( 7076 to 12059 )	46242 ( 33919 to 59756 )	1162 ( 857 to 1467 )	5559 ( 4082 to 7183 )	138 ( 81 to 209 )	650 ( 364 to 1026 )	9435 ( 6957 to 11915 )	45592 ( 33507 to 58906 )	2351.455 ( 1734.079 to 2969.229 )	1666.611 ( 1223.98 to 2153.559 )	19370.597 ( 14318.824 to 24401.709 )	13864.202 ( 10169.595 to 17916.052 )	278.984 ( 162.891 to 422.56 )	194.9 ( 109.044 to 307.763 )	19091.613 ( 14076.77 to 24109.904 )	13669.302 ( 10046.196 to 17661.13 )	-1.13 (-1.3 to -0.95)	-1.13 (-1.31 to -0.96)	-1.25 (-1.36 to -1.14)	-1.13 (-1.31 to -0.95)	383.046	378.399	371.014	383.222
433	North Africa and Middle East	Ischemic heart disease	Both	60 to 64	433140 ( 330079 to 536468 )	714302 ( 535792 to 896959 )	14845 ( 11288 to 18381 )	24299 ( 18220 to 30479 )	4411 ( 2558 to 7185 )	11868 ( 6933 to 19263 )	428729 ( 326019 to 530871 )	702434 ( 526707 to 881078 )	208.912 ( 158.861 to 258.676 )	132.785 ( 99.564 to 166.555 )	6095.615 ( 4645.237 to 7549.761 )	3903.335 ( 2927.858 to 4901.471 )	62.076 ( 35.993 to 101.11 )	64.853 ( 37.885 to 105.266 )	6033.539 ( 4588.096 to 7470.995 )	3838.483 ( 2878.215 to 4814.689 )	-1.48 (-1.6 to -1.36)	-1.46 (-1.58 to -1.33)	0.2 (0.09 to 0.31)	-1.48 (-1.6 to -1.36)	64.912	63.685	169.055	63.841
434	North Africa and Middle East	Ischemic heart disease	Both	65 to 69	413966 ( 316105 to 517022 )	717064 ( 547244 to 904708 )	16822 ( 12836 to 21026 )	28889 ( 21832 to 36482 )	4884 ( 2783 to 7610 )	13447 ( 7740 to 20821 )	409082 ( 312141 to 511319 )	703618 ( 531741 to 888488 )	326.834 ( 249.397 to 408.527 )	208.909 ( 157.876 to 263.811 )	8043.048 ( 6141.666 to 10045.335 )	5185.33 ( 3957.303 to 6542.242 )	94.892 ( 54.08 to 147.863 )	97.237 ( 55.972 to 150.563 )	7948.156 ( 6064.656 to 9934.538 )	5088.093 ( 3845.195 to 6424.955 )	-1.41 (-1.48 to -1.33)	-1.38 (-1.45 to -1.3)	0.15 (0.05 to 0.25)	-1.4 (-1.47 to -1.33)	73.218	71.733	175.328	71.999
435	North Africa and Middle East	Ischemic heart disease	Both	70 to 74	345351 ( 267648 to 433418 )	609799 ( 463641 to 763248 )	17034 ( 13161 to 21424 )	29823 ( 22617 to 37301 )	4261 ( 2387 to 6533 )	11402 ( 6425 to 17551 )	341090 ( 263528 to 429008 )	598397 ( 453795 to 748454 )	497.145 ( 384.11 to 625.288 )	328.182 ( 248.886 to 410.471 )	10079.393 ( 7811.554 to 12649.706 )	6710.336 ( 5101.988 to 8398.919 )	124.37 ( 69.653 to 190.677 )	125.471 ( 70.705 to 193.137 )	9955.023 ( 7691.311 to 12521.019 )	6584.865 ( 4993.647 to 8236.128 )	-1.48 (-1.56 to -1.4)	-1.46 (-1.54 to -1.38)	0.07 (-0.02 to 0.15)	-1.49 (-1.56 to -1.41)	76.574	75.079	167.59	75.437
436	North Africa and Middle East	Ischemic heart disease	Both	75 to 79	252502 ( 193015 to 314804 )	489651 ( 376468 to 612482 )	15586 ( 11906 to 19397 )	30095 ( 23089 to 37653 )	2848 ( 1624 to 4388 )	7983 ( 4606 to 12210 )	249654 ( 190728 to 310694 )	481668 ( 369536 to 602585 )	768.044 ( 586.702 to 955.881 )	536.938 ( 411.945 to 671.78 )	12442.946 ( 9511.521 to 15513.131 )	8735.999 ( 6716.667 to 10927.467 )	140.357 ( 80.016 to 216.223 )	142.425 ( 82.172 to 217.834 )	12302.589 ( 9398.838 to 15310.586 )	8593.574 ( 6592.995 to 10750.888 )	-1.26 (-1.34 to -1.18)	-1.26 (-1.34 to -1.18)	0.01 (-0.08 to 0.09)	-1.27 (-1.36 to -1.19)	93.92	93.09	180.302	92.934
437	North Africa and Middle East	Ischemic heart disease	Both	80 to 84	159525 ( 119801 to 198905 )	365976 ( 275729 to 454254 )	12603 ( 9433 to 15715 )	28830 ( 21719 to 35826 )	1685 ( 980 to 2610 )	5344 ( 3081 to 8185 )	157839 ( 118160 to 196807 )	360632 ( 271726 to 448129 )	1170.701 ( 876.248 to 1459.719 )	859.634 ( 647.597 to 1068.254 )	14818.193 ( 11128.248 to 18476.22 )	10912.54 ( 8221.589 to 13544.765 )	156.547 ( 91.054 to 242.427 )	159.355 ( 91.874 to 244.063 )	14661.647 ( 10975.842 to 18281.304 )	10753.185 ( 8102.229 to 13362.123 )	-1.05 (-1.14 to -0.96)	-1.05 (-1.14 to -0.96)	0.01 (-0.09 to 0.12)	-1.06 (-1.16 to -0.97)	129.416	128.755	217.151	128.481
438	North Africa and Middle East	Ischemic heart disease	Both	85 to 89	90363 ( 68059 to 112073 )	242258 ( 179607 to 301937 )	9027 ( 6795 to 11180 )	24070 ( 17785 to 29951 )	912 ( 556 to 1411 )	3069 ( 1894 to 4745 )	89451 ( 67319 to 110794 )	239189 ( 176762 to 297626 )	1826.49 ( 1374.756 to 2262.032 )	1484.383 ( 1096.81 to 1847.119 )	18283.458 ( 13770.549 to 22676.154 )	14940.178 ( 11076.491 to 18620.629 )	184.491 ( 112.447 to 285.421 )	189.27 ( 116.828 to 292.657 )	18098.967 ( 13620.836 to 22417.425 )	14750.909 ( 10901.037 to 18354.755 )	-0.36 (-0.47 to -0.25)	-0.36 (-0.47 to -0.24)	0.12 (0.01 to 0.23)	-0.36 (-0.47 to -0.25)	168.094	166.645	236.513	167.397
439	North Africa and Middle East	Ischemic heart disease	Both	90 to 94	32489 ( 23765 to 40752 )	89863 ( 65662 to 113611 )	3729 ( 2721 to 4674 )	10283 ( 7523 to 13034 )	334 ( 198 to 514 )	1153 ( 689 to 1800 )	32155 ( 23465 to 40312 )	88709 ( 64902 to 112434 )	2401.519 ( 1752.388 to 3010.766 )	1986.262 ( 1453.01 to 2517.597 )	20925.828 ( 15306.528 to 26247.686 )	17357.25 ( 12682.865 to 21944.21 )	214.995 ( 127.453 to 331.173 )	222.777 ( 133.128 to 347.619 )	20710.833 ( 15113.22 to 25964.285 )	17134.473 ( 12535.943 to 21716.954 )	-0.39 (-0.48 to -0.3)	-0.38 (-0.47 to -0.3)	0.22 (0.13 to 0.31)	-0.39 (-0.48 to -0.3)	176.595	175.758	245.21	175.879
440	North Africa and Middle East	Ischemic heart disease	Both	95 plus	9529 ( 6692 to 12284 )	29770 ( 20776 to 38042 )	1162 ( 813 to 1499 )	3582 ( 2496 to 4583 )	97 ( 56 to 147 )	371 ( 214 to 574 )	9432 ( 6600 to 12159 )	29398 ( 20491 to 37616 )	2903.935 ( 2030.159 to 3745.063 )	2409.191 ( 1678.999 to 3082.97 )	23804.573 ( 16718.634 to 30687.177 )	20024.675 ( 13975.283 to 25588.844 )	241.699 ( 138.889 to 366.672 )	249.845 ( 144.25 to 386.226 )	23562.874 ( 16487.492 to 30374.432 )	19774.83 ( 13783.645 to 25302.802 )	-0.57 (-0.95 to -0.19)	-0.57 (-0.98 to -0.16)	0.03 (-0.07 to 0.13)	-0.58 (-0.99 to -0.17)	212.415	208.262	282.474	211.684
441	North Africa and Middle East	Ischemic heart disease	Female	60 to 64	159713 ( 118846 to 203083 )	257474 ( 192711 to 329539 )	5479 ( 4067 to 6974 )	8768 ( 6553 to 11249 )	1514 ( 859 to 2486 )	4135 ( 2378 to 6722 )	158199 ( 117405 to 201358 )	253339 ( 189328 to 325016 )	159.317 ( 118.249 to 202.774 )	98.264 ( 73.434 to 126.068 )	4643.809 ( 3455.577 to 5904.834 )	2885.395 ( 2159.629 to 3692.996 )	44.023 ( 24.988 to 72.286 )	46.334 ( 26.65 to 75.331 )	4599.785 ( 3413.659 to 5854.684 )	2839.062 ( 2121.711 to 3642.308 )	-1.65 (-1.8 to -1.49)	-1.62 (-1.77 to -1.47)	0.21 (0.11 to 0.31)	-1.64 (-1.8 to -1.49)	61.21	60.029	173.118	60.139
442	North Africa and Middle East	Ischemic heart disease	Female	65 to 69	162662 ( 123334 to 204779 )	283200 ( 213758 to 358998 )	6623 ( 5019 to 8348 )	11445 ( 8622 to 14508 )	1762 ( 998 to 2794 )	4903 ( 2819 to 7704 )	160900 ( 121937 to 202793 )	278297 ( 209662 to 352786 )	262.795 ( 199.145 to 331.235 )	167.871 ( 126.471 to 212.809 )	6454.029 ( 4893.594 to 8125.122 )	4154.018 ( 3135.436 to 5265.836 )	69.91 ( 39.587 to 110.875 )	71.915 ( 41.347 to 113.01 )	6384.119 ( 4838.15 to 8046.339 )	4082.103 ( 3075.356 to 5174.705 )	-1.44 (-1.53 to -1.35)	-1.42 (-1.51 to -1.33)	0.14 (0.05 to 0.24)	-1.44 (-1.53 to -1.35)	74.103	72.807	178.263	72.963
443	North Africa and Middle East	Ischemic heart disease	Female	70 to 74	152357 ( 116881 to 191251 )	269118 ( 203469 to 343963 )	7540 ( 5776 to 9470 )	13212 ( 9994 to 16924 )	1545 ( 874 to 2411 )	4295 ( 2445 to 6662 )	150812 ( 115532 to 189431 )	264823 ( 200325 to 339247 )	448.827 ( 343.844 to 563.743 )	287.275 ( 217.314 to 367.994 )	9069.421 ( 6957.643 to 11384.728 )	5851.783 ( 4424.279 to 7479.225 )	91.952 ( 52.031 to 143.509 )	93.4 ( 53.169 to 144.87 )	8977.47 ( 6877.353 to 11276.394 )	5758.382 ( 4355.912 to 7376.666 )	-1.53 (-1.61 to -1.44)	-1.51 (-1.59 to -1.43)	0.07 (-0.01 to 0.15)	-1.53 (-1.61 to -1.45)	76.636	75.225	177.994	75.598
444	North Africa and Middle East	Ischemic heart disease	Female	75 to 79	123750 ( 93266 to 154251 )	233276 ( 179070 to 294471 )	7674 ( 5780 to 9558 )	14411 ( 11078 to 18166 )	1050 ( 598 to 1615 )	3035 ( 1750 to 4643 )	122700 ( 92408 to 152794 )	230242 ( 177012 to 290236 )	754.887 ( 568.552 to 940.178 )	497.879 ( 382.734 to 627.616 )	12172.871 ( 9174.211 to 15173.097 )	8059.364 ( 6186.611 to 10173.567 )	103.274 ( 58.819 to 158.842 )	104.838 ( 60.446 to 160.421 )	12069.597 ( 9089.81 to 15029.807 )	7954.526 ( 6115.52 to 10027.245 )	-1.4 (-1.51 to -1.29)	-1.39 (-1.5 to -1.29)	0.01 (-0.07 to 0.09)	-1.41 (-1.52 to -1.3)	88.506	87.79	189.048	87.646
445	North Africa and Middle East	Ischemic heart disease	Female	80 to 84	83646 ( 62160 to 104492 )	187165 ( 140625 to 233853 )	6633 ( 4928 to 8298 )	14814 ( 11143 to 18532 )	669 ( 391 to 1035 )	2084 ( 1207 to 3170 )	82977 ( 61631 to 103801 )	185081 ( 139216 to 231543 )	1176.626 ( 874.106 to 1471.923 )	843.886 ( 634.779 to 1055.724 )	14837.041 ( 11025.861 to 18534.68 )	10662.097 ( 8010.919 to 13321.792 )	118.715 ( 69.267 to 183.63 )	118.719 ( 68.784 to 180.561 )	14718.326 ( 10932.025 to 18412.1 )	10543.378 ( 7930.661 to 13190.201 )	-0.97 (-1.06 to -0.87)	-0.98 (-1.07 to -0.88)	-0.04 (-0.13 to 0.06)	-0.98 (-1.08 to -0.89)	123.758	123.338	211.51	123.051
446	North Africa and Middle East	Ischemic heart disease	Female	85 to 89	52719 ( 39285 to 65719 )	127210 ( 93325 to 159454 )	5291 ( 3944 to 6593 )	12669 ( 9277 to 15881 )	399 ( 241 to 619 )	1191 ( 738 to 1839 )	52320 ( 39008 to 65219 )	126019 ( 92287 to 157958 )	1966.61 ( 1466.197 to 2450.581 )	1547.262 ( 1132.988 to 1939.596 )	19596.251 ( 14602.808 to 24428.646 )	15536.465 ( 11398.075 to 19474.515 )	148.365 ( 89.633 to 230.026 )	145.415 ( 90.174 to 224.557 )	19447.886 ( 14499.938 to 24242.916 )	15391.05 ( 11271.219 to 19291.852 )	-0.1 (-0.31 to 0.11)	-0.1 (-0.3 to 0.11)	-0.05 (-0.13 to 0.04)	-0.1 (-0.3 to 0.11)	141.298	139.444	198.496	140.862
447	North Africa and Middle East	Ischemic heart disease	Female	90 to 94	18375 ( 13182 to 23300 )	43025 ( 31302 to 54665 )	2113 ( 1513 to 2680 )	4937 ( 3578 to 6277 )	154 ( 91 to 239 )	433 ( 257 to 672 )	18221 ( 13047 to 23114 )	42592 ( 30870 to 54144 )	2428.567 ( 1738.67 to 3080.942 )	1982.101 ( 1436.555 to 2519.822 )	21122.243 ( 15152.544 to 26782.977 )	17273.148 ( 12566.591 to 21946.167 )	177.557 ( 105.148 to 274.252 )	173.71 ( 103.187 to 269.946 )	20944.686 ( 14997.168 to 26570.268 )	17099.438 ( 12393.189 to 21737.172 )	-0.39 (-0.71 to -0.07)	-0.38 (-0.7 to -0.07)	-0.06 (-0.13 to 0.01)	-0.39 (-0.71 to -0.07)	134.15	133.649	181.169	133.752
448	North Africa and Middle East	Ischemic heart disease	Female	95 plus	5781 ( 3888 to 7642 )	15980 ( 10966 to 20937 )	707 ( 474 to 936 )	1928 ( 1324 to 2528 )	52 ( 30 to 78 )	153 ( 87 to 240 )	5729 ( 3839 to 7576 )	15827 ( 10872 to 20745 )	2797.754 ( 1874.015 to 3702.231 )	2464.214 ( 1692.501 to 3230.411 )	22868.488 ( 15380.266 to 30230.001 )	20421.93 ( 14014.3 to 26757.028 )	206.931 ( 116.843 to 307.257 )	195.583 ( 111.004 to 306.69 )	22661.557 ( 15187.381 to 29971.347 )	20226.348 ( 13894.725 to 26512.3 )	-0.58 (-1.31 to 0.16)	-0.57 (-1.35 to 0.21)	-0.36 (-0.48 to -0.24)	-0.57 (-1.36 to 0.22)	176.423	172.702	194.231	176.261
449	North Africa and Middle East	Ischemic heart disease	Male	60 to 64	273427 ( 207409 to 344912 )	456828 ( 343818 to 575478 )	9365 ( 7096 to 11824 )	15531 ( 11716 to 19593 )	2897 ( 1697 to 4742 )	7733 ( 4528 to 12470 )	270530 ( 204972 to 341562 )	449095 ( 338781 to 566556 )	255.433 ( 193.534 to 322.489 )	165.638 ( 124.953 to 208.964 )	7457.446 ( 5656.866 to 9407.118 )	4872.086 ( 3666.826 to 6137.492 )	79.009 ( 46.294 to 129.343 )	82.477 ( 48.291 to 132.992 )	7378.436 ( 5590.408 to 9315.764 )	4789.609 ( 3613.107 to 6042.339 )	-1.38 (-1.49 to -1.27)	-1.35 (-1.47 to -1.24)	0.2 (0.08 to 0.32)	-1.38 (-1.49 to -1.26)	67.075	65.841	166.931	66.006
450	North Africa and Middle East	Ischemic heart disease	Male	65 to 69	251304 ( 189623 to 321612 )	433864 ( 329277 to 549078 )	10199 ( 7699 to 13071 )	17445 ( 13219 to 22048 )	3122 ( 1767 to 4847 )	8544 ( 4884 to 13237 )	248182 ( 187352 to 318039 )	425320 ( 322301 to 537547 )	388.283 ( 293.103 to 497.628 )	248.814 ( 188.545 to 314.469 )	9567.787 ( 7219.427 to 12244.571 )	6188.149 ( 4696.44 to 7831.436 )	118.863 ( 67.268 to 184.553 )	121.86 ( 69.659 to 188.801 )	9448.924 ( 7132.944 to 12108.53 )	6066.29 ( 4596.935 to 7666.961 )	-1.36 (-1.44 to -1.29)	-1.33 (-1.41 to -1.26)	0.17 (0.06 to 0.28)	-1.36 (-1.43 to -1.28)	72.645	71.046	173.671	71.374
451	North Africa and Middle East	Ischemic heart disease	Male	70 to 74	192994 ( 145739 to 246563 )	340680 ( 259675 to 428102 )	9494 ( 7146 to 12137 )	16612 ( 12635 to 20899 )	2717 ( 1515 to 4215 )	7107 ( 3978 to 10957 )	190278 ( 143232 to 243215 )	333573 ( 253642 to 419672 )	543.623 ( 409.203 to 694.939 )	370.094 ( 281.503 to 465.605 )	11050.896 ( 8345.044 to 14118.266 )	7590.002 ( 5785.293 to 9537.669 )	155.553 ( 86.75 to 241.345 )	158.33 ( 88.633 to 244.105 )	10895.342 ( 8201.494 to 13926.565 )	7431.671 ( 5650.884 to 9349.862 )	-1.43 (-1.51 to -1.34)	-1.4 (-1.49 to -1.32)	0.11 (0.02 to 0.19)	-1.43 (-1.52 to -1.34)	76.524	74.974	161.575	75.308
452	North Africa and Middle East	Ischemic heart disease	Male	75 to 79	128752 ( 96556 to 161866 )	256375 ( 194875 to 320931 )	7912 ( 5921 to 9984 )	15684 ( 11899 to 19594 )	1798 ( 1029 to 2795 )	4948 ( 2820 to 7545 )	126953 ( 95022 to 160177 )	251426 ( 190762 to 314123 )	781.252 ( 584.701 to 985.859 )	578.648 ( 439.01 to 722.895 )	12714.07 ( 9534.742 to 15984.072 )	9458.56 ( 7189.607 to 11840.278 )	177.584 ( 101.585 to 275.996 )	182.564 ( 104.042 to 278.346 )	12536.486 ( 9383.298 to 15817.239 )	9275.996 ( 7037.88 to 11589.107 )	-1.13 (-1.23 to -1.02)	-1.12 (-1.22 to -1.02)	0.04 (-0.03 to 0.12)	-1.14 (-1.24 to -1.04)	99.123	98.231	175.195	98.047
453	North Africa and Middle East	Ischemic heart disease	Male	80 to 84	75879 ( 56475 to 96563 )	178812 ( 135263 to 222966 )	5970 ( 4450 to 7620 )	14016 ( 10585 to 17493 )	1016 ( 581 to 1583 )	3260 ( 1866 to 5021 )	74863 ( 55807 to 95561 )	175552 ( 132599 to 219089 )	1164.186 ( 867.848 to 1486.05 )	876.929 ( 662.287 to 1094.476 )	14797.472 ( 11013.486 to 18831.168 )	11187.602 ( 8462.912 to 13950.153 )	198.14 ( 113.34 to 308.796 )	203.985 ( 116.75 to 314.119 )	14599.331 ( 10883.117 to 18635.909 )	10983.617 ( 8296.243 to 13707.591 )	-1.13 (-1.24 to -1.01)	-1.13 (-1.24 to -1.01)	0.02 (-0.08 to 0.12)	-1.14 (-1.26 to -1.03)	135.654	134.774	220.866	134.498
454	North Africa and Middle East	Ischemic heart disease	Male	85 to 89	37644 ( 27875 to 47373 )	115048 ( 84309 to 144666 )	3736 ( 2765 to 4692 )	11401 ( 8344 to 14364 )	513 ( 310 to 785 )	1878 ( 1152 to 2900 )	37132 ( 27475 to 46625 )	113170 ( 82820 to 142588 )	1659.109 ( 1227.619 to 2083.537 )	1420.247 ( 1039.447 to 1789.393 )	16715.253 ( 12377.361 to 21034.933 )	14331.973 ( 10502.653 to 18021.662 )	227.645 ( 137.869 to 348.563 )	234.002 ( 143.455 to 361.223 )	16487.608 ( 12199.612 to 20702.847 )	14097.972 ( 10317.184 to 17762.689 )	-0.63 (-0.77 to -0.49)	-0.63 (-0.77 to -0.48)	0.1 (-0.04 to 0.24)	-0.64 (-0.78 to -0.49)	205.621	205.166	266.082	204.778
455	North Africa and Middle East	Ischemic heart disease	Male	90 to 94	14114 ( 10411 to 17862 )	46838 ( 34092 to 59059 )	1616 ( 1192 to 2049 )	5346 ( 3886 to 6756 )	179 ( 106 to 274 )	721 ( 433 to 1125 )	13935 ( 10277 to 17668 )	46117 ( 33519 to 58278 )	2367.049 ( 1745.653 to 3001.2 )	1990.12 ( 1446.423 to 2514.854 )	20675.527 ( 15250.169 to 26165.968 )	17435.231 ( 12690.581 to 21984.555 )	262.704 ( 155.909 to 401.74 )	268.273 ( 161.146 to 418.601 )	20412.822 ( 15054.019 to 25881.726 )	17166.958 ( 12477.329 to 21694.028 )	-0.45 (-0.69 to -0.21)	-0.44 (-0.68 to -0.2)	0.21 (0.05 to 0.37)	-0.45 (-0.69 to -0.21)	231.855	230.817	302.793	230.944
456	North Africa and Middle East	Ischemic heart disease	Male	95 plus	3748 ( 2700 to 4749 )	13790 ( 9529 to 17539 )	455 ( 327 to 577 )	1653 ( 1133 to 2099 )	44 ( 25 to 69 )	218 ( 127 to 338 )	3704 ( 2661 to 4696 )	13572 ( 9303 to 17234 )	3085.893 ( 2214.21 to 3912.567 )	2348.05 ( 1609.325 to 2981.299 )	25408.708 ( 18306.115 to 32192.87 )	19583.241 ( 13532.781 to 24907.857 )	301.28 ( 172.585 to 469.247 )	310.141 ( 180.132 to 480.172 )	25107.428 ( 18037.498 to 31831.863 )	19273.1 ( 13211.031 to 24474.889 )	-0.58 (-0.88 to -0.28)	-0.59 (-0.89 to -0.29)	0.28 (0.15 to 0.41)	-0.61 (-0.91 to -0.3)	267.93	263.297	395.455	266.415
481	South Asia	Ischemic heart disease	Both	60 to 64	1274285 ( 1005325 to 1569759 )	2602624 ( 2023618 to 3179772 )	43589 ( 34380 to 53554 )	88787 ( 69168 to 108700 )	14728 ( 8588 to 23673 )	36806 ( 21299 to 59792 )	1259557 ( 993518 to 1547520 )	2565818 ( 1998825 to 3141248 )	179.865 ( 141.868 to 220.988 )	151.027 ( 117.654 to 184.897 )	5258.23 ( 4148.389 to 6477.482 )	4427.044 ( 3442.158 to 5408.767 )	60.772 ( 35.436 to 97.686 )	62.607 ( 36.23 to 101.706 )	5197.458 ( 4099.669 to 6385.711 )	4364.436 ( 3399.985 to 5343.238 )	-0.56 (-0.68 to -0.44)	-0.55 (-0.67 to -0.43)	0.04 (-0.15 to 0.23)	-0.56 (-0.68 to -0.44)	104.242	103.691	149.905	103.708
482	South Asia	Ischemic heart disease	Both	65 to 69	1064482 ( 840876 to 1295822 )	2645710 ( 2022630 to 3238472 )	43015 ( 34034 to 52513 )	106857 ( 81789 to 130883 )	16870 ( 9786 to 26294 )	47705 ( 27507 to 74622 )	1047612 ( 828831 to 1278881 )	2598004 ( 1988626 to 3182196 )	254.907 ( 201.684 to 311.188 )	230.373 ( 176.328 to 282.169 )	6308.068 ( 4982.99 to 7678.975 )	5703.861 ( 4360.57 to 6981.791 )	99.973 ( 57.989 to 155.817 )	102.847 ( 59.303 to 160.876 )	6208.095 ( 4911.61 to 7578.583 )	5601.013 ( 4287.259 to 6860.466 )	-0.3 (-0.42 to -0.19)	-0.31 (-0.42 to -0.19)	0.09 (-0.09 to 0.27)	-0.31 (-0.43 to -0.19)	148.544	148.418	182.78	147.993
483	South Asia	Ischemic heart disease	Both	70 to 74	795637 ( 625214 to 981003 )	2315768 ( 1783957 to 2836061 )	38923 ( 30567 to 47741 )	113165 ( 86797 to 138371 )	15225 ( 8801 to 23738 )	46816 ( 26620 to 73391 )	780412 ( 612808 to 957215 )	2268951 ( 1740297 to 2774309 )	347.941 ( 273.243 to 426.769 )	340.078 ( 260.837 to 415.826 )	7112.374 ( 5588.929 to 8769.405 )	6959.241 ( 5361.068 to 8522.803 )	136.097 ( 78.671 to 212.197 )	140.69 ( 79.998 to 220.553 )	6976.277 ( 5478.029 to 8556.754 )	6818.551 ( 5229.864 to 8337.228 )	-0.12 (-0.24 to 0)	-0.12 (-0.23 to 0)	0.15 (-0.02 to 0.31)	-0.12 (-0.24 to 0)	191.058	190.741	207.494	190.738
484	South Asia	Ischemic heart disease	Both	75 to 79	548222 ( 432264 to 678739 )	1675135 ( 1299219 to 2038710 )	33564 ( 26544 to 41504 )	102354 ( 79333 to 125157 )	10737 ( 6093 to 16580 )	34597 ( 19384 to 52904 )	537485 ( 425067 to 664711 )	1640538 ( 1271500 to 2006051 )	494.972 ( 391.451 to 612.075 )	487.738 ( 378.039 to 596.398 )	8084.757 ( 6374.694 to 10009.524 )	7982.33 ( 6191.021 to 9714.833 )	158.338 ( 89.858 to 244.515 )	164.86 ( 92.37 to 252.095 )	7926.419 ( 6268.555 to 9802.649 )	7817.47 ( 6058.933 to 9559.207 )	-0.04 (-0.13 to 0.04)	-0.05 (-0.13 to 0.04)	0.24 (0.14 to 0.35)	-0.05 (-0.14 to 0.03)	205.558	204.952	222.222	205.225
485	South Asia	Ischemic heart disease	Both	80 to 84	307521 ( 235765 to 379224 )	1127509 ( 865765 to 1372646 )	23956 ( 18377 to 29588 )	88188 ( 67693 to 107697 )	6574 ( 3881 to 10003 )	22007 ( 12845 to 33814 )	300947 ( 230900 to 371676 )	1105501 ( 848590 to 1349950 )	643.512 ( 493.648 to 794.801 )	738.629 ( 566.971 to 902.028 )	8260.661 ( 6333.163 to 10186.766 )	9443.572 ( 7251.31 to 11496.747 )	176.593 ( 104.246 to 268.7 )	184.325 ( 107.589 to 283.214 )	8084.068 ( 6202.466 to 9984.007 )	9259.248 ( 7107.46 to 11306.652 )	0.71 (0.43 to 0.98)	0.69 (0.43 to 0.96)	0.31 (0.2 to 0.43)	0.7 (0.43 to 0.97)	266.645	268.125	234.758	267.341
486	South Asia	Ischemic heart disease	Both	85 to 89	110767 ( 85932 to 137865 )	509335 ( 393453 to 626781 )	10823 ( 8399 to 13484 )	50092 ( 38502 to 61740 )	2793 ( 1721 to 4251 )	10819 ( 6601 to 16431 )	107974 ( 83800 to 134524 )	498516 ( 383164 to 614431 )	786.026 ( 609.961 to 979.25 )	976.172 ( 750.307 to 1203.152 )	8044.307 ( 6240.695 to 10012.238 )	9925.643 ( 7667.402 to 12214.369 )	202.843 ( 125.017 to 308.693 )	210.84 ( 128.636 to 320.199 )	7841.464 ( 6085.849 to 9769.604 )	9714.803 ( 7466.892 to 11973.697 )	1.16 (0.77 to 1.55)	1.13 (0.75 to 1.52)	0.32 (0.21 to 0.43)	1.15 (0.76 to 1.54)	359.826	362.829	287.361	361.7
487	South Asia	Ischemic heart disease	Both	90 to 94	36157 ( 28136 to 44896 )	206504 ( 156679 to 254510 )	4099 ( 3182 to 5104 )	23516 ( 17765 to 28984 )	807 ( 508 to 1222 )	3714 ( 2296 to 5823 )	35349 ( 27439 to 44014 )	202790 ( 153201 to 249936 )	1178.693 ( 914.933 to 1467.615 )	1517.896 ( 1146.655 to 1870.822 )	10396.532 ( 8090.284 to 12909.381 )	13329.21 ( 10113.146 to 16427.833 )	232.17 ( 145.994 to 351.393 )	239.734 ( 148.229 to 375.84 )	10164.363 ( 7889.819 to 12655.828 )	13089.476 ( 9888.629 to 16132.625 )	1.32 (0.88 to 1.76)	1.3 (0.86 to 1.73)	0.26 (0.16 to 0.36)	1.32 (0.87 to 1.76)	471.131	473.701	360.223	473.68
488	South Asia	Ischemic heart disease	Both	95 plus	9888 ( 7362 to 12403 )	58050 ( 42976 to 72042 )	1189 ( 887 to 1496 )	6995 ( 5161 to 8687 )	199 ( 120 to 296 )	905 ( 536 to 1368 )	9690 ( 7229 to 12188 )	57145 ( 42165 to 70928 )	1636.264 ( 1220.971 to 2059.054 )	2102.999 ( 1551.513 to 2611.47 )	13609.429 ( 10132.891 to 17069.845 )	17451.925 ( 12920.134 to 21658.227 )	273.347 ( 165.563 to 406.958 )	272.162 ( 161.128 to 411.397 )	13336.082 ( 9949.306 to 16774.666 )	17179.763 ( 12676.113 to 21323.372 )	1.48 (1.01 to 1.95)	1.45 (0.98 to 1.93)	0.13 (0.04 to 0.23)	1.48 (1 to 1.96)	487.075	488.31	354.774	489.732
489	South Asia	Ischemic heart disease	Female	60 to 64	462698 ( 353088 to 572730 )	916281 ( 701622 to 1134748 )	15804 ( 12089 to 19557 )	31158 ( 23901 to 38702 )	6016 ( 3545 to 9740 )	16283 ( 9269 to 26514 )	456681 ( 349300 to 565118 )	899998 ( 690375 to 1117879 )	139.446 ( 106.663 to 172.556 )	104.907 ( 80.474 to 130.306 )	4082.48 ( 3115.373 to 5053.315 )	3085.064 ( 2362.32 to 3820.629 )	53.085 ( 31.28 to 85.934 )	54.824 ( 31.207 to 89.27 )	4029.396 ( 3081.944 to 4986.157 )	3030.24 ( 2324.451 to 3763.83 )	-0.79 (-0.98 to -0.61)	-0.79 (-0.97 to -0.6)	0.01 (-0.16 to 0.19)	-0.8 (-0.98 to -0.61)	98.03	97.153	170.662	97.074
490	South Asia	Ischemic heart disease	Female	65 to 69	422309 ( 322711 to 522943 )	1039426 ( 798192 to 1291655 )	17096 ( 13087 to 21235 )	41978 ( 32180 to 52166 )	6479 ( 3727 to 10185 )	19780 ( 11273 to 31513 )	415830 ( 318330 to 516503 )	1019647 ( 781608 to 1267093 )	213.593 ( 163.508 to 265.3 )	178.268 ( 136.658 to 221.532 )	5276.175 ( 4031.836 to 6533.467 )	4414.14 ( 3389.689 to 5485.282 )	80.949 ( 46.561 to 127.247 )	83.999 ( 47.871 to 133.828 )	5195.226 ( 3977.1 to 6453.007 )	4330.142 ( 3319.262 to 5380.976 )	-0.49 (-0.65 to -0.32)	-0.48 (-0.65 to -0.32)	0.1 (-0.08 to 0.28)	-0.49 (-0.66 to -0.33)	146.129	145.543	205.294	145.208
491	South Asia	Ischemic heart disease	Female	70 to 74	340788 ( 256046 to 426640 )	928050 ( 712884 to 1152727 )	16731 ( 12547 to 20930 )	45384 ( 34756 to 56419 )	5622 ( 3248 to 8722 )	18414 ( 10362 to 28774 )	335166 ( 251350 to 419318 )	909636 ( 696653 to 1130863 )	307.85 ( 230.868 to 385.105 )	266.829 ( 204.346 to 331.71 )	6270.384 ( 4711.167 to 7850.035 )	5456.383 ( 4191.337 to 6777.348 )	103.445 ( 59.756 to 160.474 )	108.261 ( 60.922 to 169.176 )	6166.94 ( 4624.747 to 7715.307 )	5348.122 ( 4095.905 to 6648.801 )	-0.39 (-0.52 to -0.27)	-0.39 (-0.51 to -0.26)	0.21 (0.04 to 0.39)	-0.4 (-0.53 to -0.27)	172.325	171.257	227.535	171.399
492	South Asia	Ischemic heart disease	Female	75 to 79	251178 ( 190326 to 314794 )	723886 ( 552216 to 895488 )	15448 ( 11674 to 19383 )	44414 ( 33857 to 54975 )	3870 ( 2218 to 5916 )	13353 ( 7486 to 20377 )	247308 ( 186889 to 310314 )	710533 ( 541693 to 879513 )	465.583 ( 351.828 to 584.184 )	409.155 ( 311.896 to 506.441 )	7570.087 ( 5736.101 to 9487.363 )	6668.638 ( 5087.17 to 8249.483 )	116.63 ( 66.838 to 178.299 )	123.008 ( 68.961 to 187.72 )	7453.457 ( 5632.506 to 9352.343 )	6545.631 ( 4990.227 to 8102.315 )	-0.31 (-0.47 to -0.16)	-0.32 (-0.47 to -0.17)	0.34 (0.2 to 0.49)	-0.33 (-0.48 to -0.18)	188.196	187.506	245.039	187.307
493	South Asia	Ischemic heart disease	Female	80 to 84	141892 ( 107064 to 181562 )	522052 ( 388850 to 644308 )	11109 ( 8349 to 14218 )	40987 ( 30511 to 50380 )	2446 ( 1444 to 3835 )	9165 ( 5303 to 14178 )	139446 ( 104817 to 178494 )	512887 ( 381802 to 630378 )	603.872 ( 453.845 to 772.889 )	626.571 ( 466.424 to 770.166 )	7713.088 ( 5819.882 to 9869.505 )	7980.728 ( 5944.436 to 9849.683 )	132.97 ( 78.47 to 208.448 )	140.114 ( 81.069 to 216.736 )	7580.118 ( 5697.748 to 9702.726 )	7840.615 ( 5836.683 to 9636.728 )	0.33 (0.02 to 0.65)	0.33 (0.02 to 0.64)	0.36 (0.23 to 0.5)	0.33 (0.02 to 0.64)	267.922	268.953	274.693	267.803
494	South Asia	Ischemic heart disease	Female	85 to 89	48528 ( 35907 to 62413 )	212300 ( 157141 to 267804 )	4758 ( 3516 to 6160 )	20830 ( 15342 to 26296 )	1076 ( 666 to 1635 )	4826 ( 2922 to 7369 )	47452 ( 35073 to 61443 )	207474 ( 152821 to 261911 )	702.041 ( 518.903 to 908.983 )	715.95 ( 527.346 to 903.836 )	7160.923 ( 5298.504 to 9209.861 )	7297.119 ( 5401.22 to 9204.889 )	158.829 ( 98.216 to 241.328 )	165.881 ( 100.429 to 253.27 )	7002.094 ( 5175.532 to 9066.669 )	7131.238 ( 5252.727 to 9002.34 )	0.44 (0.01 to 0.87)	0.43 (0.01 to 0.85)	0.3 (0.18 to 0.41)	0.44 (0.01 to 0.86)	337.479	337.789	348.513	337.229
495	South Asia	Ischemic heart disease	Female	90 to 94	16183 ( 12071 to 21013 )	90778 ( 67131 to 113935 )	1839 ( 1366 to 2407 )	10328 ( 7623 to 12960 )	324 ( 202 to 496 )	1767 ( 1072 to 2769 )	15859 ( 11782 to 20753 )	89011 ( 65698 to 111703 )	1061.885 ( 788.906 to 1389.57 )	1139.313 ( 840.924 to 1429.756 )	9343.802 ( 6969.304 to 12131.928 )	10014.42 ( 7405.737 to 12568.982 )	187.212 ( 116.756 to 286.261 )	194.984 ( 118.254 to 305.42 )	9156.59 ( 6802.686 to 11982.311 )	9819.436 ( 7247.625 to 12322.731 )	0.62 (0.12 to 1.11)	0.61 (0.12 to 1.09)	0.3 (0.19 to 0.41)	0.61 (0.12 to 1.11)	460.947	461.61	445.37	461.265
496	South Asia	Ischemic heart disease	Female	95 plus	4717 ( 3389 to 6118 )	30521 ( 22394 to 38416 )	568 ( 407 to 738 )	3702 ( 2719 to 4666 )	84 ( 50 to 126 )	506 ( 295 to 773 )	4633 ( 3318 to 6023 )	30014 ( 22047 to 37832 )	1538.231 ( 1101.437 to 1999.427 )	1701.753 ( 1250.073 to 2145.151 )	12773.376 ( 9178.956 to 16567.788 )	14030.665 ( 10294.734 to 17660.465 )	226.583 ( 136.393 to 341.341 )	232.766 ( 135.812 to 355.433 )	12546.793 ( 8986.465 to 16309.903 )	13797.899 ( 10135.445 to 17391.651 )	0.85 (0.32 to 1.38)	0.81 (0.28 to 1.35)	0.29 (0.18 to 0.4)	0.82 (0.28 to 1.37)	547.043	551.761	502.381	547.831
497	South Asia	Ischemic heart disease	Male	60 to 64	811587 ( 643724 to 1011957 )	1686343 ( 1298810 to 2092805 )	27784 ( 22041 to 34664 )	57629 ( 44279 to 71632 )	8711 ( 5093 to 14008 )	20523 ( 11995 to 33023 )	802876 ( 636873 to 1001679 )	1665820 ( 1279893 to 2070487 )	215.376 ( 170.854 to 268.705 )	198.116 ( 152.22 to 246.253 )	6291.197 ( 4989.967 to 7844.408 )	5797.253 ( 4465.006 to 7194.572 )	67.527 ( 39.482 to 108.584 )	70.555 ( 41.235 to 113.526 )	6223.67 ( 4936.863 to 7764.74 )	5726.698 ( 4399.971 to 7117.851 )	-0.35 (-0.47 to -0.24)	-0.35 (-0.46 to -0.23)	0.1 (-0.12 to 0.32)	-0.35 (-0.46 to -0.24)	107.783	107.418	135.599	107.482
498	South Asia	Ischemic heart disease	Male	65 to 69	642173 ( 505915 to 795183 )	1606283 ( 1216613 to 1989357 )	25919 ( 20443 to 32145 )	64879 ( 49270 to 80460 )	10391 ( 6037 to 16218 )	27926 ( 16285 to 43211 )	631782 ( 498285 to 783557 )	1578358 ( 1198611 to 1957356 )	292.184 ( 230.447 to 362.37 )	284.099 ( 215.749 to 352.327 )	7239.133 ( 5703.113 to 8963.987 )	7033.721 ( 5327.4 to 8711.157 )	117.138 ( 68.053 to 182.825 )	122.283 ( 71.309 to 189.214 )	7121.995 ( 5617.097 to 8832.927 )	6911.438 ( 5248.575 to 8571.026 )	-0.12 (-0.25 to 0.01)	-0.12 (-0.25 to 0)	0.14 (-0.03 to 0.31)	-0.13 (-0.26 to 0)	150.132	150.314	168.752	149.826
499	South Asia	Ischemic heart disease	Male	70 to 74	454849 ( 358464 to 565494 )	1387718 ( 1065376 to 1717153 )	22192 ( 17525 to 27605 )	67781 ( 52149 to 84075 )	9603 ( 5525 to 14965 )	28403 ( 16242 to 44936 )	445246 ( 351610 to 553848 )	1359315 ( 1045829 to 1686100 )	385.823 ( 304.697 to 479.945 )	416.663 ( 320.57 to 516.826 )	7907.975 ( 6232.234 to 9831.64 )	8530.545 ( 6549.052 to 10555.642 )	166.95 ( 96.054 to 260.182 )	174.597 ( 99.842 to 276.23 )	7741.025 ( 6113.065 to 9629.165 )	8355.948 ( 6428.896 to 10364.755 )	0.15 (0.01 to 0.29)	0.14 (0 to 0.28)	0.2 (0.06 to 0.34)	0.14 (0 to 0.29)	205.094	205.43	195.772	205.295
500	South Asia	Ischemic heart disease	Male	75 to 79	297044 ( 236798 to 370576 )	951249 ( 725431 to 1179855 )	18116 ( 14434 to 22589 )	57940 ( 43864 to 71774 )	6867 ( 3849 to 10671 )	21244 ( 11995 to 32913 )	290177 ( 231189 to 361831 )	930005 ( 704042 to 1151909 )	523.132 ( 416.833 to 652.302 )	571.942 ( 432.989 to 708.494 )	8577.897 ( 6838.148 to 10701.32 )	9389.988 ( 7160.891 to 11646.606 )	198.301 ( 111.138 to 308.142 )	209.706 ( 118.402 to 324.888 )	8379.596 ( 6676.163 to 10448.798 )	9180.283 ( 6949.753 to 11370.745 )	0.25 (0.14 to 0.35)	0.24 (0.14 to 0.34)	0.31 (0.2 to 0.41)	0.24 (0.13 to 0.34)	220.238	219.828	209.364	220.496
501	South Asia	Ischemic heart disease	Male	80 to 84	165629 ( 128075 to 208508 )	605456 ( 465706 to 746717 )	12847 ( 9862 to 16248 )	47202 ( 36264 to 57999 )	4128 ( 2428 to 6258 )	12842 ( 7399 to 19656 )	161501 ( 123958 to 204271 )	592614 ( 455269 to 728193 )	682.237 ( 523.705 to 862.856 )	874.423 ( 671.793 to 1074.443 )	8795.595 ( 6801.331 to 11072.633 )	11216.273 ( 8627.344 to 13833.163 )	219.209 ( 128.922 to 332.321 )	237.901 ( 137.071 to 364.132 )	8576.386 ( 6582.7 to 10847.652 )	10978.372 ( 8433.999 to 13490.001 )	1.11 (0.84 to 1.37)	1.08 (0.83 to 1.34)	0.43 (0.33 to 0.54)	1.1 (0.84 to 1.36)	265.55	267.417	211.095	266.941
502	South Asia	Ischemic heart disease	Male	85 to 89	62239 ( 47857 to 79255 )	297035 ( 230208 to 367553 )	6066 ( 4628 to 7717 )	29263 ( 22704 to 36073 )	1717 ( 1049 to 2625 )	5993 ( 3652 to 9117 )	60522 ( 46183 to 77008 )	291042 ( 225805 to 358760 )	867.417 ( 661.846 to 1103.62 )	1316.871 ( 1021.711 to 1623.334 )	8900.395 ( 6843.696 to 11333.68 )	13367.071 ( 10359.715 to 16540.472 )	245.496 ( 150.028 to 375.436 )	269.703 ( 164.341 to 410.301 )	8654.899 ( 6604.288 to 11012.384 )	13097.367 ( 10161.607 to 16144.788 )	1.86 (1.48 to 2.24)	1.82 (1.45 to 2.2)	0.53 (0.42 to 0.63)	1.86 (1.47 to 2.24)	377.249	382.41	249.039	380.886
503	South Asia	Ischemic heart disease	Male	90 to 94	19973 ( 15258 to 25328 )	115726 ( 89736 to 143236 )	2260 ( 1729 to 2871 )	13189 ( 10203 to 16344 )	483 ( 305 to 733 )	1947 ( 1216 to 3032 )	19490 ( 14913 to 24761 )	113779 ( 88027 to 141002 )	1294.58 ( 990.559 to 1644.645 )	2051.787 ( 1587.369 to 2542.723 )	11440.963 ( 8739.772 to 14508.263 )	18003.848 ( 13960.585 to 22283.699 )	276.773 ( 174.813 to 420.12 )	302.842 ( 189.119 to 471.719 )	11164.19 ( 8542.669 to 14183.516 )	17701.006 ( 13694.605 to 21936.151 )	2.15 (1.68 to 2.61)	2.11 (1.66 to 2.57)	0.52 (0.41 to 0.63)	2.15 (1.69 to 2.61)	479.412	483.584	303.106	483.781
504	South Asia	Ischemic heart disease	Male	95 plus	5172 ( 3805 to 6620 )	27530 ( 21142 to 34026 )	621 ( 455 to 801 )	3293 ( 2530 to 4078 )	115 ( 70 to 173 )	399 ( 236 to 602 )	5057 ( 3704 to 6522 )	27131 ( 20846 to 33589 )	1737.573 ( 1272.207 to 2241.24 )	2861.307 ( 2197.87 to 3542.554 )	14473.428 ( 10649.641 to 18527.345 )	23917.699 ( 18368.345 to 29561.34 )	321.674 ( 195.049 to 483.15 )	346.614 ( 205.285 to 522.692 )	14151.754 ( 10364.872 to 18252.539 )	23571.085 ( 18111.304 to 29182.124 )	2.47 (1.96 to 2.97)	2.45 (1.95 to 2.97)	0.42 (0.32 to 0.52)	2.49 (1.98 to 3.01)	432.289	430.274	246.957	436.504
