# Supplementary material for: Global trends in ambient particulate matter-attributable ischemic heart disease among the elderly (1990–2021)
Source: Front Cardiovasc Med. 2025 Oct 24;12:1653870. doi: 10.3389/fcvm.2025.1653870 (PMC12592073; doi:10.3389/fcvm.2025.1653870)
Supplement: Supplementary file 2 [file Datasheet2.csv]

	location	cause	sex	age	DALYs (Disability-Adjusted Life Years)_Number_1990_CI	DALYs (Disability-Adjusted Life Years)_Number_2021_CI	Deaths_Number_1990_CI	Deaths_Number_2021_CI	YLDs (Years Lived with Disability)_Number_1990_CI	YLDs (Years Lived with Disability)_Number_2021_CI	YLLs (Years of Life Lost)_Number_1990_CI	YLLs (Years of Life Lost)_Number_2021_CI	Deaths_ASR_1990_CI	Deaths_ASR_2021_CI	DALYs (Disability-Adjusted Life Years)_ASR_1990_CI	DALYs (Disability-Adjusted Life Years)_ASR_2021_CI	YLDs (Years Lived with Disability)_ASR_1990_CI	YLDs (Years Lived with Disability)_ASR_2021_CI	YLLs (Years of Life Lost)_ASR_1990_CI	YLLs (Years of Life Lost)_ASR_2021_CI	Deaths_EAPC_95CI	DALYs (Disability-Adjusted Life Years)_EAPC_95CI	YLDs (Years Lived with Disability)_EAPC_95CI	YLLs (Years of Life Lost)_EAPC_95CI	DALYs (Disability-Adjusted Life Years)_number_percent_change	Deaths_number_percent_change	YLDs (Years Lived with Disability)_number_percent_change	YLLs (Years of Life Lost)_number_percent_change
1	Andean Latin America	Ischemic heart disease	Both	60 to 64	17656 ( 12968 to 22599 )	17345 ( 11501 to 24687 )	597 ( 436 to 759 )	572 ( 376 to 816 )	406 ( 233 to 657 )	796 ( 417 to 1320 )	17251 ( 12594 to 21919 )	16549 ( 10873 to 23622 )	77.192 ( 56.355 to 98.083 )	26.112 ( 17.156 to 37.272 )	2281.326 ( 1675.594 to 2919.94 )	792.238 ( 525.313 to 1127.548 )	52.402 ( 30.058 to 84.836 )	36.354 ( 19.032 to 60.307 )	2228.924 ( 1627.237 to 2832.129 )	755.884 ( 496.624 to 1078.911 )	-3.94 (-4.21 to -3.66)	-3.84 (-4.11 to -3.58)	-1.38 (-1.55 to -1.21)	-3.93 (-4.21 to -3.66)	-1.761	-4.188	96.059	-4.069
2	Andean Latin America	Ischemic heart disease	Both	65 to 69	18705 ( 14054 to 24386 )	18771 ( 12285 to 26767 )	747 ( 562 to 972 )	726 ( 474 to 1042 )	527 ( 292 to 818 )	1074 ( 546 to 1721 )	18179 ( 13678 to 23671 )	17698 ( 11560 to 25395 )	128.572 ( 96.735 to 167.423 )	41.799 ( 27.301 to 59.978 )	3221.386 ( 2420.353 to 4199.599 )	1080.388 ( 707.063 to 1540.574 )	90.697 ( 50.282 to 140.941 )	61.79 ( 31.441 to 99.068 )	3130.689 ( 2355.571 to 4076.586 )	1018.598 ( 665.334 to 1461.634 )	-4.11 (-4.39 to -3.82)	-3.99 (-4.26 to -3.72)	-1.48 (-1.66 to -1.31)	-4.11 (-4.39 to -3.82)	0.353	-2.811	103.795	-2.646
3	Andean Latin America	Ischemic heart disease	Both	70 to 74	17933 ( 13738 to 22683 )	19782 ( 12845 to 28639 )	870 ( 666 to 1100 )	931 ( 600 to 1351 )	528 ( 286 to 812 )	1123 ( 576 to 1866 )	17405 ( 13313 to 21987 )	18659 ( 12033 to 27071 )	210.138 ( 160.713 to 265.477 )	72.036 ( 46.45 to 104.509 )	4329.317 ( 3316.408 to 5475.878 )	1530.28 ( 993.688 to 2215.469 )	127.49 ( 68.983 to 196.012 )	86.899 ( 44.587 to 144.315 )	4201.828 ( 3213.779 to 5307.888 )	1443.382 ( 930.851 to 2094.174 )	-3.99 (-4.29 to -3.7)	-3.88 (-4.17 to -3.6)	-1.49 (-1.67 to -1.3)	-3.99 (-4.29 to -3.7)	10.311	7.011	112.689	7.205
4	Andean Latin America	Ischemic heart disease	Both	75 to 79	16617 ( 12557 to 21050 )	18364 ( 12011 to 26096 )	1013 ( 763 to 1285 )	1087 ( 710 to 1567 )	435 ( 243 to 663 )	948 ( 478 to 1526 )	16182 ( 12176 to 20519 )	17416 ( 11372 to 25089 )	350.858 ( 264.022 to 444.858 )	119.211 ( 77.83 to 171.738 )	5753.425 ( 4347.618 to 7288.14 )	2013.25 ( 1316.733 to 2860.906 )	150.672 ( 84.302 to 229.537 )	103.938 ( 52.433 to 167.267 )	5602.753 ( 4215.691 to 7104.407 )	1909.312 ( 1246.708 to 2750.517 )	-3.91 (-4.17 to -3.65)	-3.82 (-4.07 to -3.57)	-1.45 (-1.63 to -1.27)	-3.92 (-4.18 to -3.66)	10.513	7.305	117.931	7.626
5	Andean Latin America	Ischemic heart disease	Both	80 to 84	12800 ( 9586 to 15922 )	16461 ( 10647 to 23229 )	1001 ( 749 to 1241 )	1258 ( 816 to 1793 )	316 ( 183 to 485 )	699 ( 354 to 1121 )	12484 ( 9338 to 15474 )	15762 ( 10226 to 22455 )	556.452 ( 416.355 to 689.811 )	215.781 ( 139.987 to 307.493 )	7116.054 ( 5329.279 to 8851.881 )	2823.124 ( 1826.028 to 3983.866 )	175.814 ( 101.565 to 269.513 )	119.905 ( 60.756 to 192.302 )	6940.24 ( 5191.627 to 8602.783 )	2703.219 ( 1753.76 to 3851.123 )	-3.6 (-3.9 to -3.3)	-3.53 (-3.82 to -3.24)	-1.47 (-1.65 to -1.3)	-3.6 (-3.9 to -3.3)	28.602	25.674	121.203	26.258
6	Andean Latin America	Ischemic heart disease	Both	85 to 89	8933 ( 6617 to 11263 )	12050 ( 8026 to 16786 )	882 ( 652 to 1116 )	1170 ( 770 to 1635 )	205 ( 124 to 309 )	469 ( 256 to 758 )	8727 ( 6453 to 11038 )	11581 ( 7628 to 16189 )	932.199 ( 689.202 to 1179.064 )	367.565 ( 242.075 to 513.686 )	9441.257 ( 6993.845 to 11904.013 )	3786.205 ( 2521.946 to 5274.39 )	216.942 ( 131.029 to 327.034 )	147.27 ( 80.517 to 238.074 )	9224.315 ( 6819.913 to 11666.479 )	3638.935 ( 2396.925 to 5086.758 )	-3.42 (-3.73 to -3.11)	-3.36 (-3.66 to -3.07)	-1.56 (-1.71 to -1.4)	-3.42 (-3.73 to -3.11)	34.893	32.653	128.78	32.703
7	Andean Latin America	Ischemic heart disease	Both	90 to 94	4332 ( 3248 to 5439 )	7128 ( 4688 to 9956 )	492 ( 369 to 619 )	801 ( 526 to 1120 )	89 ( 53 to 137 )	228 ( 124 to 366 )	4243 ( 3179 to 5336 )	6900 ( 4535 to 9650 )	1463.675 ( 1096.409 to 1840.553 )	616.392 ( 405.141 to 862.076 )	12874.894 ( 9652.344 to 16164.491 )	5486.568 ( 3608.186 to 7663.697 )	263.563 ( 158.072 to 407.019 )	175.497 ( 95.814 to 281.623 )	12611.331 ( 9447.032 to 15857.942 )	5311.071 ( 3490.894 to 7427.924 )	-3.17 (-3.55 to -2.79)	-3.13 (-3.51 to -2.75)	-1.64 (-1.8 to -1.48)	-3.17 (-3.55 to -2.79)	64.543	62.805	156.18	62.621
8	Andean Latin America	Ischemic heart disease	Both	95 plus	1573 ( 1192 to 1976 )	3377 ( 2219 to 4753 )	191 ( 145 to 240 )	399 ( 261 to 562 )	30 ( 18 to 47 )	94 ( 50 to 150 )	1543 ( 1169 to 1939 )	3283 ( 2149 to 4625 )	2063.89 ( 1562.818 to 2595.279 )	901.769 ( 589.973 to 1271.335 )	16981.319 ( 12874.705 to 21331.216 )	7637.455 ( 5017.476 to 10748.872 )	324.984 ( 188.989 to 509.483 )	212.811 ( 113.479 to 339.067 )	16656.335 ( 12624.128 to 20940.588 )	7424.643 ( 4860.319 to 10459.403 )	-3.08 (-3.58 to -2.58)	-3.11 (-3.62 to -2.59)	-1.55 (-1.74 to -1.37)	-3.14 (-3.67 to -2.62)	114.685	108.901	213.333	112.767
9	Andean Latin America	Ischemic heart disease	Female	60 to 64	6685 ( 4723 to 9013 )	5971 ( 3838 to 8920 )	227 ( 161 to 306 )	197 ( 127 to 293 )	139 ( 80 to 220 )	274 ( 140 to 456 )	6547 ( 4649 to 8847 )	5697 ( 3668 to 8468 )	58.106 ( 41.262 to 78.523 )	17.44 ( 11.229 to 25.919 )	1713.583 ( 1210.62 to 2310.258 )	528.629 ( 339.737 to 789.726 )	35.575 ( 20.528 to 56.371 )	24.232 ( 12.426 to 40.395 )	1678.008 ( 1191.634 to 2267.552 )	504.397 ( 324.768 to 749.658 )	-4.48 (-4.79 to -4.17)	-4.38 (-4.68 to -4.08)	-1.46 (-1.6 to -1.31)	-4.48 (-4.79 to -4.17)	-10.681	-13.216	97.122	-12.983
10	Andean Latin America	Ischemic heart disease	Female	65 to 69	7340 ( 5334 to 9607 )	6997 ( 4509 to 10127 )	294 ( 213 to 384 )	272 ( 175 to 397 )	189 ( 105 to 298 )	385 ( 203 to 623 )	7151 ( 5196 to 9361 )	6612 ( 4249 to 9655 )	98.741 ( 71.739 to 129.274 )	30.093 ( 19.338 to 43.939 )	2468.235 ( 1793.614 to 3230.752 )	775.339 ( 499.596 to 1122.169 )	63.653 ( 35.399 to 100.37 )	42.644 ( 22.497 to 69.063 )	2404.581 ( 1747.215 to 3147.736 )	732.695 ( 470.846 to 1069.847 )	-4.53 (-4.85 to -4.2)	-4.41 (-4.72 to -4.1)	-1.55 (-1.71 to -1.38)	-4.53 (-4.85 to -4.2)	-4.673	-7.483	103.704	-7.537
11	Andean Latin America	Ischemic heart disease	Female	70 to 74	7587 ( 5690 to 10092 )	8091 ( 5174 to 12082 )	370 ( 276 to 494 )	383 ( 240 to 580 )	194 ( 108 to 298 )	415 ( 217 to 690 )	7394 ( 5523 to 9876 )	7676 ( 4800 to 11620 )	173.268 ( 129.416 to 231.461 )	56.794 ( 35.512 to 85.966 )	3554.014 ( 2665.319 to 4727.343 )	1198.465 ( 766.381 to 1789.553 )	90.792 ( 50.545 to 139.696 )	61.42 ( 32.099 to 102.222 )	3463.222 ( 2587.123 to 4626.246 )	1137.045 ( 711.014 to 1721.22 )	-4.3 (-4.61 to -3.99)	-4.2 (-4.5 to -3.9)	-1.52 (-1.7 to -1.34)	-4.31 (-4.62 to -3.99)	6.643	3.514	113.918	3.814
12	Andean Latin America	Ischemic heart disease	Female	75 to 79	7355 ( 5377 to 9491 )	8088 ( 5221 to 12185 )	451 ( 329 to 586 )	483 ( 309 to 734 )	166 ( 92 to 256 )	365 ( 180 to 598 )	7189 ( 5244 to 9346 )	7722 ( 4938 to 11748 )	297.589 ( 217.093 to 386.781 )	100.099 ( 64.028 to 152.267 )	4856.762 ( 3550.64 to 6267.211 )	1677.205 ( 1082.706 to 2526.998 )	109.481 ( 60.803 to 168.975 )	75.751 ( 37.242 to 124.019 )	4747.281 ( 3463.136 to 6171.36 )	1601.454 ( 1024.049 to 2436.293 )	-4.03 (-4.3 to -3.76)	-3.95 (-4.21 to -3.69)	-1.44 (-1.62 to -1.27)	-4.04 (-4.31 to -3.76)	9.966	7.095	119.88	7.414
13	Andean Latin America	Ischemic heart disease	Female	80 to 84	6387 ( 4691 to 8067 )	7958 ( 4857 to 11531 )	503 ( 369 to 636 )	613 ( 371 to 894 )	133 ( 77 to 208 )	292 ( 150 to 461 )	6253 ( 4590 to 7922 )	7666 ( 4638 to 11186 )	512.905 ( 376.329 to 649.604 )	193.357 ( 116.985 to 282.027 )	6518.798 ( 4788.116 to 8234.397 )	2511.493 ( 1533.01 to 3639.409 )	135.857 ( 78.628 to 212.258 )	92.103 ( 47.274 to 145.427 )	6382.941 ( 4684.654 to 8086.143 )	2419.39 ( 1463.789 to 3530.371 )	-3.77 (-4.08 to -3.46)	-3.7 (-4 to -3.4)	-1.5 (-1.66 to -1.33)	-3.77 (-4.08 to -3.46)	24.597	21.869	119.549	22.597
14	Andean Latin America	Ischemic heart disease	Female	85 to 89	5306 ( 3870 to 6813 )	6262 ( 3959 to 8869 )	527 ( 384 to 679 )	611 ( 382 to 870 )	99 ( 60 to 150 )	220 ( 121 to 357 )	5207 ( 3794 to 6710 )	6042 ( 3775 to 8605 )	976.308 ( 711.195 to 1257.947 )	339.304 ( 212.024 to 483.2 )	9827.232 ( 7167.91 to 12617.574 )	3477.45 ( 2198.517 to 4925.613 )	183.477 ( 111.055 to 278.489 )	122.16 ( 67.385 to 198.441 )	9643.754 ( 7026.136 to 12426.618 )	3355.29 ( 2096.672 to 4778.619 )	-3.85 (-4.19 to -3.5)	-3.79 (-4.12 to -3.45)	-1.61 (-1.76 to -1.46)	-3.85 (-4.19 to -3.5)	18.017	15.939	122.222	16.036
15	Andean Latin America	Ischemic heart disease	Female	90 to 94	2526 ( 1887 to 3253 )	4050 ( 2620 to 5729 )	288 ( 215 to 372 )	457 ( 294 to 648 )	41 ( 25 to 64 )	117 ( 64 to 192 )	2485 ( 1856 to 3210 )	3933 ( 2533 to 5586 )	1593.778 ( 1190.706 to 2059.235 )	597.073 ( 384.597 to 847.934 )	13965.096 ( 10431.364 to 17985.703 )	5296.394 ( 3426.911 to 7492.839 )	229.339 ( 136.805 to 352.853 )	152.718 ( 84.28 to 251.517 )	13735.757 ( 10261.922 to 17747.056 )	5143.676 ( 3313.146 to 7304.981 )	-3.65 (-4.08 to -3.22)	-3.6 (-4.02 to -3.18)	-1.61 (-1.77 to -1.45)	-3.65 (-4.08 to -3.22)	60.333	58.681	185.366	58.27
16	Andean Latin America	Ischemic heart disease	Female	95 plus	778 ( 575 to 1002 )	2195 ( 1415 to 3122 )	95 ( 70 to 122 )	261 ( 168 to 372 )	12 ( 7 to 19 )	51 ( 28 to 82 )	766 ( 564 to 986 )	2144 ( 1383 to 3056 )	2289.153 ( 1685.338 to 2945.181 )	975.178 ( 629.149 to 1390.739 )	18815.909 ( 13913.247 to 24244.701 )	8212.425 ( 5293.685 to 11678.932 )	282.362 ( 165.403 to 450.437 )	192.137 ( 104.639 to 307.535 )	18533.547 ( 13650.455 to 23850.29 )	8020.287 ( 5172.976 to 11431.091 )	-3.31 (-4.13 to -2.49)	-3.35 (-4.19 to -2.49)	-1.44 (-1.6 to -1.27)	-3.38 (-4.24 to -2.52)	182.134	174.737	325	179.896
17	Andean Latin America	Ischemic heart disease	Male	60 to 64	10971 ( 7970 to 14207 )	11374 ( 7364 to 16116 )	371 ( 269 to 481 )	375 ( 239 to 535 )	267 ( 153 to 434 )	522 ( 272 to 883 )	10704 ( 7772 to 13887 )	10852 ( 6935 to 15488 )	96.593 ( 70.137 to 125.314 )	35.354 ( 22.591 to 50.456 )	2858.445 ( 2076.496 to 3701.547 )	1073.181 ( 694.821 to 1520.593 )	69.506 ( 39.974 to 113.027 )	49.273 ( 25.651 to 83.279 )	2788.939 ( 2025.058 to 3618.201 )	1023.908 ( 654.292 to 1461.294 )	-3.59 (-3.86 to -3.33)	-3.51 (-3.76 to -3.25)	-1.32 (-1.5 to -1.15)	-3.59 (-3.86 to -3.32)	3.673	1.078	95.506	1.383
18	Andean Latin America	Ischemic heart disease	Male	65 to 69	11366 ( 8320 to 15138 )	11774 ( 7740 to 17089 )	453 ( 331 to 607 )	455 ( 298 to 661 )	337 ( 188 to 531 )	689 ( 351 to 1095 )	11028 ( 8058 to 14780 )	11086 ( 7269 to 16114 )	159.886 ( 116.82 to 214.28 )	54.451 ( 35.706 to 79.149 )	4011.977 ( 2936.812 to 5343.589 )	1410.083 ( 926.984 to 2046.593 )	119.085 ( 66.471 to 187.381 )	82.483 ( 42.031 to 131.122 )	3892.892 ( 2844.328 to 5217.288 )	1327.6 ( 870.582 to 1929.808 )	-3.82 (-4.09 to -3.55)	-3.71 (-3.97 to -3.46)	-1.44 (-1.62 to -1.26)	-3.82 (-4.09 to -3.55)	3.59	0.442	104.451	0.526
19	Andean Latin America	Ischemic heart disease	Male	70 to 74	10346 ( 7566 to 13229 )	11691 ( 7538 to 17167 )	501 ( 364 to 640 )	548 ( 348 to 810 )	334 ( 177 to 509 )	709 ( 356 to 1171 )	10012 ( 7290 to 12808 )	10982 ( 6986 to 16235 )	249.349 ( 181.549 to 318.984 )	88.698 ( 56.425 to 131.091 )	5153.828 ( 3768.837 to 6590.007 )	1893.007 ( 1220.502 to 2779.755 )	166.516 ( 88.21 to 253.651 )	114.751 ( 57.696 to 189.538 )	4987.312 ( 3631.208 to 6380.085 )	1778.256 ( 1131.234 to 2628.723 )	-3.76 (-4.05 to -3.46)	-3.65 (-3.93 to -3.37)	-1.46 (-1.65 to -1.27)	-3.76 (-4.05 to -3.46)	13	9.381	112.275	9.688
20	Andean Latin America	Ischemic heart disease	Male	75 to 79	9262 ( 6704 to 11939 )	10277 ( 6734 to 14780 )	563 ( 404 to 730 )	605 ( 391 to 871 )	269 ( 150 to 422 )	583 ( 298 to 936 )	8993 ( 6457 to 11660 )	9694 ( 6270 to 13955 )	409.573 ( 294.069 to 531.017 )	140.646 ( 90.981 to 202.464 )	6741.743 ( 4879.364 to 8689.662 )	2390.132 ( 1566.246 to 3437.653 )	196.075 ( 108.943 to 307.414 )	135.55 ( 69.34 to 217.733 )	6545.668 ( 4699.966 to 8486.646 )	2254.582 ( 1458.286 to 3245.586 )	-3.82 (-4.08 to -3.56)	-3.72 (-3.97 to -3.47)	-1.45 (-1.63 to -1.27)	-3.82 (-4.09 to -3.56)	10.959	7.46	116.729	7.795
21	Andean Latin America	Ischemic heart disease	Male	80 to 84	6413 ( 4709 to 8209 )	8503 ( 5401 to 12163 )	498 ( 365 to 639 )	646 ( 407 to 926 )	183 ( 105 to 285 )	407 ( 208 to 663 )	6230 ( 4560 to 7989 )	8096 ( 5108 to 11614 )	608.545 ( 445.383 to 780.288 )	242.469 ( 152.977 to 347.812 )	7830.512 ( 5749.763 to 10023.777 )	3194.001 ( 2028.537 to 4568.703 )	223.611 ( 128.747 to 347.669 )	152.992 ( 78.132 to 248.99 )	7606.901 ( 5567.331 to 9754.344 )	3041.009 ( 1918.777 to 4362.26 )	-3.44 (-3.74 to -3.13)	-3.37 (-3.67 to -3.08)	-1.48 (-1.66 to -1.31)	-3.45 (-3.76 to -3.14)	32.59	29.719	122.404	29.952
22	Andean Latin America	Ischemic heart disease	Male	85 to 89	3626 ( 2634 to 4679 )	5788 ( 3798 to 8217 )	355 ( 258 to 458 )	559 ( 364 to 795 )	106 ( 64 to 161 )	249 ( 135 to 390 )	3520 ( 2557 to 4540 )	5539 ( 3611 to 7885 )	873.562 ( 634.439 to 1126.582 )	404.391 ( 263.564 to 575.657 )	8928.161 ( 6484.68 to 11518.399 )	4188.538 ( 2748.713 to 5946.633 )	261.428 ( 158.478 to 396.62 )	179.991 ( 97.823 to 282.137 )	8666.733 ( 6294.613 to 11177.56 )	4008.547 ( 2613.199 to 5706.445 )	-2.89 (-3.18 to -2.6)	-2.85 (-3.13 to -2.57)	-1.54 (-1.69 to -1.38)	-2.9 (-3.19 to -2.61)	59.625	57.465	134.906	57.358
23	Andean Latin America	Ischemic heart disease	Male	90 to 94	1806 ( 1331 to 2352 )	3078 ( 1983 to 4366 )	204 ( 150 to 267 )	344 ( 221 to 490 )	47 ( 28 to 73 )	111 ( 58 to 181 )	1759 ( 1295 to 2296 )	2967 ( 1904 to 4221 )	1312.412 ( 965.988 to 1713.088 )	644.027 ( 413.293 to 916.252 )	11607.39 ( 8552.009 to 15118.577 )	5758.607 ( 3709.601 to 8167.17 )	303.352 ( 181.071 to 468.591 )	208.082 ( 109.437 to 338.818 )	11304.037 ( 8320.067 to 14754.662 )	5550.526 ( 3561.884 to 7896.65 )	-2.5 (-2.84 to -2.16)	-2.48 (-2.81 to -2.14)	-1.61 (-1.78 to -1.44)	-2.5 (-2.84 to -2.16)	70.432	68.627	136.17	68.675
24	Andean Latin America	Ischemic heart disease	Male	95 plus	795 ( 578 to 1039 )	1182 ( 770 to 1701 )	97 ( 70 to 127 )	138 ( 90 to 199 )	18 ( 10 to 29 )	43 ( 22 to 70 )	777 ( 562 to 1020 )	1139 ( 741 to 1645 )	1882.35 ( 1361.048 to 2474.57 )	789.567 ( 513.582 to 1140.482 )	15502.828 ( 11274.901 to 20267.752 )	6758.637 ( 4404.711 to 9727.152 )	359.333 ( 203.187 to 565.969 )	244.411 ( 125.99 to 401.429 )	15143.495 ( 10959.583 to 19896.183 )	6514.226 ( 4237.291 to 9408.038 )	-2.96 (-3.29 to -2.62)	-2.97 (-3.33 to -2.6)	-1.49 (-1.66 to -1.32)	-3.01 (-3.39 to -2.64)	48.679	42.268	138.889	46.589
25	Australasia	Ischemic heart disease	Both	60 to 64	4580 ( 156 to 12554 )	2537 ( 1372 to 3919 )	157 ( 5 to 431 )	84 ( 45 to 128 )	63 ( 2 to 186 )	120 ( 56 to 214 )	4518 ( 154 to 12388 )	2417 ( 1302 to 3704 )	18.281 ( 0.625 to 50.13 )	4.74 ( 2.554 to 7.265 )	533.184 ( 18.175 to 1461.386 )	143.519 ( 77.616 to 221.748 )	7.305 ( 0.193 to 21.639 )	6.78 ( 3.164 to 12.1 )	525.879 ( 17.979 to 1442.044 )	136.739 ( 73.686 to 209.557 )	-5.04 (-5.78 to -4.29)	-4.92 (-5.66 to -4.17)	-1.03 (-1.55 to -0.51)	-5.03 (-5.77 to -4.28)	-44.607	-46.497	90.476	-46.503
26	Australasia	Ischemic heart disease	Both	65 to 69	6035 ( 205 to 16464 )	2838 ( 1533 to 4332 )	244 ( 8 to 669 )	109 ( 59 to 167 )	110 ( 3 to 310 )	205 ( 97 to 367 )	5925 ( 202 to 16213 )	2633 ( 1439 to 4046 )	31.581 ( 1.075 to 86.418 )	6.988 ( 3.82 to 10.741 )	779.925 ( 26.45 to 2127.58 )	182.737 ( 98.753 to 278.968 )	14.257 ( 0.379 to 40.1 )	13.191 ( 6.256 to 23.62 )	765.668 ( 26.078 to 2095.141 )	169.546 ( 92.678 to 260.577 )	-5.69 (-6.36 to -5.02)	-5.51 (-6.17 to -4.84)	-1.24 (-1.72 to -0.76)	-5.68 (-6.35 to -5.01)	-52.974	-55.328	86.364	-55.561
27	Australasia	Ischemic heart disease	Both	70 to 74	6315 ( 217 to 16942 )	3501 ( 1878 to 5321 )	311 ( 11 to 837 )	162 ( 88 to 248 )	125 ( 3 to 341 )	281 ( 129 to 495 )	6190 ( 214 to 16690 )	3219 ( 1748 to 4918 )	53.8 ( 1.86 to 145.064 )	11.722 ( 6.364 to 17.909 )	1093.945 ( 37.66 to 2934.92 )	253.225 ( 135.854 to 384.925 )	21.632 ( 0.605 to 59.034 )	20.362 ( 9.309 to 35.829 )	1072.313 ( 37.073 to 2891.228 )	232.863 ( 126.421 to 355.775 )	-5.79 (-6.39 to -5.18)	-5.59 (-6.2 to -4.98)	-1.29 (-1.76 to -0.81)	-5.79 (-6.39 to -5.18)	-44.561	-47.91	124.8	-47.997
28	Australasia	Ischemic heart disease	Both	75 to 79	6559 ( 226 to 17481 )	3709 ( 2002 to 5656 )	404 ( 14 to 1074 )	217 ( 118 to 330 )	121 ( 3 to 329 )	256 ( 114 to 440 )	6438 ( 223 to 17137 )	3453 ( 1874 to 5248 )	90.459 ( 3.128 to 240.804 )	22.284 ( 12.091 to 33.869 )	1470.386 ( 50.623 to 3918.908 )	381.131 ( 205.668 to 581.126 )	27.134 ( 0.783 to 73.762 )	26.306 ( 11.757 to 45.195 )	1443.252 ( 49.912 to 3841.834 )	354.825 ( 192.533 to 539.265 )	-5.4 (-5.95 to -4.85)	-5.25 (-5.8 to -4.7)	-1.22 (-1.68 to -0.75)	-5.41 (-5.96 to -4.86)	-43.452	-46.287	111.57	-46.365
29	Australasia	Ischemic heart disease	Both	80 to 84	4864 ( 168 to 13365 )	3915 ( 2056 to 5916 )	383 ( 13 to 1051 )	298 ( 159 to 451 )	84 ( 2 to 228 )	216 ( 102 to 373 )	4780 ( 166 to 13126 )	3699 ( 1968 to 5592 )	146.865 ( 5.095 to 403.363 )	45.353 ( 24.125 to 68.566 )	1866.228 ( 64.516 to 5128.268 )	595.609 ( 312.764 to 900.158 )	32.302 ( 0.913 to 87.48 )	32.814 ( 15.577 to 56.689 )	1833.925 ( 63.613 to 5036.597 )	562.796 ( 299.355 to 850.854 )	-4.62 (-5.08 to -4.16)	-4.53 (-5 to -4.07)	-0.98 (-1.43 to -0.53)	-4.65 (-5.11 to -4.19)	-19.511	-22.193	157.143	-22.615
30	Australasia	Ischemic heart disease	Both	85 to 89	2794 ( 97 to 7517 )	4037 ( 2164 to 6148 )	277 ( 10 to 746 )	394 ( 213 to 598 )	48 ( 1 to 134 )	164 ( 76 to 283 )	2746 ( 96 to 7392 )	3873 ( 2092 to 5889 )	225.982 ( 7.891 to 608.323 )	102.859 ( 55.571 to 156.416 )	2277.224 ( 79.397 to 6126.1 )	1055.06 ( 565.43 to 1606.734 )	39.115 ( 1.038 to 109.585 )	42.941 ( 19.768 to 73.885 )	2238.109 ( 78.145 to 6024.63 )	1012.118 ( 546.803 to 1539.193 )	-3.3 (-3.71 to -2.89)	-3.26 (-3.67 to -2.84)	-0.53 (-0.97 to -0.09)	-3.33 (-3.74 to -2.92)	44.488	42.238	241.667	41.042
31	Australasia	Ischemic heart disease	Both	90 to 94	1320 ( 47 to 3607 )	3543 ( 1927 to 5464 )	151 ( 5 to 413 )	400 ( 218 to 619 )	18 ( 0 to 53 )	96 ( 44 to 173 )	1303 ( 46 to 3556 )	3447 ( 1873 to 5329 )	373.792 ( 13.239 to 1020.402 )	213.908 ( 116.243 to 330.678 )	3263.936 ( 115.555 to 8916.514 )	1892.211 ( 1028.967 to 2918.527 )	44.218 ( 1.108 to 130.911 )	51.187 ( 23.381 to 92.518 )	3219.717 ( 114.036 to 8789.421 )	1841.024 ( 1000.465 to 2846.002 )	-2.37 (-2.75 to -1.99)	-2.33 (-2.71 to -1.95)	-0.22 (-0.66 to 0.22)	-2.37 (-2.75 to -1.99)	168.409	164.901	433.333	164.543
32	Australasia	Ischemic heart disease	Both	95 plus	507 ( 18 to 1418 )	2038 ( 1081 to 3121 )	62 ( 2 to 172 )	248 ( 132 to 381 )	5 ( 0 to 14 )	33 ( 15 to 61 )	503 ( 18 to 1404 )	2005 ( 1065 to 3073 )	599.168 ( 21.358 to 1673.951 )	409.964 ( 217.677 to 628.314 )	4936.328 ( 176.017 to 13795.971 )	3364.879 ( 1784.55 to 5152.324 )	46.512 ( 1.263 to 138.446 )	54.521 ( 24.372 to 101.097 )	4889.815 ( 174.243 to 13661.517 )	3310.357 ( 1757.786 to 5073.414 )	-1.6 (-2.02 to -1.18)	-1.61 (-2.03 to -1.18)	-0.06 (-0.49 to 0.38)	-1.62 (-2.04 to -1.2)	301.972	300	560	298.608
33	Australasia	Ischemic heart disease	Female	60 to 64	1170 ( 42 to 3246 )	527 ( 278 to 823 )	40 ( 1 to 111 )	17 ( 9 to 26 )	21 ( 1 to 64 )	35 ( 16 to 66 )	1149 ( 41 to 3188 )	492 ( 258 to 760 )	9.251 ( 0.333 to 25.67 )	1.871 ( 0.982 to 2.895 )	271.013 ( 9.734 to 751.752 )	57.889 ( 30.506 to 90.437 )	4.92 ( 0.129 to 14.887 )	3.894 ( 1.81 to 7.235 )	266.092 ( 9.59 to 738.366 )	53.995 ( 28.335 to 83.524 )	-5.94 (-6.7 to -5.18)	-5.78 (-6.54 to -5.02)	-1.85 (-2.42 to -1.28)	-5.93 (-6.69 to -5.17)	-54.957	-57.5	66.667	-57.18
34	Australasia	Ischemic heart disease	Female	65 to 69	1876 ( 65 to 5117 )	656 ( 350 to 1010 )	76 ( 3 to 207 )	24 ( 13 to 38 )	42 ( 1 to 116 )	67 ( 31 to 117 )	1834 ( 64 to 5018 )	589 ( 313 to 914 )	18.567 ( 0.65 to 50.806 )	3.026 ( 1.609 to 4.694 )	459.644 ( 16.016 to 1253.704 )	81.685 ( 43.668 to 125.827 )	10.274 ( 0.285 to 28.401 )	8.312 ( 3.85 to 14.627 )	449.37 ( 15.735 to 1229.575 )	73.373 ( 39.025 to 113.828 )	-6.6 (-7.26 to -5.93)	-6.35 (-7.02 to -5.69)	-1.96 (-2.48 to -1.43)	-6.59 (-7.25 to -5.93)	-65.032	-68.421	59.524	-67.884
35	Australasia	Ischemic heart disease	Female	70 to 74	2454 ( 88 to 6731 )	971 ( 524 to 1504 )	121 ( 4 to 332 )	44 ( 24 to 69 )	52 ( 2 to 143 )	96 ( 44 to 165 )	2401 ( 86 to 6608 )	875 ( 479 to 1374 )	37.601 ( 1.35 to 103.468 )	6.183 ( 3.383 to 9.707 )	764.363 ( 27.338 to 2096.669 )	136.263 ( 73.547 to 211.086 )	16.352 ( 0.479 to 44.508 )	13.477 ( 6.223 to 23.186 )	748.011 ( 26.863 to 2058.332 )	122.786 ( 67.175 to 192.78 )	-6.66 (-7.26 to -6.05)	-6.42 (-7.03 to -5.81)	-1.96 (-2.47 to -1.45)	-6.65 (-7.26 to -6.05)	-60.432	-63.636	84.615	-63.557
36	Australasia	Ischemic heart disease	Female	75 to 79	2957 ( 104 to 7980 )	1201 ( 639 to 1831 )	182 ( 6 to 491 )	70 ( 37 to 107 )	56 ( 2 to 152 )	93 ( 43 to 162 )	2901 ( 103 to 7820 )	1108 ( 588 to 1704 )	69.495 ( 2.465 to 187.333 )	13.711 ( 7.27 to 21.083 )	1127.277 ( 39.812 to 3042.079 )	236.259 ( 125.636 to 360.19 )	21.312 ( 0.626 to 57.853 )	18.249 ( 8.376 to 31.89 )	1105.965 ( 39.23 to 2981.271 )	218.009 ( 115.599 to 335.234 )	-6.1 (-6.62 to -5.57)	-5.93 (-6.46 to -5.4)	-1.82 (-2.3 to -1.33)	-6.1 (-6.63 to -5.58)	-59.385	-61.538	66.071	-61.806
37	Australasia	Ischemic heart disease	Female	80 to 84	2616 ( 93 to 7277 )	1526 ( 805 to 2354 )	207 ( 7 to 576 )	116 ( 62 to 180 )	44 ( 1 to 116 )	88 ( 41 to 151 )	2572 ( 92 to 7173 )	1438 ( 772 to 2228 )	125.163 ( 4.454 to 349.052 )	32.438 ( 17.425 to 50.265 )	1584.469 ( 56.225 to 4406.935 )	426.292 ( 224.861 to 657.55 )	26.863 ( 0.798 to 70.276 )	24.7 ( 11.435 to 42.254 )	1557.606 ( 55.443 to 4343.849 )	401.592 ( 215.703 to 622.321 )	-5.18 (-5.61 to -4.75)	-5.08 (-5.52 to -4.64)	-1.44 (-1.9 to -0.98)	-5.2 (-5.63 to -4.77)	-41.667	-43.961	100	-44.09
38	Australasia	Ischemic heart disease	Female	85 to 89	1784 ( 64 to 4840 )	1853 ( 985 to 2843 )	178 ( 6 to 484 )	181 ( 96 to 280 )	30 ( 1 to 83 )	81 ( 37 to 140 )	1754 ( 63 to 4777 )	1772 ( 945 to 2749 )	209.643 ( 7.547 to 570.872 )	81.054 ( 43.213 to 125.737 )	2105.774 ( 75.718 to 5713.044 )	831.87 ( 442.436 to 1276.185 )	35.22 ( 0.98 to 97.811 )	36.377 ( 16.565 to 62.77 )	2070.554 ( 74.55 to 5638.261 )	795.494 ( 424.098 to 1234.025 )	-3.78 (-4.15 to -3.41)	-3.73 (-4.1 to -3.36)	-0.8 (-1.23 to -0.37)	-3.81 (-4.18 to -3.44)	3.868	1.685	170	1.026
39	Australasia	Ischemic heart disease	Female	90 to 94	965 ( 35 to 2634 )	1993 ( 1058 to 3114 )	111 ( 4 to 302 )	225 ( 119 to 353 )	13 ( 0 to 38 )	56 ( 25 to 100 )	952 ( 34 to 2603 )	1937 ( 1020 to 3038 )	358.501 ( 12.846 to 980.377 )	188.411 ( 99.222 to 295.529 )	3128.925 ( 112.069 to 8542.994 )	1667.51 ( 885.398 to 2605.501 )	41.792 ( 1.017 to 124.772 )	46.591 ( 21.226 to 84.046 )	3087.133 ( 110.618 to 8442.232 )	1620.919 ( 853.616 to 2542.478 )	-2.62 (-2.98 to -2.27)	-2.58 (-2.94 to -2.23)	-0.39 (-0.81 to 0.04)	-2.63 (-2.98 to -2.27)	106.528	102.703	330.769	103.466
40	Australasia	Ischemic heart disease	Female	95 plus	401 ( 15 to 1115 )	1391 ( 730 to 2154 )	49 ( 2 to 135 )	170 ( 89 to 263 )	4 ( 0 to 12 )	22 ( 10 to 41 )	397 ( 14 to 1103 )	1369 ( 717 to 2124 )	581.971 ( 21.05 to 1615.745 )	396.323 ( 207.641 to 614.958 )	4787.746 ( 173.213 to 13310.387 )	3247.908 ( 1704.325 to 5027.46 )	45.284 ( 1.19 to 139.638 )	52.19 ( 23.662 to 95.295 )	4742.462 ( 171.483 to 13166.51 )	3195.718 ( 1674.23 to 4958.667 )	-1.64 (-2.01 to -1.27)	-1.64 (-2.01 to -1.27)	-0.14 (-0.56 to 0.28)	-1.66 (-2.03 to -1.29)	246.883	246.939	450	244.836
41	Australasia	Ischemic heart disease	Male	60 to 64	3410 ( 112 to 9309 )	2009 ( 1095 to 3113 )	117 ( 4 to 320 )	67 ( 36 to 103 )	42 ( 1 to 123 )	84 ( 39 to 154 )	3369 ( 111 to 9201 )	1925 ( 1044 to 2977 )	27.408 ( 0.901 to 74.859 )	7.789 ( 4.226 to 12.043 )	798.165 ( 26.172 to 2178.745 )	234.507 ( 127.778 to 363.263 )	9.714 ( 0.257 to 28.828 )	9.846 ( 4.498 to 17.948 )	788.451 ( 25.912 to 2153.462 )	224.661 ( 121.893 to 347.369 )	-4.71 (-5.46 to -3.95)	-4.6 (-5.35 to -3.85)	-0.62 (-1.13 to -0.1)	-4.7 (-5.45 to -3.95)	-41.085	-42.735	100	-42.861
42	Australasia	Ischemic heart disease	Male	65 to 69	4159 ( 139 to 11332 )	2182 ( 1195 to 3332 )	169 ( 6 to 461 )	84 ( 46 to 129 )	68 ( 2 to 188 )	138 ( 65 to 247 )	4091 ( 137 to 11178 )	2044 ( 1120 to 3135 )	46.105 ( 1.543 to 125.974 )	11.228 ( 6.153 to 17.224 )	1137.383 ( 37.938 to 3098.85 )	290.848 ( 159.282 to 444.125 )	18.702 ( 0.479 to 51.447 )	18.41 ( 8.601 to 32.886 )	1118.68 ( 37.455 to 3056.556 )	272.438 ( 149.285 to 417.907 )	-5.4 (-6.09 to -4.71)	-5.24 (-5.92 to -4.55)	-0.91 (-1.39 to -0.44)	-5.4 (-6.08 to -4.71)	-47.535	-50.296	102.941	-50.037
43	Australasia	Ischemic heart disease	Male	70 to 74	3861 ( 129 to 10374 )	2530 ( 1348 to 3874 )	190 ( 6 to 510 )	118 ( 64 to 182 )	72 ( 2 to 205 )	185 ( 85 to 329 )	3789 ( 127 to 10185 )	2344 ( 1267 to 3616 )	74.097 ( 2.478 to 199.191 )	17.615 ( 9.524 to 27.175 )	1506.909 ( 50.195 to 4048.926 )	377.668 ( 201.25 to 578.349 )	28.248 ( 0.725 to 80.141 )	27.687 ( 12.633 to 49.137 )	1478.661 ( 49.458 to 3974.981 )	349.981 ( 189.221 to 539.914 )	-5.53 (-6.14 to -4.92)	-5.35 (-5.97 to -4.73)	-1.05 (-1.52 to -0.58)	-5.54 (-6.15 to -4.92)	-34.473	-37.895	156.944	-38.137
44	Australasia	Ischemic heart disease	Male	75 to 79	3602 ( 120 to 9533 )	2509 ( 1357 to 3758 )	221 ( 7 to 587 )	147 ( 80 to 220 )	65 ( 2 to 180 )	163 ( 72 to 282 )	3537 ( 119 to 9391 )	2345 ( 1277 to 3509 )	120.386 ( 4.042 to 319.671 )	31.656 ( 17.233 to 47.369 )	1960.183 ( 65.534 to 5188.192 )	539.501 ( 291.829 to 808.153 )	35.446 ( 0.967 to 98.047 )	35.113 ( 15.463 to 60.566 )	1924.736 ( 64.623 to 5110.822 )	504.388 ( 274.588 to 754.775 )	-5.22 (-5.78 to -4.65)	-5.07 (-5.64 to -4.5)	-1.07 (-1.52 to -0.6)	-5.23 (-5.8 to -4.66)	-30.344	-33.484	150.769	-33.701
45	Australasia	Ischemic heart disease	Male	80 to 84	2247 ( 75 to 6268 )	2389 ( 1272 to 3610 )	176 ( 6 to 493 )	182 ( 98 to 275 )	40 ( 1 to 108 )	127 ( 59 to 219 )	2207 ( 74 to 6186 )	2261 ( 1218 to 3421 )	184.396 ( 6.15 to 516.723 )	60.803 ( 32.74 to 91.984 )	2353.482 ( 78.226 to 6563.751 )	798.149 ( 425.176 to 1206.274 )	41.708 ( 1.11 to 113.064 )	42.52 ( 19.722 to 73.246 )	2311.774 ( 77.1 to 6478.184 )	755.63 ( 406.864 to 1143.157 )	-4.44 (-4.92 to -3.96)	-4.36 (-4.84 to -3.88)	-0.92 (-1.37 to -0.46)	-4.48 (-4.96 to -3.99)	6.32	3.409	217.5	2.447
46	Australasia	Ischemic heart disease	Male	85 to 89	1010 ( 33 to 2693 )	2184 ( 1171 to 3352 )	100 ( 3 to 266 )	213 ( 115 to 328 )	18 ( 0 to 51 )	83 ( 38 to 143 )	992 ( 32 to 2644 )	2101 ( 1130 to 3236 )	262.423 ( 8.587 to 699.484 )	133.237 ( 71.671 to 205.241 )	2659.611 ( 86.928 to 7088.78 )	1365.994 ( 732.628 to 2096.801 )	47.8 ( 1.256 to 134.868 )	52.087 ( 23.591 to 89.432 )	2611.811 ( 85.461 to 6961.722 )	1313.907 ( 706.813 to 2023.957 )	-2.99 (-3.43 to -2.55)	-2.96 (-3.4 to -2.52)	-0.52 (-0.96 to -0.07)	-3.03 (-3.47 to -2.59)	116.238	113	361.111	111.794
47	Australasia	Ischemic heart disease	Male	90 to 94	356 ( 12 to 981 )	1550 ( 851 to 2383 )	41 ( 1 to 112 )	175 ( 96 to 269 )	5 ( 0 to 15 )	40 ( 18 to 73 )	351 ( 12 to 969 )	1510 ( 830 to 2313 )	422.808 ( 14.345 to 1168.63 )	258.901 ( 142.348 to 396.573 )	3696.717 ( 125.422 to 10198.057 )	2288.715 ( 1255.874 to 3518.588 )	51.995 ( 1.438 to 155.099 )	59.297 ( 26.036 to 107.989 )	3644.722 ( 123.661 to 10073.905 )	2229.418 ( 1225.763 to 3414.928 )	-2.15 (-2.55 to -1.74)	-2.11 (-2.52 to -1.71)	-0.19 (-0.63 to 0.26)	-2.15 (-2.55 to -1.74)	335.393	326.829	700	330.199
48	Australasia	Ischemic heart disease	Male	95 plus	106 ( 4 to 290 )	647 ( 346 to 975 )	13 ( 0 to 35 )	79 ( 42 to 118 )	1 ( 0 to 3 )	11 ( 5 to 20 )	105 ( 3 to 288 )	636 ( 342 to 960 )	675.035 ( 22.409 to 1846.12 )	442.909 ( 237.719 to 668.03 )	5591.818 ( 185.859 to 15274.815 )	3647.368 ( 1953.351 to 5495.236 )	51.933 ( 1.559 to 157.859 )	60.151 ( 25.491 to 111.143 )	5539.885 ( 183.878 to 15150.63 )	3587.216 ( 1925.35 to 5410.845 )	-1.64 (-2.25 to -1.03)	-1.65 (-2.28 to -1.03)	-0.01 (-0.48 to 0.45)	-1.67 (-2.3 to -1.04)	510.377	507.692	1000	505.714
49	Caribbean	Ischemic heart disease	Both	60 to 64	31005 ( 21283 to 44408 )	42399 ( 27806 to 59985 )	1059 ( 726 to 1514 )	1438 ( 940 to 2033 )	430 ( 212 to 765 )	797 ( 398 to 1360 )	30575 ( 20955 to 43702 )	41602 ( 27194 to 58835 )	112.046 ( 76.781 to 160.184 )	73.416 ( 47.99 to 103.83 )	3280.258 ( 2251.699 to 4698.18 )	2165.183 ( 1419.973 to 3063.233 )	45.508 ( 22.409 to 80.932 )	40.719 ( 20.31 to 69.47 )	3234.75 ( 2217.028 to 4623.564 )	2124.464 ( 1388.729 to 3004.511 )	-1.29 (-1.59 to -0.99)	-1.27 (-1.57 to -0.97)	-0.36 (-0.53 to -0.19)	-1.29 (-1.59 to -0.99)	36.749	35.788	85.349	36.065
50	Caribbean	Ischemic heart disease	Both	65 to 69	31544 ( 21336 to 44818 )	43432 ( 27903 to 61061 )	1273 ( 861 to 1799 )	1742 ( 1124 to 2434 )	588 ( 289 to 1030 )	1013 ( 481 to 1656 )	30956 ( 20936 to 43742 )	42419 ( 27365 to 59276 )	162.66 ( 109.988 to 229.877 )	111.995 ( 72.25 to 156.504 )	4031.487 ( 2726.853 to 5727.97 )	2792.561 ( 1794.115 to 3926.08 )	75.163 ( 36.984 to 131.597 )	65.139 ( 30.915 to 106.47 )	3956.324 ( 2675.748 to 5590.389 )	2727.422 ( 1759.493 to 3811.324 )	-1.33 (-1.59 to -1.06)	-1.3 (-1.57 to -1.04)	-0.56 (-0.7 to -0.42)	-1.32 (-1.59 to -1.05)	37.687	36.842	72.279	37.03
51	Caribbean	Ischemic heart disease	Both	70 to 74	30778 ( 20284 to 45652 )	38613 ( 24608 to 54668 )	1510 ( 995 to 2229 )	1874 ( 1192 to 2658 )	626 ( 285 to 1137 )	1047 ( 478 to 1743 )	30152 ( 19872 to 44503 )	37567 ( 23906 to 53274 )	248.544 ( 163.738 to 366.995 )	152.325 ( 96.883 to 216.082 )	5067.28 ( 3339.586 to 7516.182 )	3138.945 ( 2000.464 to 4444.064 )	103.029 ( 46.996 to 187.158 )	85.092 ( 38.882 to 141.712 )	4964.251 ( 3271.783 to 7326.969 )	3053.853 ( 1943.333 to 4330.758 )	-1.6 (-1.74 to -1.47)	-1.58 (-1.72 to -1.44)	-0.65 (-0.76 to -0.54)	-1.6 (-1.74 to -1.46)	25.456	24.106	67.252	24.592
52	Caribbean	Ischemic heart disease	Both	75 to 79	25849 ( 16006 to 39677 )	31476 ( 19474 to 45655 )	1585 ( 982 to 2428 )	1914 ( 1186 to 2769 )	507 ( 238 to 916 )	841 ( 382 to 1442 )	25342 ( 15733 to 38804 )	30635 ( 19004 to 44315 )	368.83 ( 228.568 to 565.062 )	217.447 ( 134.818 to 314.602 )	6015.277 ( 3724.836 to 9233.245 )	3576.669 ( 2212.869 to 5187.768 )	117.949 ( 55.44 to 213.236 )	95.547 ( 43.404 to 163.85 )	5897.328 ( 3661.348 to 9030.104 )	3481.122 ( 2159.397 to 5035.56 )	-1.57 (-1.76 to -1.37)	-1.54 (-1.74 to -1.35)	-0.67 (-0.78 to -0.56)	-1.57 (-1.76 to -1.37)	21.769	20.757	65.878	20.886
53	Caribbean	Ischemic heart disease	Both	80 to 84	19340 ( 11207 to 30149 )	23677 ( 14303 to 34485 )	1523 ( 885 to 2360 )	1845 ( 1115 to 2680 )	373 ( 166 to 693 )	593 ( 268 to 1045 )	18968 ( 11031 to 29368 )	23084 ( 13947 to 33524 )	553.584 ( 321.555 to 857.676 )	325.586 ( 196.672 to 472.887 )	7029.376 ( 4073.337 to 10957.815 )	4177.461 ( 2523.548 to 6084.388 )	135.509 ( 60.328 to 251.781 )	104.625 ( 47.218 to 184.385 )	6893.867 ( 4009.291 to 10673.778 )	4072.836 ( 2460.661 to 5914.731 )	-1.75 (-1.99 to -1.5)	-1.72 (-1.96 to -1.48)	-0.79 (-0.92 to -0.67)	-1.74 (-1.99 to -1.49)	22.425	21.142	58.981	21.7
54	Caribbean	Ischemic heart disease	Both	85 to 89	13327 ( 7504 to 21066 )	15378 ( 9027 to 23211 )	1318 ( 743 to 2073 )	1515 ( 888 to 2283 )	201 ( 95 to 359 )	368 ( 175 to 633 )	13126 ( 7401 to 20646 )	15010 ( 8811 to 22617 )	1036.736 ( 584.783 to 1630.578 )	482.376 ( 282.918 to 727.168 )	10482.497 ( 5902.192 to 16569.089 )	4897.894 ( 2874.998 to 7392.743 )	158.471 ( 74.716 to 282.211 )	117.248 ( 55.58 to 201.549 )	10324.025 ( 5821.542 to 16239.163 )	4780.646 ( 2806.301 to 7203.619 )	-2.31 (-2.55 to -2.06)	-2.28 (-2.53 to -2.04)	-0.97 (-1.12 to -0.83)	-2.31 (-2.56 to -2.06)	15.39	14.947	83.085	14.353
55	Caribbean	Ischemic heart disease	Both	90 to 94	4426 ( 2467 to 7016 )	8434 ( 4864 to 12878 )	506 ( 282 to 801 )	958 ( 550 to 1455 )	57 ( 27 to 103 )	183 ( 83 to 325 )	4368 ( 2437 to 6912 )	8251 ( 4738 to 12536 )	1626.625 ( 907.487 to 2573.546 )	674.636 ( 387.445 to 1025.045 )	14220.581 ( 7928.723 to 22544.956 )	5939.996 ( 3426.06 to 9069.774 )	183.519 ( 85.637 to 331.756 )	128.65 ( 58.239 to 229.148 )	14037.062 ( 7829.67 to 22211.725 )	5811.346 ( 3337.281 to 8828.985 )	-2.67 (-2.93 to -2.41)	-2.65 (-2.91 to -2.39)	-1.16 (-1.35 to -0.98)	-2.68 (-2.94 to -2.42)	90.556	89.328	221.053	88.897
56	Caribbean	Ischemic heart disease	Both	95 plus	846 ( 549 to 1191 )	4542 ( 2526 to 7083 )	103 ( 67 to 145 )	549 ( 305 to 856 )	11 ( 6 to 18 )	84 ( 36 to 154 )	835 ( 543 to 1175 )	4458 ( 2478 to 6956 )	1830.75 ( 1192.333 to 2570.857 )	824.371 ( 458.431 to 1285.228 )	14980.194 ( 9721.679 to 21083.523 )	6822.903 ( 3795.081 to 10640.22 )	191.732 ( 98.812 to 321.026 )	126.306 ( 53.975 to 231.682 )	14788.462 ( 9614.618 to 20802.268 )	6696.597 ( 3722.244 to 10448.889 )	-2.76 (-3.06 to -2.45)	-2.78 (-3.1 to -2.46)	-1.61 (-1.81 to -1.41)	-2.8 (-3.13 to -2.48)	436.879	433.01	663.636	433.892
57	Caribbean	Ischemic heart disease	Female	60 to 64	13366 ( 9055 to 18623 )	17699 ( 11555 to 25678 )	458 ( 310 to 637 )	603 ( 394 to 870 )	143 ( 69 to 251 )	272 ( 133 to 468 )	13223 ( 8961 to 18378 )	17426 ( 11400 to 25163 )	95.451 ( 64.688 to 132.692 )	59.119 ( 38.673 to 85.37 )	2785.889 ( 1887.398 to 3881.733 )	1736.26 ( 1133.574 to 2519.07 )	29.732 ( 14.3 to 52.264 )	26.719 ( 13.047 to 45.885 )	2756.157 ( 1867.775 to 3830.577 )	1709.541 ( 1118.388 to 2468.546 )	-1.54 (-1.81 to -1.28)	-1.53 (-1.79 to -1.27)	-0.35 (-0.52 to -0.17)	-1.54 (-1.8 to -1.28)	32.418	31.659	90.21	31.786
58	Caribbean	Ischemic heart disease	Female	65 to 69	14022 ( 9487 to 19810 )	19080 ( 12349 to 26909 )	568 ( 384 to 802 )	769 ( 498 to 1091 )	204 ( 96 to 349 )	358 ( 171 to 600 )	13818 ( 9340 to 19496 )	18722 ( 12117 to 26566 )	141.59 ( 95.71 to 199.809 )	93.928 ( 60.789 to 133.277 )	3492.277 ( 2362.842 to 4933.913 )	2330.256 ( 1508.197 to 3286.335 )	50.792 ( 23.963 to 86.989 )	43.749 ( 20.917 to 73.224 )	3441.485 ( 2326.325 to 4855.781 )	2286.507 ( 1479.812 to 3244.411 )	-1.54 (-1.76 to -1.31)	-1.52 (-1.74 to -1.29)	-0.56 (-0.69 to -0.42)	-1.53 (-1.76 to -1.31)	36.072	35.387	75.49	35.49
59	Caribbean	Ischemic heart disease	Female	70 to 74	14502 ( 9839 to 20774 )	17728 ( 11353 to 25283 )	715 ( 486 to 1025 )	865 ( 559 to 1235 )	226 ( 104 to 401 )	381 ( 171 to 643 )	14276 ( 9711 to 20445 )	17347 ( 11204 to 24753 )	226.019 ( 153.659 to 323.868 )	132.351 ( 85.446 to 188.918 )	4583.339 ( 3109.778 to 6565.776 )	2711.136 ( 1736.149 to 3866.511 )	71.365 ( 32.989 to 126.62 )	58.196 ( 26.099 to 98.371 )	4511.974 ( 3069.12 to 6461.589 )	2652.94 ( 1713.441 to 3785.497 )	-1.72 (-1.8 to -1.64)	-1.7 (-1.78 to -1.62)	-0.67 (-0.78 to -0.56)	-1.72 (-1.8 to -1.64)	22.245	20.979	68.584	21.512
60	Caribbean	Ischemic heart disease	Female	75 to 79	12738 ( 8107 to 18996 )	15316 ( 9717 to 21915 )	785 ( 500 to 1171 )	938 ( 597 to 1340 )	190 ( 89 to 352 )	323 ( 140 to 560 )	12549 ( 8002 to 18703 )	14993 ( 9540 to 21414 )	346.31 ( 220.683 to 516.548 )	195.698 ( 124.508 to 279.578 )	5619.74 ( 3576.626 to 8380.398 )	3196.449 ( 2028.014 to 4573.669 )	83.691 ( 39.262 to 155.125 )	67.443 ( 29.228 to 116.833 )	5536.049 ( 3530.015 to 8251.083 )	3129.006 ( 1991.019 to 4469.258 )	-1.68 (-1.84 to -1.52)	-1.66 (-1.82 to -1.5)	-0.71 (-0.84 to -0.59)	-1.68 (-1.84 to -1.52)	20.239	19.49	70	19.476
61	Caribbean	Ischemic heart disease	Female	80 to 84	9901 ( 5970 to 15178 )	12265 ( 7558 to 17743 )	784 ( 473 to 1198 )	962 ( 596 to 1388 )	150 ( 68 to 276 )	250 ( 110 to 435 )	9751 ( 5889 to 14893 )	12015 ( 7450 to 17331 )	533.373 ( 321.83 to 815.183 )	302.903 ( 187.681 to 437.123 )	6737.05 ( 4062.204 to 10328.444 )	3863.153 ( 2380.703 to 5588.529 )	101.745 ( 46.174 to 187.549 )	78.738 ( 34.502 to 136.992 )	6635.305 ( 4007.001 to 10134.291 )	3784.415 ( 2346.456 to 5458.655 )	-1.79 (-2.05 to -1.52)	-1.76 (-2.02 to -1.5)	-0.84 (-0.98 to -0.7)	-1.78 (-2.04 to -1.52)	23.876	22.704	66.667	23.218
62	Caribbean	Ischemic heart disease	Female	85 to 89	7448 ( 4407 to 11502 )	8536 ( 5004 to 12933 )	740 ( 438 to 1140 )	844 ( 494 to 1278 )	91 ( 43 to 162 )	175 ( 82 to 304 )	7357 ( 4355 to 11342 )	8361 ( 4896 to 12646 )	1053.789 ( 624.045 to 1624.308 )	463.049 ( 270.983 to 700.692 )	10609.815 ( 6277.231 to 16384.191 )	4681.595 ( 2744.301 to 7093.119 )	129.671 ( 61.748 to 230.594 )	96.012 ( 44.815 to 166.677 )	10480.144 ( 6203.118 to 16156.795 )	4585.583 ( 2684.94 to 6935.607 )	-2.41 (-2.72 to -2.11)	-2.4 (-2.7 to -2.09)	-0.97 (-1.12 to -0.83)	-2.42 (-2.73 to -2.11)	14.608	14.054	92.308	13.647
63	Caribbean	Ischemic heart disease	Female	90 to 94	2571 ( 1490 to 3970 )	4928 ( 2854 to 7471 )	295 ( 171 to 456 )	561 ( 323 to 847 )	28 ( 13 to 49 )	95 ( 43 to 169 )	2543 ( 1477 to 3932 )	4833 ( 2786 to 7291 )	1659.419 ( 964.107 to 2565.974 )	655.128 ( 377.585 to 988.368 )	14475.219 ( 8391.147 to 22353.057 )	5753.298 ( 3331.755 to 8722.662 )	156.93 ( 75.358 to 276.716 )	111.033 ( 50.105 to 196.777 )	14318.288 ( 8316.712 to 22141.873 )	5642.266 ( 3251.98 to 8511.599 )	-2.78 (-3.07 to -2.49)	-2.76 (-3.05 to -2.47)	-1.09 (-1.25 to -0.93)	-2.79 (-3.08 to -2.49)	91.676	90.169	239.286	90.051
64	Caribbean	Ischemic heart disease	Female	95 plus	562 ( 370 to 776 )	2889 ( 1602 to 4527 )	69 ( 45 to 95 )	350 ( 193 to 548 )	6 ( 3 to 10 )	49 ( 21 to 89 )	556 ( 367 to 766 )	2840 ( 1569 to 4450 )	1922.213 ( 1270.513 to 2646.308 )	815.692 ( 450.004 to 1276.276 )	15722.648 ( 10350.47 to 21716.526 )	6723.432 ( 3728.796 to 10535.247 )	171.032 ( 88.134 to 283.467 )	114.316 ( 49.174 to 206.773 )	15551.616 ( 10258.982 to 21434.835 )	6609.116 ( 3651.938 to 10356.294 )	-2.93 (-3.23 to -2.63)	-2.97 (-3.28 to -2.65)	-1.5 (-1.68 to -1.32)	-2.99 (-3.31 to -2.66)	414.057	407.246	716.667	410.791
65	Caribbean	Ischemic heart disease	Male	60 to 64	17640 ( 11524 to 25446 )	24701 ( 15562 to 35711 )	601 ( 392 to 869 )	835 ( 524 to 1205 )	288 ( 144 to 509 )	525 ( 268 to 901 )	17352 ( 11315 to 25077 )	24176 ( 15176 to 34885 )	129.153 ( 84.203 to 186.694 )	88.938 ( 55.829 to 128.336 )	3789.831 ( 2475.807 to 5466.989 )	2630.872 ( 1657.495 to 3803.639 )	61.769 ( 30.837 to 109.449 )	55.919 ( 28.502 to 96.012 )	3728.062 ( 2431.041 to 5387.751 )	2574.953 ( 1616.378 to 3715.647 )	-1.08 (-1.41 to -0.74)	-1.06 (-1.39 to -0.73)	-0.34 (-0.51 to -0.17)	-1.07 (-1.4 to -0.74)	40.028	38.935	82.292	39.327
66	Caribbean	Ischemic heart disease	Male	65 to 69	17522 ( 11454 to 25185 )	24351 ( 14889 to 34852 )	704 ( 461 to 1004 )	973 ( 598 to 1388 )	384 ( 191 to 673 )	655 ( 308 to 1078 )	17138 ( 11228 to 24431 )	23697 ( 14574 to 33814 )	184.868 ( 121.076 to 263.611 )	132.082 ( 81.234 to 188.473 )	4599.814 ( 3006.733 to 6611.278 )	3306.564 ( 2021.704 to 4732.427 )	100.851 ( 50.116 to 176.687 )	88.921 ( 41.883 to 146.425 )	4498.964 ( 2947.427 to 6413.349 )	3217.643 ( 1978.915 to 4591.46 )	-1.14 (-1.46 to -0.82)	-1.12 (-1.43 to -0.8)	-0.52 (-0.66 to -0.37)	-1.13 (-1.45 to -0.81)	38.974	38.21	70.573	38.272
67	Caribbean	Ischemic heart disease	Male	70 to 74	16276 ( 10094 to 24702 )	20885 ( 12554 to 30691 )	794 ( 492 to 1206 )	1008 ( 606 to 1490 )	400 ( 186 to 741 )	666 ( 303 to 1109 )	15876 ( 9845 to 24092 )	20219 ( 12159 to 29864 )	273.036 ( 169.177 to 414.453 )	174.99 ( 105.176 to 258.499 )	5593.501 ( 3469.106 to 8489.152 )	3624.404 ( 2178.661 to 5326.063 )	137.459 ( 63.809 to 254.537 )	115.612 ( 52.656 to 192.492 )	5456.041 ( 3383.415 to 8279.7 )	3508.792 ( 2109.991 to 5182.49 )	-1.49 (-1.7 to -1.29)	-1.47 (-1.67 to -1.26)	-0.61 (-0.73 to -0.5)	-1.49 (-1.7 to -1.28)	28.318	26.952	66.5	27.356
68	Caribbean	Ischemic heart disease	Male	75 to 79	13110 ( 7833 to 20360 )	16161 ( 9594 to 24085 )	800 ( 480 to 1246 )	976 ( 581 to 1446 )	317 ( 147 to 572 )	518 ( 235 to 875 )	12793 ( 7684 to 19910 )	15643 ( 9312 to 23181 )	393.97 ( 236.347 to 613.658 )	243.442 ( 144.885 to 360.794 )	6456.839 ( 3857.629 to 10027.211 )	4031.109 ( 2393.258 to 6007.772 )	156.193 ( 72.373 to 281.942 )	129.138 ( 58.615 to 218.248 )	6300.646 ( 3784.149 to 9805.695 )	3901.97 ( 2322.801 to 5782.387 )	-1.45 (-1.68 to -1.22)	-1.42 (-1.65 to -1.2)	-0.61 (-0.72 to -0.51)	-1.45 (-1.68 to -1.21)	23.272	22	63.407	22.278
69	Caribbean	Ischemic heart disease	Male	80 to 84	9440 ( 5249 to 15011 )	11412 ( 6860 to 17003 )	739 ( 412 to 1176 )	884 ( 532 to 1321 )	223 ( 98 to 423 )	343 ( 157 to 604 )	9217 ( 5147 to 14652 )	11069 ( 6663 to 16550 )	576.756 ( 321.708 to 917.686 )	354.473 ( 213.244 to 530.08 )	7364.525 ( 4095.098 to 11711.137 )	4577.743 ( 2751.754 to 6820.585 )	174.219 ( 76.171 to 329.943 )	137.594 ( 63.064 to 242.139 )	7190.306 ( 4015.809 to 11430.748 )	4440.15 ( 2672.796 to 6638.876 )	-1.69 (-1.93 to -1.46)	-1.66 (-1.9 to -1.43)	-0.72 (-0.84 to -0.61)	-1.69 (-1.93 to -1.45)	20.89	19.621	53.812	20.093
70	Caribbean	Ischemic heart disease	Male	85 to 89	5879 ( 3075 to 9440 )	6842 ( 3948 to 10195 )	578 ( 301 to 929 )	670 ( 389 to 999 )	110 ( 51 to 202 )	193 ( 92 to 331 )	5769 ( 3006 to 9266 )	6649 ( 3869 to 9904 )	1015.711 ( 529.318 to 1631.515 )	509.147 ( 295.891 to 758.898 )	10325.516 ( 5399.842 to 16579.602 )	5197.512 ( 2999.613 to 7745.011 )	193.982 ( 88.906 to 354.5 )	146.665 ( 69.704 to 251.351 )	10131.534 ( 5280.318 to 16274.252 )	5050.847 ( 2938.937 to 7524.366 )	-2.16 (-2.36 to -1.97)	-2.14 (-2.33 to -1.94)	-0.91 (-1.04 to -0.78)	-2.17 (-2.37 to -1.97)	16.38	15.917	75.455	15.254
71	Caribbean	Ischemic heart disease	Male	90 to 94	1855 ( 975 to 3066 )	3506 ( 2001 to 5366 )	212 ( 111 to 348 )	397 ( 225 to 610 )	29 ( 13 to 53 )	88 ( 40 to 156 )	1826 ( 962 to 3004 )	3418 ( 1935 to 5252 )	1583.039 ( 833.932 to 2604.861 )	704.301 ( 398.739 to 1082.187 )	13882.14 ( 7300.728 to 22947.469 )	6223.899 ( 3552.077 to 9526.74 )	218.859 ( 96.436 to 399.442 )	155.44 ( 70.166 to 277.127 )	13663.281 ( 7196.301 to 22484.708 )	6068.459 ( 3435.815 to 9323.559 )	-2.51 (-2.74 to -2.28)	-2.49 (-2.71 to -2.26)	-1.13 (-1.32 to -0.95)	-2.52 (-2.75 to -2.29)	89.003	87.264	203.448	87.185
72	Caribbean	Ischemic heart disease	Male	95 plus	284 ( 173 to 422 )	1653 ( 892 to 2580 )	35 ( 21 to 51 )	198 ( 107 to 311 )	5 ( 2 to 8 )	35 ( 15 to 64 )	279 ( 170 to 414 )	1618 ( 876 to 2540 )	1673.018 ( 1016.814 to 2477.152 )	840.172 ( 454.044 to 1317.82 )	13699.792 ( 8335.386 to 20363.169 )	7003.993 ( 3780.823 to 10930.691 )	227.429 ( 113.427 to 379.063 )	148.134 ( 62.179 to 272.188 )	13472.363 ( 8185.35 to 19983.267 )	6855.859 ( 3711.855 to 10762.354 )	-2.49 (-2.81 to -2.16)	-2.48 (-2.83 to -2.14)	-1.63 (-1.84 to -1.42)	-2.5 (-2.85 to -2.15)	482.042	465.714	600	479.928
73	Central Asia	Ischemic heart disease	Both	60 to 64	113064 ( 70222 to 163529 )	150598 ( 106905 to 195265 )	3865 ( 2405 to 5587 )	5125 ( 3644 to 6667 )	1274 ( 639 to 2257 )	2158 ( 1161 to 3492 )	111790 ( 69553 to 161576 )	148440 ( 105529 to 193083 )	176.541 ( 109.852 to 255.166 )	132.216 ( 93.997 to 171.979 )	5163.787 ( 3207.162 to 7468.624 )	3884.809 ( 2757.704 to 5037.034 )	58.19 ( 29.207 to 103.087 )	55.672 ( 29.962 to 90.09 )	5105.597 ( 3176.569 to 7379.411 )	3829.138 ( 2722.227 to 4980.764 )	-1.57 (-1.96 to -1.18)	-1.54 (-1.93 to -1.15)	-0.34 (-0.45 to -0.23)	-1.55 (-1.95 to -1.16)	33.197	32.6	69.388	32.785
74	Central Asia	Ischemic heart disease	Both	65 to 69	88288 ( 55278 to 126365 )	142922 ( 101197 to 185868 )	3557 ( 2229 to 5085 )	5759 ( 4079 to 7504 )	1261 ( 610 to 2136 )	2539 ( 1325 to 4021 )	87027 ( 54518 to 124407 )	140383 ( 99455 to 182936 )	286.785 ( 179.704 to 409.927 )	219.675 ( 155.619 to 286.252 )	7117.326 ( 4456.211 to 10186.882 )	5452.057 ( 3860.376 to 7090.35 )	101.67 ( 49.136 to 172.231 )	96.858 ( 50.554 to 153.403 )	7015.656 ( 4394.955 to 10029.058 )	5355.199 ( 3793.92 to 6978.484 )	-1.68 (-2.15 to -1.2)	-1.66 (-2.12 to -1.2)	-0.4 (-0.53 to -0.26)	-1.68 (-2.14 to -1.22)	61.882	61.906	101.348	61.31
75	Central Asia	Ischemic heart disease	Both	70 to 74	77645 ( 49006 to 111944 )	116993 ( 83259 to 152283 )	3836 ( 2421 to 5508 )	5710 ( 4065 to 7437 )	1105 ( 506 to 1899 )	1926 ( 1025 to 3086 )	76540 ( 48306 to 109899 )	115067 ( 81915 to 149874 )	482.785 ( 304.655 to 693.219 )	390.772 ( 278.187 to 508.954 )	9772.426 ( 6167.975 to 14089.364 )	8006.231 ( 5697.694 to 10421.249 )	139.066 ( 63.663 to 239.024 )	131.827 ( 70.146 to 211.165 )	9633.36 ( 6079.884 to 13831.974 )	7874.404 ( 5605.73 to 10256.373 )	-1.23 (-1.72 to -0.74)	-1.23 (-1.71 to -0.75)	-0.33 (-0.45 to -0.21)	-1.25 (-1.73 to -0.76)	50.677	48.853	74.299	50.336
76	Central Asia	Ischemic heart disease	Both	75 to 79	94486 ( 59022 to 136396 )	93161 ( 65888 to 120169 )	5863 ( 3667 to 8462 )	5792 ( 4091 to 7482 )	1117 ( 543 to 1915 )	1199 ( 620 to 1899 )	93369 ( 58384 to 134775 )	91962 ( 64950 to 118781 )	845.248 ( 528.625 to 1219.999 )	746.03 ( 526.909 to 963.624 )	13621.891 ( 8509.095 to 19664.026 )	11999.13 ( 8486.401 to 15477.787 )	161.035 ( 78.311 to 276.043 )	154.483 ( 79.824 to 244.567 )	13460.855 ( 8417.071 to 19430.207 )	11844.647 ( 8365.538 to 15298.934 )	-0.82 (-1.2 to -0.44)	-0.83 (-1.22 to -0.44)	-0.31 (-0.41 to -0.21)	-0.84 (-1.23 to -0.45)	-1.402	-1.211	7.341	-1.507
77	Central Asia	Ischemic heart disease	Both	80 to 84	75275 ( 47408 to 108116 )	109937 ( 76978 to 140809 )	5956 ( 3759 to 8534 )	8693 ( 6087 to 11174 )	829 ( 423 to 1384 )	1211 ( 645 to 1948 )	74446 ( 46979 to 106678 )	108725 ( 76131 to 139753 )	1328.767 ( 838.677 to 1903.964 )	1209.905 ( 847.157 to 1555.134 )	16794.524 ( 10577.187 to 24121.552 )	15300.396 ( 10713.446 to 19597.088 )	184.994 ( 94.265 to 308.828 )	168.585 ( 89.782 to 271.131 )	16609.53 ( 10481.412 to 23800.801 )	15131.81 ( 10595.538 to 19450.112 )	-0.52 (-0.86 to -0.18)	-0.51 (-0.84 to -0.17)	-0.41 (-0.54 to -0.28)	-0.51 (-0.84 to -0.17)	46.047	45.954	46.08	46.045
78	Central Asia	Ischemic heart disease	Both	85 to 89	46819 ( 30139 to 66990 )	53201 ( 37477 to 68475 )	4665 ( 3000 to 6664 )	5281 ( 3717 to 6774 )	514 ( 275 to 843 )	586 ( 336 to 921 )	46305 ( 29778 to 66148 )	52615 ( 37025 to 67482 )	1962.9 ( 1262.387 to 2803.94 )	1780.058 ( 1252.689 to 2283.147 )	19701.018 ( 12682.085 to 28188.797 )	17931.172 ( 12631.503 to 23079.175 )	216.489 ( 115.927 to 354.555 )	197.589 ( 113.331 to 310.403 )	19484.529 ( 12530.337 to 27834.496 )	17733.583 ( 12479.02 to 22744.693 )	-0.51 (-0.77 to -0.24)	-0.49 (-0.75 to -0.23)	-0.51 (-0.62 to -0.39)	-0.49 (-0.75 to -0.22)	13.631	13.205	14.008	13.627
79	Central Asia	Ischemic heart disease	Both	90 to 94	18781 ( 11700 to 26976 )	25123 ( 17614 to 32491 )	2161 ( 1346 to 3106 )	2886 ( 2021 to 3735 )	156 ( 81 to 259 )	252 ( 138 to 402 )	18625 ( 11604 to 26762 )	24871 ( 17418 to 32185 )	3379.448 ( 2105.288 to 4855.923 )	2476.973 ( 1734.616 to 3205.368 )	29365.638 ( 18293.631 to 42180.177 )	21563.333 ( 15118.006 to 27887.267 )	243.691 ( 126.182 to 405.578 )	216.169 ( 118.113 to 344.863 )	29121.947 ( 18143.216 to 41844.506 )	21347.164 ( 14950.112 to 27624.763 )	-1.21 (-1.42 to -1)	-1.2 (-1.41 to -0.99)	-0.66 (-0.78 to -0.53)	-1.21 (-1.42 to -1)	33.768	33.549	61.538	33.536
80	Central Asia	Ischemic heart disease	Both	95 plus	7246 ( 4341 to 10507 )	7422 ( 5134 to 9826 )	880 ( 526 to 1275 )	905 ( 623 to 1196 )	39 ( 20 to 68 )	61 ( 33 to 102 )	7207 ( 4311 to 10448 )	7361 ( 5069 to 9734 )	5751.446 ( 3438.843 to 8339.458 )	3042.376 ( 2093.644 to 4023.002 )	47380.153 ( 28386.692 to 68699.584 )	24958.366 ( 17264.444 to 33040.145 )	255.339 ( 129.79 to 445.762 )	205.484 ( 110.819 to 341.479 )	47124.814 ( 28188.067 to 68319.073 )	24752.882 ( 17046.468 to 32730.579 )	-2.62 (-2.89 to -2.35)	-2.68 (-2.97 to -2.4)	-1.07 (-1.27 to -0.88)	-2.69 (-2.98 to -2.41)	2.429	2.841	56.41	2.137
81	Central Asia	Ischemic heart disease	Female	60 to 64	43139 ( 27952 to 61556 )	55642 ( 39192 to 71966 )	1475 ( 959 to 2101 )	1891 ( 1329 to 2440 )	586 ( 293 to 1037 )	946 ( 497 to 1537 )	42554 ( 27664 to 60614 )	54696 ( 38455 to 70601 )	121.107 ( 78.723 to 172.52 )	89.951 ( 63.244 to 116.112 )	3542.139 ( 2295.085 to 5054.308 )	2647.294 ( 1864.633 to 3423.952 )	48.082 ( 24.061 to 85.111 )	45.026 ( 23.664 to 73.143 )	3494.057 ( 2271.459 to 4976.942 )	2602.268 ( 1829.601 to 3358.989 )	-1.8 (-2.17 to -1.43)	-1.77 (-2.13 to -1.4)	-0.39 (-0.49 to -0.28)	-1.78 (-2.15 to -1.42)	28.983	28.203	61.433	28.533
82	Central Asia	Ischemic heart disease	Female	65 to 69	43696 ( 27919 to 61984 )	60911 ( 42561 to 78821 )	1763 ( 1132 to 2501 )	2454 ( 1721 to 3174 )	693 ( 331 to 1188 )	1189 ( 637 to 1891 )	43003 ( 27594 to 61027 )	59722 ( 41882 to 77264 )	225.258 ( 144.608 to 319.653 )	166.409 ( 116.703 to 215.275 )	5583.852 ( 3567.803 to 7920.922 )	4131.258 ( 2886.704 to 5346.003 )	88.528 ( 42.343 to 151.823 )	80.659 ( 43.21 to 128.224 )	5495.325 ( 3526.257 to 7798.661 )	4050.6 ( 2840.587 to 5240.363 )	-1.93 (-2.36 to -1.49)	-1.9 (-2.32 to -1.48)	-0.49 (-0.6 to -0.37)	-1.92 (-2.35 to -1.5)	39.397	39.195	71.573	38.879
83	Central Asia	Ischemic heart disease	Female	70 to 74	44504 ( 28193 to 63545 )	56078 ( 39905 to 72228 )	2200 ( 1397 to 3137 )	2739 ( 1947 to 3523 )	665 ( 310 to 1130 )	962 ( 529 to 1538 )	43839 ( 27856 to 62518 )	55116 ( 39181 to 70910 )	410.845 ( 260.971 to 585.931 )	318.416 ( 226.353 to 409.621 )	8311.885 ( 5265.539 to 11868.012 )	6519.527 ( 4639.291 to 8397.057 )	124.234 ( 57.808 to 211.025 )	111.789 ( 61.493 to 178.828 )	8187.651 ( 5202.553 to 11676.326 )	6407.738 ( 4555.083 to 8243.809 )	-1.47 (-1.93 to -1.01)	-1.47 (-1.92 to -1.02)	-0.5 (-0.62 to -0.38)	-1.48 (-1.94 to -1.03)	26.007	24.5	44.662	25.724
84	Central Asia	Ischemic heart disease	Female	75 to 79	56686 ( 35363 to 81342 )	49165 ( 34776 to 63330 )	3518 ( 2197 to 5050 )	3062 ( 2166 to 3921 )	686 ( 344 to 1175 )	630 ( 339 to 989 )	56000 ( 34975 to 80373 )	48535 ( 34340 to 62180 )	747.825 ( 467.058 to 1073.302 )	647.432 ( 458.101 to 829.227 )	12048.428 ( 7516.322 to 17289.123 )	10396.507 ( 7353.697 to 13391.832 )	145.792 ( 73.147 to 249.741 )	133.282 ( 71.642 to 209.097 )	11902.636 ( 7433.858 to 17083.151 )	10263.225 ( 7261.636 to 13148.665 )	-1.05 (-1.43 to -0.67)	-1.07 (-1.46 to -0.68)	-0.52 (-0.64 to -0.4)	-1.07 (-1.47 to -0.68)	-13.268	-12.962	-8.163	-13.33
85	Central Asia	Ischemic heart disease	Female	80 to 84	47012 ( 29760 to 67422 )	63669 ( 44285 to 81542 )	3723 ( 2357 to 5326 )	5043 ( 3510 to 6455 )	534 ( 280 to 888 )	716 ( 390 to 1136 )	46478 ( 29426 to 66494 )	62953 ( 43813 to 80586 )	1216.817 ( 770.508 to 1740.787 )	1084.767 ( 754.962 to 1388.539 )	15366.358 ( 9727.11 to 22037.433 )	13695.914 ( 9526.133 to 17540.478 )	174.608 ( 91.508 to 290.281 )	154.025 ( 83.998 to 244.301 )	15191.75 ( 9618.197 to 21733.949 )	13541.889 ( 9424.58 to 17334.883 )	-0.65 (-0.98 to -0.31)	-0.64 (-0.96 to -0.31)	-0.54 (-0.67 to -0.41)	-0.64 (-0.96 to -0.31)	35.431	35.455	34.082	35.447
86	Central Asia	Ischemic heart disease	Female	85 to 89	29891 ( 19005 to 42739 )	32133 ( 22231 to 41555 )	2977 ( 1890 to 4254 )	3190 ( 2199 to 4126 )	363 ( 194 to 585 )	397 ( 232 to 619 )	29528 ( 18744 to 42205 )	31735 ( 21877 to 41049 )	1783.706 ( 1132.348 to 2549.347 )	1575.9 ( 1086.325 to 2038.428 )	17910.944 ( 11387.959 to 25610.011 )	15873.708 ( 10982.119 to 20528.238 )	217.378 ( 116.217 to 350.601 )	196.234 ( 114.58 to 305.581 )	17693.566 ( 11231.712 to 25289.972 )	15677.474 ( 10807.447 to 20278.513 )	-0.61 (-0.88 to -0.34)	-0.59 (-0.86 to -0.33)	-0.52 (-0.62 to -0.41)	-0.6 (-0.86 to -0.33)	7.501	7.155	9.366	7.474
87	Central Asia	Ischemic heart disease	Female	90 to 94	12710 ( 7770 to 18315 )	17266 ( 11975 to 22460 )	1462 ( 892 to 2108 )	1982 ( 1373 to 2582 )	117 ( 61 to 193 )	192 ( 107 to 303 )	12593 ( 7685 to 18163 )	17074 ( 11833 to 22243 )	3156.307 ( 1926.104 to 4552.457 )	2297.962 ( 1592.51 to 2993.6 )	27444.517 ( 16777.602 to 39547.982 )	20019.117 ( 13884.632 to 26041.306 )	252.992 ( 132.417 to 417.807 )	222.263 ( 124.03 to 350.951 )	27191.525 ( 16593.459 to 39218.941 )	19796.854 ( 13719.62 to 25789.357 )	-1.24 (-1.43 to -1.05)	-1.23 (-1.42 to -1.04)	-0.65 (-0.76 to -0.54)	-1.24 (-1.43 to -1.04)	35.846	35.568	64.103	35.583
88	Central Asia	Ischemic heart disease	Female	95 plus	5476 ( 3223 to 7945 )	6004 ( 4110 to 7972 )	665 ( 391 to 964 )	733 ( 499 to 972 )	32 ( 16 to 54 )	54 ( 29 to 88 )	5444 ( 3200 to 7900 )	5950 ( 4055 to 7890 )	5721.068 ( 3362.723 to 8302.453 )	2885.223 ( 1964.525 to 3827.862 )	47133.969 ( 27745.148 to 68391.712 )	23641.245 ( 16183.308 to 31387.97 )	273.068 ( 140.418 to 468.626 )	211.618 ( 114.992 to 347.502 )	46860.901 ( 27547.133 to 68003.416 )	23429.627 ( 15964.996 to 31067.778 )	-2.75 (-3.03 to -2.48)	-2.82 (-3.12 to -2.52)	-1.18 (-1.35 to -1.01)	-2.83 (-3.13 to -2.53)	9.642	10.226	68.75	9.295
89	Central Asia	Ischemic heart disease	Male	60 to 64	69924 ( 42803 to 101907 )	94956 ( 67021 to 123723 )	2390 ( 1462 to 3481 )	3235 ( 2283 to 4221 )	689 ( 347 to 1248 )	1212 ( 650 to 1980 )	69236 ( 42350 to 100830 )	93744 ( 66159 to 122306 )	246.023 ( 150.503 to 358.284 )	182.269 ( 128.637 to 237.81 )	7196.388 ( 4405.189 to 10487.926 )	5350.409 ( 3776.396 to 6971.313 )	70.86 ( 35.709 to 128.491 )	68.279 ( 36.638 to 111.586 )	7125.528 ( 4358.566 to 10377.123 )	5282.13 ( 3727.833 to 6891.458 )	-1.43 (-1.83 to -1.02)	-1.4 (-1.8 to -0.99)	-0.29 (-0.41 to -0.18)	-1.41 (-1.82 to -1)	35.799	35.356	75.907	35.398
90	Central Asia	Ischemic heart disease	Male	65 to 69	44592 ( 27600 to 64490 )	82010 ( 57756 to 106997 )	1795 ( 1110 to 2589 )	3305 ( 2329 to 4325 )	568 ( 275 to 962 )	1350 ( 698 to 2123 )	44024 ( 27220 to 63522 )	80661 ( 56849 to 105542 )	391.927 ( 242.382 to 565.429 )	288.143 ( 203.087 to 377.049 )	9737.813 ( 6027.13 to 14082.899 )	7149.821 ( 5035.304 to 9328.221 )	124.127 ( 60.053 to 210.032 )	117.681 ( 60.88 to 185.071 )	9613.686 ( 5944.166 to 13871.613 )	7032.14 ( 4956.179 to 9201.367 )	-1.59 (-2.04 to -1.13)	-1.58 (-2.01 to -1.14)	-0.38 (-0.52 to -0.24)	-1.59 (-2.03 to -1.15)	83.912	84.123	137.676	83.221
91	Central Asia	Ischemic heart disease	Male	70 to 74	33140 ( 20765 to 47886 )	60915 ( 43412 to 79897 )	1636 ( 1025 to 2361 )	2971 ( 2117 to 3902 )	440 ( 200 to 753 )	965 ( 505 to 1547 )	32701 ( 20486 to 47194 )	59950 ( 42719 to 78719 )	631.447 ( 395.591 to 911.292 )	494.308 ( 352.242 to 649.045 )	12790.628 ( 8014.483 to 18481.706 )	10133.591 ( 7221.934 to 13291.436 )	169.718 ( 77.147 to 290.807 )	160.5 ( 84.068 to 257.361 )	12620.909 ( 7906.654 to 18214.56 )	9973.09 ( 7106.626 to 13095.343 )	-1.23 (-1.69 to -0.76)	-1.24 (-1.7 to -0.78)	-0.36 (-0.5 to -0.23)	-1.25 (-1.72 to -0.79)	83.811	81.601	119.318	83.328
92	Central Asia	Ischemic heart disease	Male	75 to 79	37800 ( 23631 to 54713 )	43996 ( 31424 to 57158 )	2345 ( 1465 to 3383 )	2730 ( 1945 to 3552 )	431 ( 196 to 748 )	569 ( 277 to 892 )	37369 ( 23334 to 53931 )	43427 ( 30930 to 56508 )	1050.649 ( 656.284 to 1516.054 )	899.66 ( 640.766 to 1170.505 )	16939.298 ( 10589.699 to 24518.436 )	14496.267 ( 10353.972 to 18833.012 )	193.173 ( 87.983 to 335.187 )	187.518 ( 91.379 to 293.772 )	16746.125 ( 10456.579 to 24167.877 )	14308.749 ( 10191.158 to 18618.862 )	-0.79 (-1.15 to -0.43)	-0.8 (-1.18 to -0.43)	-0.33 (-0.46 to -0.19)	-0.81 (-1.19 to -0.43)	16.392	16.418	32.019	16.211
93	Central Asia	Ischemic heart disease	Male	80 to 84	28263 ( 17735 to 40769 )	46268 ( 32875 to 59718 )	2233 ( 1404 to 3214 )	3651 ( 2597 to 4711 )	295 ( 143 to 519 )	495 ( 253 to 824 )	27968 ( 17575 to 40262 )	45772 ( 32561 to 59066 )	1569.514 ( 986.557 to 2259.293 )	1439.256 ( 1023.754 to 1857.276 )	19865.763 ( 12465.629 to 28656.7 )	18241.061 ( 12961.062 to 23543.952 )	207.329 ( 100.45 to 365.04 )	195.272 ( 99.759 to 324.779 )	19658.435 ( 12353.153 to 28300.202 )	18045.789 ( 12837.292 to 23286.826 )	-0.53 (-0.89 to -0.18)	-0.51 (-0.86 to -0.16)	-0.37 (-0.52 to -0.23)	-0.51 (-0.87 to -0.16)	63.705	63.502	67.797	63.658
94	Central Asia	Ischemic heart disease	Male	85 to 89	16928 ( 10962 to 24246 )	21068 ( 15077 to 26945 )	1688 ( 1095 to 2410 )	2091 ( 1498 to 2670 )	152 ( 74 to 254 )	189 ( 103 to 295 )	16777 ( 10884 to 23954 )	20879 ( 14949 to 26659 )	2385.512 ( 1547.757 to 3405.959 )	2218.458 ( 1588.614 to 2832.744 )	23922.733 ( 15490.816 to 34263.906 )	22349.278 ( 15993.998 to 28583.231 )	214.391 ( 104.977 to 358.612 )	200.498 ( 108.771 to 312.91 )	23708.341 ( 15380.937 to 33851.406 )	22148.78 ( 15857.573 to 28280.356 )	-0.44 (-0.71 to -0.16)	-0.41 (-0.69 to -0.14)	-0.5 (-0.66 to -0.35)	-0.41 (-0.69 to -0.13)	24.457	23.874	24.342	24.45
95	Central Asia	Ischemic heart disease	Male	90 to 94	6071 ( 3817 to 8737 )	7857 ( 5540 to 10069 )	700 ( 440 to 1008 )	904 ( 638 to 1159 )	39 ( 18 to 67 )	60 ( 31 to 100 )	6032 ( 3794 to 8691 )	7797 ( 5504 to 9996 )	3965.17 ( 2494.036 to 5713.435 )	2987.176 ( 2108.735 to 3829.869 )	34408.389 ( 21634.796 to 49522.362 )	25964.523 ( 18307.161 to 33273.874 )	219.276 ( 103.814 to 377.173 )	198.801 ( 103.685 to 328.952 )	34189.113 ( 21505.862 to 49262.11 )	25765.722 ( 18189.802 to 33032.55 )	-1.06 (-1.34 to -0.78)	-1.05 (-1.33 to -0.77)	-0.71 (-0.9 to -0.53)	-1.05 (-1.33 to -0.77)	29.419	29.143	53.846	29.261
96	Central Asia	Ischemic heart disease	Male	95 plus	1771 ( 1091 to 2566 )	1418 ( 990 to 1849 )	215 ( 132 to 311 )	172 ( 120 to 225 )	7 ( 3 to 14 )	7 ( 4 to 13 )	1763 ( 1087 to 2552 )	1411 ( 984 to 1842 )	5847.432 ( 3602.418 to 8466.547 )	3961.519 ( 2761.919 to 5171.851 )	48158.023 ( 29681.809 to 69790.615 )	32661.834 ( 22807.252 to 42576.749 )	199.321 ( 87.463 to 381.635 )	169.61 ( 81.905 to 293.227 )	47958.703 ( 29552.521 to 69424.672 )	32492.224 ( 22650.19 to 42416.416 )	-1.69 (-1.97 to -1.41)	-1.71 (-1.99 to -1.42)	-1 (-1.26 to -0.75)	-1.71 (-2 to -1.42)	-19.932	-20	0	-19.966
97	Central Europe	Ischemic heart disease	Both	60 to 64	282489 ( 180948 to 389702 )	97309 ( 69533 to 130146 )	9600 ( 6163 to 13229 )	3256 ( 2345 to 4348 )	5605 ( 2681 to 9883 )	3546 ( 1942 to 6006 )	276885 ( 177772 to 381551 )	93763 ( 67530 to 125225 )	149.169 ( 95.77 to 205.564 )	42.819 ( 30.839 to 57.187 )	4389.534 ( 2811.703 to 6055.48 )	1279.822 ( 914.51 to 1711.704 )	87.088 ( 41.663 to 153.574 )	46.641 ( 25.535 to 78.987 )	4302.446 ( 2762.364 to 5928.835 )	1233.18 ( 888.168 to 1646.982 )	-4.46 (-4.64 to -4.28)	-4.4 (-4.57 to -4.22)	-2.13 (-2.38 to -1.88)	-4.46 (-4.64 to -4.28)	-65.553	-66.083	-36.735	-66.136
98	Central Europe	Ischemic heart disease	Both	65 to 69	314197 ( 199638 to 435158 )	128681 ( 92465 to 172565 )	12608 ( 8066 to 17505 )	5058 ( 3671 to 6777 )	7337 ( 3668 to 12378 )	5670 ( 3030 to 9240 )	306860 ( 196341 to 426015 )	123012 ( 89291 to 164836 )	240.567 ( 153.899 to 334.011 )	67.613 ( 49.077 to 90.599 )	5995.23 ( 3809.312 to 8303.296 )	1720.225 ( 1236.078 to 2306.857 )	140.003 ( 69.994 to 236.192 )	75.791 ( 40.502 to 123.524 )	5855.227 ( 3746.404 to 8128.835 )	1644.434 ( 1193.646 to 2203.544 )	-4.6 (-4.81 to -4.39)	-4.51 (-4.71 to -4.31)	-2.09 (-2.35 to -1.82)	-4.59 (-4.8 to -4.39)	-59.044	-59.883	-22.72	-59.913
99	Central Europe	Ischemic heart disease	Both	70 to 74	220803 ( 141751 to 306711 )	139300 ( 100747 to 186719 )	10740 ( 6957 to 14923 )	6655 ( 4843 to 8897 )	5250 ( 2594 to 8810 )	6058 ( 3219 to 10013 )	215552 ( 139560 to 299495 )	133242 ( 96947 to 178155 )	385.909 ( 249.967 to 536.219 )	111.762 ( 81.323 to 149.417 )	7933.987 ( 5093.464 to 11020.882 )	2339.353 ( 1691.909 to 3135.676 )	188.655 ( 93.196 to 316.575 )	101.736 ( 54.053 to 168.153 )	7745.332 ( 5014.755 to 10761.594 )	2237.617 ( 1628.089 to 2991.864 )	-4.58 (-4.88 to -4.28)	-4.52 (-4.8 to -4.23)	-2.03 (-2.3 to -1.76)	-4.6 (-4.89 to -4.31)	-36.912	-38.035	15.39	-38.186
100	Central Europe	Ischemic heart disease	Both	75 to 79	312913 ( 199669 to 436320 )	126109 ( 91373 to 168474 )	19367 ( 12371 to 27013 )	7634 ( 5507 to 10236 )	5415 ( 2694 to 8862 )	4280 ( 2208 to 7036 )	307498 ( 196421 to 428928 )	121829 ( 87890 to 163347 )	729.412 ( 465.92 to 1017.403 )	200.874 ( 144.899 to 269.334 )	11785.428 ( 7520.247 to 16433.349 )	3318.15 ( 2404.167 to 4432.844 )	203.953 ( 101.462 to 333.79 )	112.615 ( 58.093 to 185.126 )	11581.475 ( 7397.93 to 16154.955 )	3205.535 ( 2312.539 to 4297.938 )	-4.38 (-4.6 to -4.16)	-4.33 (-4.55 to -4.11)	-1.94 (-2.21 to -1.67)	-4.39 (-4.61 to -4.17)	-59.698	-60.582	-20.96	-60.381
101	Central Europe	Ischemic heart disease	Both	80 to 84	262310 ( 166789 to 365443 )	143165 ( 101660 to 190697 )	20649 ( 13181 to 28753 )	11231 ( 7966 to 14977 )	3573 ( 1850 to 5840 )	3345 ( 1774 to 5438 )	258737 ( 165158 to 360321 )	139820 ( 99174 to 186454 )	1266.898 ( 808.716 to 1764.077 )	405.622 ( 287.705 to 540.937 )	16093.673 ( 10233.125 to 22421.316 )	5170.751 ( 3671.707 to 6887.5 )	219.21 ( 113.475 to 358.323 )	120.819 ( 64.055 to 196.396 )	15874.463 ( 10133.062 to 22107.059 )	5049.932 ( 3581.907 to 6734.231 )	-3.93 (-4.18 to -3.68)	-3.91 (-4.15 to -3.67)	-1.9 (-2.14 to -1.67)	-3.94 (-4.19 to -3.7)	-45.421	-45.61	-6.381	-45.961
102	Central Europe	Ischemic heart disease	Both	85 to 89	138323 ( 86378 to 191779 )	120644 ( 84207 to 161420 )	13713 ( 8567 to 18991 )	11978 ( 8320 to 16097 )	1587 ( 874 to 2502 )	2073 ( 1181 to 3277 )	136736 ( 85410 to 189364 )	118571 ( 82364 to 159320 )	2111.441 ( 1318.984 to 2924.093 )	771.766 ( 536.037 to 1037.11 )	21297.489 ( 13299.612 to 29528.136 )	7772.979 ( 5425.37 to 10400.152 )	244.389 ( 134.506 to 385.24 )	133.555 ( 76.102 to 211.122 )	21053.099 ( 13150.561 to 29156.305 )	7639.423 ( 5306.681 to 10264.868 )	-3.55 (-3.77 to -3.33)	-3.54 (-3.76 to -3.33)	-1.99 (-2.19 to -1.79)	-3.56 (-3.78 to -3.35)	-12.781	-12.652	30.624	-13.285
103	Central Europe	Ischemic heart disease	Both	90 to 94	41122 ( 25882 to 57493 )	61712 ( 42813 to 82891 )	4714 ( 2969 to 6589 )	7056 ( 4875 to 9477 )	421 ( 234 to 657 )	889 ( 515 to 1411 )	40701 ( 25631 to 56887 )	60824 ( 42025 to 81686 )	3102.018 ( 1953.606 to 4335.542 )	1169.442 ( 808.001 to 1570.608 )	27057.336 ( 17029.578 to 37829.194 )	10227.861 ( 7095.609 to 13737.909 )	276.9 ( 154.116 to 432.57 )	147.293 ( 85.348 to 233.873 )	26780.436 ( 16864.283 to 37430.457 )	10080.568 ( 6965.055 to 13538.216 )	-3.09 (-3.35 to -2.83)	-3.08 (-3.34 to -2.83)	-2.06 (-2.25 to -1.87)	-3.1 (-3.36 to -2.84)	50.071	49.682	111.164	49.441
104	Central Europe	Ischemic heart disease	Both	95 plus	8913 ( 5691 to 12393 )	23342 ( 15935 to 32156 )	1085 ( 694 to 1507 )	2823 ( 1927 to 3890 )	92 ( 49 to 150 )	257 ( 143 to 408 )	8821 ( 5639 to 12260 )	23085 ( 15757 to 31810 )	3653.578 ( 2337.167 to 5076.811 )	1710.914 ( 1167.618 to 2357.233 )	30020.862 ( 19169.247 to 41741.28 )	14144.112 ( 9655.625 to 19485.158 )	308.866 ( 165.265 to 503.576 )	155.727 ( 86.63 to 247.084 )	29711.996 ( 18993.126 to 41295.266 )	13988.384 ( 9547.883 to 19275.491 )	-2.47 (-2.85 to -2.1)	-2.5 (-2.87 to -2.12)	-2.2 (-2.33 to -2.06)	-2.5 (-2.88 to -2.12)	161.887	160.184	179.348	161.705
105	Central Europe	Ischemic heart disease	Female	60 to 64	86183 ( 55607 to 116430 )	25357 ( 17736 to 34029 )	2916 ( 1894 to 3937 )	834 ( 586 to 1121 )	2276 ( 1092 to 4006 )	1348 ( 726 to 2300 )	83906 ( 54497 to 113306 )	24008 ( 16875 to 32252 )	83.454 ( 54.201 to 112.697 )	20.848 ( 14.653 to 28.006 )	2466.771 ( 1591.605 to 3332.525 )	633.632 ( 443.2 to 850.35 )	65.155 ( 31.27 to 114.661 )	33.693 ( 18.131 to 57.47 )	2401.617 ( 1559.854 to 3243.11 )	599.939 ( 421.689 to 805.938 )	-5.09 (-5.3 to -4.88)	-4.98 (-5.19 to -4.78)	-2.24 (-2.47 to -2)	-5.09 (-5.3 to -4.88)	-70.578	-71.399	-40.773	-71.387
106	Central Europe	Ischemic heart disease	Female	65 to 69	121508 ( 78391 to 167501 )	40497 ( 28771 to 54706 )	4870 ( 3171 to 6733 )	1574 ( 1132 to 2128 )	3226 ( 1613 to 5380 )	2293 ( 1221 to 3732 )	118282 ( 77033 to 163514 )	38204 ( 27486 to 51671 )	162.04 ( 105.515 to 224.026 )	38.409 ( 27.634 to 51.946 )	4042.61 ( 2608.089 to 5572.819 )	988.46 ( 702.244 to 1335.272 )	107.338 ( 53.663 to 178.986 )	55.963 ( 29.811 to 91.086 )	3935.272 ( 2562.918 to 5440.169 )	932.496 ( 670.895 to 1261.203 )	-5.26 (-5.5 to -5.02)	-5.13 (-5.36 to -4.9)	-2.2 (-2.45 to -1.95)	-5.25 (-5.49 to -5.01)	-66.671	-67.68	-28.921	-67.701
107	Central Europe	Ischemic heart disease	Female	70 to 74	101557 ( 66115 to 141252 )	55745 ( 40097 to 74233 )	4954 ( 3236 to 6910 )	2660 ( 1921 to 3564 )	2403 ( 1240 to 4024 )	2597 ( 1398 to 4275 )	99154 ( 64770 to 138295 )	53147 ( 38372 to 71204 )	299.523 ( 195.649 to 417.788 )	77.859 ( 56.211 to 104.313 )	6140.068 ( 3997.252 to 8540.044 )	1631.495 ( 1173.522 to 2172.593 )	145.275 ( 74.947 to 243.278 )	76.019 ( 40.918 to 125.116 )	5994.793 ( 3915.955 to 8361.269 )	1555.476 ( 1123.035 to 2083.955 )	-5.03 (-5.36 to -4.69)	-4.95 (-5.27 to -4.63)	-2.15 (-2.4 to -1.89)	-5.05 (-5.37 to -4.72)	-45.11	-46.306	8.073	-46.4
108	Central Europe	Ischemic heart disease	Female	75 to 79	164376 ( 105705 to 229008 )	61872 ( 44538 to 83335 )	10201 ( 6583 to 14213 )	3764 ( 2697 to 5074 )	2661 ( 1364 to 4321 )	1982 ( 1027 to 3253 )	161715 ( 104359 to 225317 )	59890 ( 42919 to 80732 )	618.037 ( 398.806 to 861.07 )	163.613 ( 117.245 to 220.548 )	9958.402 ( 6403.96 to 13874.016 )	2689.393 ( 1935.946 to 3622.335 )	161.205 ( 82.661 to 261.763 )	86.159 ( 44.627 to 141.4 )	9797.197 ( 6322.386 to 13650.394 )	2603.235 ( 1865.554 to 3509.193 )	-4.59 (-4.82 to -4.36)	-4.54 (-4.78 to -4.31)	-2.05 (-2.32 to -1.77)	-4.6 (-4.84 to -4.37)	-62.359	-63.102	-25.517	-62.966
109	Central Europe	Ischemic heart disease	Female	80 to 84	152589 ( 96969 to 212459 )	83256 ( 58843 to 112268 )	12049 ( 7683 to 16764 )	6562 ( 4635 to 8855 )	1947 ( 1008 to 3156 )	1774 ( 952 to 2884 )	150642 ( 96057 to 209600 )	81482 ( 57558 to 109939 )	1141.451 ( 727.86 to 1588.085 )	366.598 ( 258.934 to 494.658 )	14455.085 ( 9186.099 to 20126.596 )	4651.06 ( 3287.222 to 6271.831 )	184.472 ( 95.478 to 298.972 )	99.101 ( 53.187 to 161.121 )	14270.613 ( 9099.636 to 19855.831 )	4551.959 ( 3215.486 to 6141.735 )	-4.01 (-4.28 to -3.74)	-4 (-4.26 to -3.73)	-1.98 (-2.24 to -1.72)	-4.03 (-4.29 to -3.76)	-45.438	-45.539	-8.885	-45.91
110	Central Europe	Ischemic heart disease	Female	85 to 89	87051 ( 54432 to 119831 )	77924 ( 53634 to 105186 )	8641 ( 5405 to 11896 )	7754 ( 5321 to 10508 )	997 ( 547 to 1563 )	1277 ( 740 to 2053 )	86055 ( 53823 to 118457 )	76647 ( 52604 to 103873 )	1957.491 ( 1224.405 to 2694.712 )	729.298 ( 500.467 to 988.251 )	19719.602 ( 12330.393 to 27145.205 )	7328.725 ( 5044.212 to 9892.667 )	225.789 ( 123.962 to 353.954 )	120.122 ( 69.641 to 193.116 )	19493.812 ( 12192.474 to 26833.96 )	7208.603 ( 4947.333 to 9769.168 )	-3.52 (-3.75 to -3.29)	-3.52 (-3.75 to -3.29)	-2.04 (-2.27 to -1.82)	-3.54 (-3.77 to -3.31)	-10.485	-10.265	28.084	-10.933
111	Central Europe	Ischemic heart disease	Female	90 to 94	28249 ( 17989 to 39367 )	43378 ( 29896 to 58473 )	3239 ( 2064 to 4509 )	4963 ( 3413 to 6688 )	299 ( 167 to 466 )	607 ( 352 to 956 )	27950 ( 17807 to 38904 )	42772 ( 29410 to 57639 )	2917.322 ( 1858.793 to 4060.664 )	1141.766 ( 785.086 to 1538.661 )	25442.395 ( 16202.037 to 35455.664 )	9978.993 ( 6877.432 to 13451.503 )	269.353 ( 150.439 to 419.563 )	139.562 ( 80.956 to 219.892 )	25173.042 ( 16037.94 to 35038.951 )	9839.431 ( 6765.752 to 13259.529 )	-3 (-3.28 to -2.71)	-2.99 (-3.27 to -2.71)	-2.08 (-2.29 to -1.87)	-3 (-3.28 to -2.72)	53.556	53.226	103.01	53.03
112	Central Europe	Ischemic heart disease	Female	95 plus	6559 ( 4212 to 9122 )	17750 ( 12039 to 24395 )	799 ( 515 to 1111 )	2149 ( 1452 to 2955 )	69 ( 38 to 113 )	191 ( 107 to 300 )	6489 ( 4174 to 9018 )	17558 ( 11866 to 24152 )	3531.347 ( 2274.675 to 4906.731 )	1731.528 ( 1169.835 to 2381.612 )	28975.219 ( 18607.555 to 40296.776 )	14304.781 ( 9702.776 to 19660.06 )	306.788 ( 166.592 to 497.724 )	154.318 ( 86.498 to 241.992 )	28668.431 ( 18439.978 to 39839.187 )	14150.463 ( 9562.681 to 19464.733 )	-2.34 (-2.73 to -1.95)	-2.37 (-2.76 to -1.97)	-2.16 (-2.32 to -2.01)	-2.37 (-2.76 to -1.97)	170.621	168.961	176.812	170.581
113	Central Europe	Ischemic heart disease	Male	60 to 64	196307 ( 124149 to 273888 )	71952 ( 51627 to 96352 )	6684 ( 4238 to 9326 )	2421 ( 1753 to 3247 )	3328 ( 1589 to 5854 )	2198 ( 1210 to 3724 )	192978 ( 122361 to 269243 )	69754 ( 50491 to 93526 )	227.215 ( 144.048 to 317.035 )	67.232 ( 48.665 to 90.147 )	6673.066 ( 4220.218 to 9310.28 )	1997.834 ( 1433.489 to 2675.328 )	113.137 ( 54.007 to 198.994 )	61.029 ( 33.598 to 103.408 )	6559.929 ( 4159.418 to 9152.407 )	1936.805 ( 1401.941 to 2596.85 )	-4.28 (-4.47 to -4.1)	-4.24 (-4.42 to -4.05)	-2.11 (-2.37 to -1.84)	-4.28 (-4.47 to -4.1)	-63.347	-63.779	-33.954	-63.854
114	Central Europe	Ischemic heart disease	Male	65 to 69	192689 ( 120342 to 269854 )	88184 ( 64210 to 118852 )	7737 ( 4842 to 10869 )	3484 ( 2550 to 4698 )	4111 ( 2065 to 7006 )	3377 ( 1817 to 5476 )	188578 ( 118026 to 264898 )	84808 ( 62075 to 114353 )	346.168 ( 216.629 to 486.301 )	102.974 ( 75.374 to 138.855 )	8621.04 ( 5384.183 to 12073.44 )	2606.292 ( 1897.737 to 3512.665 )	183.929 ( 92.382 to 313.456 )	99.8 ( 53.715 to 161.842 )	8437.111 ( 5280.566 to 11851.703 )	2506.492 ( 1834.629 to 3379.695 )	-4.35 (-4.54 to -4.15)	-4.28 (-4.47 to -4.09)	-2.07 (-2.35 to -1.8)	-4.34 (-4.53 to -4.15)	-54.235	-54.97	-17.855	-55.028
115	Central Europe	Ischemic heart disease	Male	70 to 74	119246 ( 74899 to 166068 )	83556 ( 60377 to 111560 )	5786 ( 3640 to 8095 )	3995 ( 2899 to 5334 )	2847 ( 1379 to 4811 )	3461 ( 1811 to 5662 )	116398 ( 73230 to 162859 )	80095 ( 58113 to 106940 )	512.466 ( 322.452 to 717.051 )	157.407 ( 114.21 to 210.161 )	10562.117 ( 6634.101 to 14709.344 )	3292.358 ( 2379.061 to 4395.822 )	252.208 ( 122.155 to 426.164 )	136.359 ( 71.372 to 223.105 )	10309.909 ( 6486.31 to 14425.092 )	3155.999 ( 2289.82 to 4213.76 )	-4.33 (-4.62 to -4.05)	-4.28 (-4.55 to -4.01)	-2.02 (-2.3 to -1.74)	-4.35 (-4.62 to -4.08)	-29.93	-30.954	21.567	-31.189
116	Central Europe	Ischemic heart disease	Male	75 to 79	148538 ( 93329 to 209334 )	64237 ( 46596 to 85417 )	9165 ( 5752 to 12894 )	3870 ( 2819 to 5164 )	2754 ( 1378 to 4588 )	2298 ( 1179 to 3744 )	145783 ( 91480 to 205117 )	61939 ( 45121 to 82640 )	912.433 ( 572.596 to 1283.667 )	258.024 ( 187.946 to 344.268 )	14787.76 ( 9291.43 to 20840.422 )	4282.499 ( 3106.382 to 5694.489 )	274.2 ( 137.149 to 456.779 )	153.192 ( 78.615 to 249.576 )	14513.559 ( 9107.344 to 20420.543 )	4129.307 ( 3008.1 to 5509.375 )	-4.22 (-4.43 to -4)	-4.17 (-4.38 to -3.95)	-1.91 (-2.18 to -1.64)	-4.23 (-4.45 to -4.01)	-56.754	-57.774	-16.558	-57.513
117	Central Europe	Ischemic heart disease	Male	80 to 84	109720 ( 69211 to 152854 )	59909 ( 42699 to 79411 )	8600 ( 5425 to 12003 )	4668 ( 3316 to 6191 )	1626 ( 823 to 2709 )	1571 ( 813 to 2564 )	108094 ( 68178 to 150876 )	58338 ( 41446 to 77359 )	1497.486 ( 944.611 to 2090.163 )	476.996 ( 338.857 to 632.524 )	19105.632 ( 12051.71 to 26616.576 )	6121.261 ( 4362.769 to 8113.901 )	283.063 ( 143.305 to 471.649 )	160.542 ( 83.054 to 262.02 )	18822.569 ( 11871.91 to 26272.188 )	5960.719 ( 4234.814 to 7904.26 )	-3.83 (-4.07 to -3.6)	-3.81 (-4.03 to -3.58)	-1.84 (-2.06 to -1.62)	-3.84 (-4.07 to -3.61)	-45.398	-45.721	-3.383	-46.03
118	Central Europe	Ischemic heart disease	Male	85 to 89	51272 ( 31944 to 71063 )	42719 ( 30466 to 56859 )	5072 ( 3166 to 7038 )	4224 ( 2998 to 5613 )	591 ( 319 to 957 )	796 ( 445 to 1272 )	50681 ( 31629 to 70324 )	41924 ( 29760 to 55709 )	2438.12 ( 1521.625 to 3383.057 )	864.141 ( 613.415 to 1148.225 )	24645.736 ( 15355.281 to 34159.135 )	8739.311 ( 6232.664 to 11631.981 )	283.858 ( 153.204 to 459.992 )	162.776 ( 91.015 to 260.317 )	24361.878 ( 15203.532 to 33803.973 )	8576.536 ( 6088.21 to 11396.575 )	-3.6 (-3.81 to -3.39)	-3.59 (-3.8 to -3.38)	-1.9 (-2.07 to -1.74)	-3.61 (-3.82 to -3.4)	-16.682	-16.719	34.687	-17.279
119	Central Europe	Ischemic heart disease	Male	90 to 94	12873 ( 8005 to 18116 )	18334 ( 13008 to 24366 )	1475 ( 919 to 2075 )	2093 ( 1482 to 2784 )	122 ( 66 to 191 )	282 ( 162 to 451 )	12751 ( 7940 to 17935 )	18052 ( 12782 to 24013 )	3602.8 ( 2243.659 to 5067.391 )	1240.764 ( 878.511 to 1650.545 )	31436.071 ( 19549.068 to 44238.369 )	10869.208 ( 7711.418 to 14445.093 )	297.365 ( 162.134 to 466.639 )	167.216 ( 96.211 to 267.312 )	31138.706 ( 19390.1 to 43797.407 )	10701.992 ( 7577.52 to 14236.006 )	-3.31 (-3.53 to -3.08)	-3.3 (-3.52 to -3.07)	-2 (-2.16 to -1.84)	-3.31 (-3.54 to -3.09)	42.422	41.898	131.148	41.573
120	Central Europe	Ischemic heart disease	Male	95 plus	2354 ( 1473 to 3294 )	5592 ( 3945 to 7629 )	285 ( 179 to 398 )	675 ( 474 to 921 )	22 ( 12 to 37 )	66 ( 36 to 105 )	2332 ( 1462 to 3256 )	5527 ( 3881 to 7546 )	4045.857 ( 2537.896 to 5648.982 )	1648.445 ( 1157.351 to 2249.72 )	33376.672 ( 20890.801 to 46699.247 )	13657.229 ( 9634.467 to 18630.736 )	315.533 ( 163.281 to 521.915 )	159.999 ( 87.233 to 257.088 )	33061.138 ( 20733.687 to 46167.235 )	13497.23 ( 9478.273 to 18428.851 )	-2.87 (-3.22 to -2.51)	-2.9 (-3.25 to -2.55)	-2.29 (-2.41 to -2.18)	-2.91 (-3.26 to -2.55)	137.553	136.842	200	137.007
121	Central Latin America	Ischemic heart disease	Both	60 to 64	72459 ( 50084 to 96193 )	95586 ( 65936 to 132649 )	2464 ( 1704 to 3270 )	3229 ( 2224 to 4473 )	1311 ( 687 to 2223 )	2159 ( 1151 to 3594 )	71148 ( 49199 to 94407 )	93427 ( 64336 to 129399 )	76.943 ( 53.204 to 102.098 )	33.142 ( 22.822 to 45.905 )	2262.37 ( 1563.761 to 3003.4 )	981.025 ( 676.72 to 1361.415 )	40.94 ( 21.438 to 69.421 )	22.161 ( 11.816 to 36.89 )	2221.429 ( 1536.12 to 2947.63 )	958.864 ( 660.297 to 1328.058 )	-3.04 (-3.19 to -2.89)	-3.01 (-3.16 to -2.87)	-2.07 (-2.22 to -1.91)	-3.03 (-3.18 to -2.89)	31.917	31.047	64.683	31.314
122	Central Latin America	Ischemic heart disease	Both	65 to 69	73000 ( 50412 to 97323 )	100141 ( 68288 to 138657 )	2930 ( 2024 to 3907 )	3988 ( 2724 to 5549 )	1696 ( 888 to 2786 )	2957 ( 1538 to 4698 )	71304 ( 49244 to 95084 )	97184 ( 66392 to 135238 )	123.226 ( 85.107 to 164.319 )	52.731 ( 36.024 to 73.377 )	3070.14 ( 2120.169 to 4093.102 )	1324.143 ( 902.959 to 1833.421 )	71.317 ( 37.337 to 117.19 )	39.099 ( 20.334 to 62.12 )	2998.823 ( 2071.04 to 3998.93 )	1285.044 ( 877.882 to 1788.212 )	-3.05 (-3.2 to -2.9)	-3.02 (-3.16 to -2.87)	-2.03 (-2.19 to -1.87)	-3.04 (-3.19 to -2.89)	37.179	36.109	74.351	36.295
123	Central Latin America	Ischemic heart disease	Both	70 to 74	68139 ( 47443 to 90712 )	98704 ( 67898 to 137012 )	3327 ( 2312 to 4410 )	4774 ( 3267 to 6667 )	1693 ( 878 to 2848 )	3098 ( 1627 to 4963 )	66446 ( 46172 to 88063 )	95607 ( 65446 to 133507 )	197.462 ( 137.197 to 261.719 )	86.783 ( 59.4 to 121.199 )	4044.21 ( 2815.86 to 5383.997 )	1794.435 ( 1234.386 to 2490.857 )	100.475 ( 52.139 to 169.046 )	56.315 ( 29.578 to 90.234 )	3943.735 ( 2740.401 to 5226.774 )	1738.12 ( 1189.803 to 2427.147 )	-3.02 (-3.15 to -2.89)	-2.99 (-3.13 to -2.86)	-1.98 (-2.15 to -1.81)	-3.02 (-3.16 to -2.89)	44.857	43.493	82.989	43.887
124	Central Latin America	Ischemic heart disease	Both	75 to 79	61571 ( 42280 to 82413 )	88862 ( 60131 to 122538 )	3761 ( 2575 to 5007 )	5392 ( 3650 to 7478 )	1386 ( 724 to 2193 )	2592 ( 1374 to 4169 )	60185 ( 41196 to 80124 )	86271 ( 58410 to 119654 )	327.025 ( 223.859 to 435.344 )	143.013 ( 96.814 to 198.356 )	5353.082 ( 3675.862 to 7165.145 )	2357.104 ( 1595.007 to 3250.366 )	120.479 ( 62.968 to 190.631 )	68.749 ( 36.458 to 110.594 )	5232.602 ( 3581.663 to 6966.12 )	2288.355 ( 1549.333 to 3173.855 )	-2.73 (-2.87 to -2.6)	-2.72 (-2.85 to -2.58)	-1.92 (-2.1 to -1.74)	-2.74 (-2.88 to -2.6)	44.324	43.366	87.013	43.343
125	Central Latin America	Ischemic heart disease	Both	80 to 84	45866 ( 31706 to 61254 )	78133 ( 53070 to 108404 )	3600 ( 2485 to 4788 )	6096 ( 4157 to 8459 )	1064 ( 585 to 1705 )	1934 ( 1024 to 3126 )	44802 ( 30925 to 59582 )	76198 ( 51968 to 105745 )	480.179 ( 331.434 to 638.62 )	258.719 ( 176.434 to 359.018 )	6118.225 ( 4229.372 to 8170.917 )	3315.927 ( 2252.29 to 4600.611 )	141.992 ( 77.989 to 227.401 )	82.099 ( 43.438 to 132.654 )	5976.233 ( 4125.236 to 7947.852 )	3233.828 ( 2205.501 to 4487.797 )	-2.29 (-2.45 to -2.12)	-2.27 (-2.43 to -2.11)	-1.83 (-2.01 to -1.64)	-2.28 (-2.45 to -2.12)	70.351	69.333	81.767	70.077
126	Central Latin America	Ischemic heart disease	Both	85 to 89	36501 ( 24849 to 48982 )	59765 ( 39813 to 82381 )	3615 ( 2464 to 4840 )	5901 ( 3936 to 8161 )	605 ( 342 to 966 )	1317 ( 733 to 2153 )	35896 ( 24461 to 48062 )	58448 ( 38992 to 80825 )	1052.915 ( 717.666 to 1409.669 )	462.45 ( 308.485 to 639.557 )	10631.621 ( 7237.763 to 14266.983 )	4683.646 ( 3120.085 to 6456.022 )	176.095 ( 99.539 to 281.287 )	103.23 ( 57.437 to 168.747 )	10455.526 ( 7124.929 to 13998.98 )	4580.416 ( 3055.669 to 6334.081 )	-2.62 (-2.9 to -2.35)	-2.61 (-2.88 to -2.34)	-1.75 (-1.92 to -1.59)	-2.63 (-2.9 to -2.35)	63.735	63.237	117.686	62.826
127	Central Latin America	Ischemic heart disease	Both	90 to 94	12005 ( 8191 to 16097 )	36487 ( 24293 to 50148 )	1370 ( 938 to 1843 )	4161 ( 2775 to 5722 )	187 ( 104 to 300 )	640 ( 351 to 1074 )	11819 ( 8088 to 15896 )	35846 ( 23908 to 49297 )	1557.173 ( 1065.648 to 2094.388 )	780.204 ( 520.346 to 1073.005 )	13645.822 ( 9309.938 to 18296.108 )	6841.649 ( 4555.28 to 9403.277 )	212.193 ( 118.147 to 341.133 )	120.099 ( 65.9 to 201.32 )	13433.629 ( 9193.363 to 18068.322 )	6721.55 ( 4482.972 to 9243.712 )	-2.11 (-2.4 to -1.81)	-2.11 (-2.4 to -1.82)	-1.85 (-2.02 to -1.68)	-2.11 (-2.41 to -1.82)	203.932	203.723	242.246	203.291
128	Central Latin America	Ischemic heart disease	Both	95 plus	3500 ( 2363 to 4738 )	17185 ( 10983 to 24248 )	435 ( 294 to 588 )	2095 ( 1336 to 2959 )	59 ( 32 to 98 )	293 ( 154 to 479 )	3441 ( 2324 to 4658 )	16892 ( 10790 to 23834 )	1831.811 ( 1237.167 to 2476.867 )	930.671 ( 593.616 to 1314.631 )	14747.233 ( 9956.628 to 19961.275 )	7635.383 ( 4880.053 to 10773.783 )	248.319 ( 133.814 to 414.646 )	129.983 ( 68.573 to 212.979 )	14498.914 ( 9793.149 to 19624.829 )	7505.4 ( 4793.981 to 10589.881 )	-2.08 (-2.31 to -1.85)	-2.09 (-2.32 to -1.87)	-2.08 (-2.28 to -1.88)	-2.09 (-2.32 to -1.87)	391	381.609	396.61	390.904
129	Central Latin America	Ischemic heart disease	Female	60 to 64	27654 ( 19396 to 36344 )	33654 ( 23283 to 45586 )	940 ( 661 to 1233 )	1133 ( 785 to 1531 )	523 ( 282 to 883 )	883 ( 468 to 1464 )	27130 ( 19071 to 35575 )	32771 ( 22710 to 44269 )	57.052 ( 40.104 to 74.813 )	21.743 ( 15.068 to 29.373 )	1678.19 ( 1177.097 to 2205.584 )	645.711 ( 446.711 to 874.629 )	31.758 ( 17.117 to 53.556 )	16.946 ( 8.989 to 28.083 )	1646.433 ( 1157.357 to 2158.92 )	628.764 ( 435.734 to 849.367 )	-3.46 (-3.65 to -3.28)	-3.43 (-3.61 to -3.24)	-2.06 (-2.2 to -1.91)	-3.46 (-3.64 to -3.27)	21.697	20.532	68.834	20.792
130	Central Latin America	Ischemic heart disease	Female	65 to 69	29677 ( 20901 to 39312 )	37775 ( 25691 to 51192 )	1193 ( 838 to 1572 )	1503 ( 1027 to 2037 )	655 ( 346 to 1061 )	1175 ( 614 to 1889 )	29022 ( 20384 to 38250 )	36600 ( 25006 to 49614 )	97.334 ( 68.364 to 128.287 )	36.914 ( 25.225 to 50.038 )	2421.087 ( 1705.189 to 3207.151 )	927.963 ( 631.109 to 1257.553 )	53.423 ( 28.211 to 86.578 )	28.876 ( 15.087 to 46.394 )	2367.664 ( 1662.972 to 3120.559 )	899.087 ( 614.276 to 1218.779 )	-3.45 (-3.63 to -3.27)	-3.41 (-3.59 to -3.23)	-2.08 (-2.22 to -1.94)	-3.45 (-3.63 to -3.27)	27.287	25.985	79.389	26.111
131	Central Latin America	Ischemic heart disease	Female	70 to 74	29949 ( 20804 to 39666 )	39724 ( 27490 to 54153 )	1468 ( 1026 to 1944 )	1924 ( 1334 to 2617 )	649 ( 333 to 1068 )	1220 ( 642 to 1960 )	29299 ( 20474 to 38794 )	38504 ( 26699 to 52370 )	167.769 ( 117.227 to 222.155 )	64.775 ( 44.911 to 88.107 )	3422.232 ( 2377.32 to 4532.624 )	1337.391 ( 925.492 to 1823.177 )	74.191 ( 38.058 to 122.076 )	41.083 ( 21.614 to 65.973 )	3348.041 ( 2339.562 to 4433.023 )	1296.308 ( 898.866 to 1763.128 )	-3.4 (-3.54 to -3.26)	-3.37 (-3.51 to -3.23)	-2.04 (-2.19 to -1.9)	-3.4 (-3.54 to -3.26)	32.639	31.063	87.982	31.417
132	Central Latin America	Ischemic heart disease	Female	75 to 79	29112 ( 20360 to 38743 )	39533 ( 26537 to 53693 )	1785 ( 1251 to 2363 )	2407 ( 1610 to 3278 )	557 ( 291 to 882 )	1063 ( 564 to 1760 )	28555 ( 20007 to 37798 )	38470 ( 25736 to 52390 )	292.258 ( 204.799 to 386.86 )	116.662 ( 78.038 to 158.878 )	4765.27 ( 3332.673 to 6341.778 )	1916.134 ( 1286.191 to 2602.445 )	91.18 ( 47.565 to 144.368 )	51.531 ( 27.329 to 85.3 )	4674.09 ( 3274.987 to 6187.133 )	1864.602 ( 1247.392 to 2539.29 )	-3 (-3.14 to -2.86)	-2.98 (-3.12 to -2.85)	-1.96 (-2.11 to -1.8)	-3.01 (-3.15 to -2.87)	35.796	34.846	90.844	34.722
133	Central Latin America	Ischemic heart disease	Female	80 to 84	23532 ( 16187 to 31193 )	38413 ( 26055 to 52260 )	1859 ( 1281 to 2453 )	3008 ( 2048 to 4091 )	470 ( 264 to 734 )	879 ( 465 to 1426 )	23062 ( 15896 to 30425 )	37534 ( 25557 to 51028 )	453.074 ( 312.17 to 597.704 )	225.332 ( 153.415 to 306.396 )	5734.712 ( 3944.62 to 7601.547 )	2877.237 ( 1951.588 to 3914.404 )	114.545 ( 64.232 to 178.83 )	65.828 ( 34.798 to 106.818 )	5620.168 ( 3873.793 to 7414.414 )	2811.409 ( 1914.307 to 3822.168 )	-2.52 (-2.7 to -2.35)	-2.5 (-2.67 to -2.32)	-1.86 (-2.03 to -1.69)	-2.51 (-2.69 to -2.33)	63.237	61.807	87.021	62.753
134	Central Latin America	Ischemic heart disease	Female	85 to 89	22508 ( 15355 to 30080 )	32660 ( 21756 to 44612 )	2240 ( 1529 to 2986 )	3233 ( 2155 to 4445 )	284 ( 161 to 457 )	671 ( 371 to 1094 )	22223 ( 15171 to 29619 )	31990 ( 21329 to 43989 )	1209.313 ( 825.665 to 1611.696 )	433.412 ( 288.965 to 595.965 )	12150.411 ( 8289.174 to 16238.126 )	4378.423 ( 2916.607 to 5980.753 )	153.451 ( 87.13 to 246.829 )	89.892 ( 49.715 to 146.705 )	11996.961 ( 8189.788 to 15989.499 )	4288.531 ( 2859.356 to 5897.156 )	-3.24 (-3.58 to -2.9)	-3.22 (-3.55 to -2.89)	-1.78 (-1.94 to -1.61)	-3.24 (-3.58 to -2.9)	45.104	44.33	136.268	43.95
135	Central Latin America	Ischemic heart disease	Female	90 to 94	6505 ( 4465 to 8696 )	21480 ( 14251 to 29442 )	744 ( 510 to 995 )	2453 ( 1629 to 3378 )	83 ( 47 to 135 )	350 ( 192 to 588 )	6422 ( 4404 to 8598 )	21130 ( 14035 to 29092 )	1737.591 ( 1191.453 to 2326.087 )	771.192 ( 512.224 to 1061.813 )	15201.087 ( 10434.459 to 20320.194 )	6752.824 ( 4480.306 to 9255.927 )	194.121 ( 109.506 to 315.198 )	110.154 ( 60.505 to 184.766 )	15006.966 ( 10290.572 to 20090.58 )	6642.67 ( 4412.177 to 9145.777 )	-2.46 (-2.74 to -2.17)	-2.46 (-2.74 to -2.18)	-1.83 (-2 to -1.66)	-2.47 (-2.75 to -2.18)	230.208	229.704	321.687	229.025
136	Central Latin America	Ischemic heart disease	Female	95 plus	1633 ( 1107 to 2199 )	10601 ( 6864 to 14902 )	204 ( 137 to 274 )	1299 ( 836 to 1830 )	26 ( 14 to 41 )	163 ( 88 to 268 )	1608 ( 1081 to 2167 )	10439 ( 6743 to 14703 )	1901.949 ( 1277.361 to 2560.111 )	982.807 ( 632.419 to 1384.581 )	15247.741 ( 10331.105 to 20529.641 )	8022.705 ( 5193.998 to 11276.962 )	238.523 ( 129.7 to 386.441 )	123.148 ( 66.252 to 203.065 )	15009.218 ( 10092.427 to 20232.783 )	7899.557 ( 5102.843 to 11126.746 )	-1.68 (-1.95 to -1.4)	-1.65 (-1.93 to -1.37)	-2.11 (-2.31 to -1.91)	-1.65 (-1.93 to -1.36)	549.173	536.765	526.923	549.192
137	Central Latin America	Ischemic heart disease	Male	60 to 64	44806 ( 30440 to 59833 )	61932 ( 42278 to 88584 )	1524 ( 1034 to 2041 )	2096 ( 1429 to 2981 )	788 ( 408 to 1330 )	1276 ( 676 to 2129 )	44018 ( 29861 to 58945 )	60656 ( 41351 to 86273 )	98.021 ( 66.494 to 131.266 )	46.253 ( 31.531 to 65.786 )	2881.426 ( 1957.61 to 3847.848 )	1366.692 ( 932.978 to 1954.844 )	50.671 ( 26.245 to 85.525 )	28.158 ( 14.925 to 46.987 )	2830.755 ( 1920.366 to 3790.716 )	1338.534 ( 912.514 to 1903.851 )	-2.74 (-2.88 to -2.61)	-2.72 (-2.86 to -2.59)	-2.03 (-2.19 to -1.87)	-2.74 (-2.87 to -2.6)	38.223	37.533	61.929	37.798
138	Central Latin America	Ischemic heart disease	Male	65 to 69	43323 ( 29456 to 58430 )	62366 ( 42272 to 88812 )	1737 ( 1185 to 2338 )	2485 ( 1683 to 3543 )	1041 ( 536 to 1742 )	1781 ( 934 to 2810 )	42282 ( 28854 to 56921 )	60584 ( 41025 to 86376 )	150.777 ( 102.89 to 202.974 )	71.169 ( 48.194 to 101.465 )	3760.765 ( 2557.002 to 5072.153 )	1785.997 ( 1210.571 to 2543.337 )	90.357 ( 46.57 to 151.242 )	51.017 ( 26.733 to 80.461 )	3670.408 ( 2504.719 to 4941.169 )	1734.98 ( 1174.855 to 2473.58 )	-2.74 (-2.87 to -2.6)	-2.71 (-2.85 to -2.58)	-1.95 (-2.13 to -1.78)	-2.74 (-2.87 to -2.6)	43.956	43.063	71.085	43.286
139	Central Latin America	Ischemic heart disease	Male	70 to 74	38190 ( 26237 to 50927 )	58980 ( 39876 to 83857 )	1859 ( 1278 to 2469 )	2850 ( 1923 to 4073 )	1044 ( 546 to 1767 )	1877 ( 1006 to 2972 )	37147 ( 25540 to 49335 )	57103 ( 38540 to 81607 )	229.553 ( 157.812 to 304.878 )	112.618 ( 76.004 to 160.953 )	4716.413 ( 3240.239 to 6289.401 )	2330.944 ( 1575.92 to 3314.075 )	128.881 ( 67.405 to 218.165 )	74.196 ( 39.757 to 117.45 )	4587.533 ( 3154.094 to 6092.784 )	2256.749 ( 1523.141 to 3225.161 )	-2.7 (-2.83 to -2.57)	-2.68 (-2.81 to -2.55)	-1.89 (-2.08 to -1.7)	-2.7 (-2.83 to -2.57)	54.438	53.308	79.789	53.722
140	Central Latin America	Ischemic heart disease	Male	75 to 79	32459 ( 22010 to 43528 )	49329 ( 33612 to 69555 )	1976 ( 1339 to 2630 )	2985 ( 2025 to 4210 )	829 ( 435 to 1320 )	1529 ( 805 to 2457 )	31630 ( 21429 to 42102 )	47800 ( 32435 to 67433 )	366.411 ( 248.242 to 487.664 )	174.867 ( 118.65 to 246.689 )	6018.979 ( 4081.383 to 8071.486 )	2890.154 ( 1969.31 to 4075.213 )	153.671 ( 80.589 to 244.718 )	89.561 ( 47.137 to 143.951 )	5865.308 ( 3973.671 to 7807.037 )	2800.593 ( 1900.369 to 3950.839 )	-2.47 (-2.61 to -2.34)	-2.46 (-2.59 to -2.32)	-1.84 (-2.03 to -1.65)	-2.48 (-2.61 to -2.34)	51.973	51.063	84.439	51.122
141	Central Latin America	Ischemic heart disease	Male	80 to 84	22334 ( 15236 to 29729 )	39720 ( 26748 to 56821 )	1741 ( 1188 to 2325 )	3088 ( 2083 to 4409 )	594 ( 325 to 952 )	1056 ( 560 to 1711 )	21739 ( 14844 to 29039 )	38664 ( 26078 to 55199 )	512.958 ( 350.174 to 685.148 )	302.366 ( 203.925 to 431.701 )	6582.019 ( 4490.283 to 8761.288 )	3889.433 ( 2619.184 to 5563.992 )	175.185 ( 95.812 to 280.494 )	103.37 ( 54.833 to 167.525 )	6406.834 ( 4374.693 to 8557.968 )	3786.063 ( 2553.637 to 5405.127 )	-2.03 (-2.19 to -1.87)	-2.02 (-2.18 to -1.86)	-1.76 (-1.95 to -1.57)	-2.03 (-2.19 to -1.87)	77.845	77.369	77.778	77.855
142	Central Latin America	Ischemic heart disease	Male	85 to 89	13993 ( 9337 to 18953 )	27105 ( 18115 to 38089 )	1375 ( 919 to 1848 )	2668 ( 1774 to 3746 )	320 ( 179 to 514 )	647 ( 356 to 1057 )	13673 ( 9135 to 18377 )	26458 ( 17599 to 37155 )	869.642 ( 581.105 to 1168.857 )	503.311 ( 334.703 to 706.703 )	8851.856 ( 5906.766 to 11989.668 )	5113.139 ( 3417.212 to 7185.231 )	202.631 ( 113.063 to 325.365 )	121.999 ( 67.239 to 199.479 )	8649.225 ( 5778.755 to 11625.465 )	4991.14 ( 3319.829 to 7008.898 )	-1.79 (-2.01 to -1.57)	-1.79 (-2.01 to -1.58)	-1.66 (-1.83 to -1.49)	-1.8 (-2.01 to -1.58)	93.704	94.036	102.188	93.505
143	Central Latin America	Ischemic heart disease	Male	90 to 94	5500 ( 3670 to 7422 )	15006 ( 10035 to 21075 )	626 ( 419 to 846 )	1708 ( 1138 to 2392 )	104 ( 57 to 167 )	290 ( 157 to 484 )	5397 ( 3609 to 7288 )	14716 ( 9810 to 20608 )	1386.3 ( 926.974 to 1872.138 )	793.525 ( 528.944 to 1111.267 )	12172.834 ( 8122.521 to 16426.821 )	6972.936 ( 4662.875 to 9792.709 )	229.308 ( 126.36 to 370.606 )	134.798 ( 72.899 to 224.895 )	11943.526 ( 7986.462 to 16129.097 )	6838.138 ( 4558.291 to 9576.005 )	-1.71 (-2.04 to -1.38)	-1.71 (-2.04 to -1.39)	-1.74 (-1.92 to -1.57)	-1.71 (-2.04 to -1.38)	172.836	172.843	178.846	172.67
144	Central Latin America	Ischemic heart disease	Male	95 plus	1867 ( 1236 to 2557 )	6583 ( 4176 to 9433 )	231 ( 154 to 315 )	796 ( 503 to 1138 )	33 ( 18 to 56 )	130 ( 68 to 213 )	1834 ( 1220 to 2505 )	6453 ( 4077 to 9220 )	1774.133 ( 1183.069 to 2421.328 )	856.529 ( 541.134 to 1224.709 )	14335.633 ( 9491.808 to 19629.896 )	7084.576 ( 4494.217 to 10151.326 )	256.374 ( 135.874 to 431.46 )	139.704 ( 72.986 to 229.623 )	14079.259 ( 9369.053 to 19229.146 )	6944.872 ( 4387.477 to 9922.483 )	-2.68 (-3.1 to -2.26)	-2.74 (-3.19 to -2.3)	-1.97 (-2.19 to -1.75)	-2.76 (-3.21 to -2.31)	252.598	244.589	293.939	251.854
145	Central Sub-Saharan Africa	Ischemic heart disease	Both	60 to 64	45357 ( 32877 to 63054 )	81525 ( 54190 to 113076 )	1556 ( 1125 to 2165 )	2784 ( 1849 to 3871 )	384 ( 221 to 617 )	868 ( 480 to 1441 )	44973 ( 32520 to 62571 )	80657 ( 53560 to 112119 )	158.608 ( 114.686 to 220.682 )	119.053 ( 79.055 to 165.522 )	4624.398 ( 3351.974 to 6428.678 )	3485.694 ( 2316.958 to 4834.737 )	39.187 ( 22.487 to 62.871 )	37.113 ( 20.509 to 61.633 )	4585.211 ( 3315.581 to 6379.447 )	3448.581 ( 2290.022 to 4793.792 )	-1.12 (-1.2 to -1.04)	-1.11 (-1.18 to -1.03)	-0.25 (-0.3 to -0.2)	-1.12 (-1.19 to -1.04)	79.741	78.92	126.042	79.345
146	Central Sub-Saharan Africa	Ischemic heart disease	Both	65 to 69	46222 ( 33058 to 63757 )	79886 ( 54289 to 111116 )	1878 ( 1342 to 2594 )	3234 ( 2193 to 4497 )	479 ( 272 to 754 )	1010 ( 572 to 1572 )	45743 ( 32678 to 63160 )	78876 ( 53506 to 109689 )	264.729 ( 189.112 to 365.535 )	201.403 ( 136.592 to 280.092 )	6514.141 ( 4658.842 to 8985.329 )	4975.591 ( 3381.279 to 6920.683 )	67.554 ( 38.308 to 106.207 )	62.89 ( 35.646 to 97.909 )	6446.587 ( 4605.266 to 8901.138 )	4912.701 ( 3332.532 to 6831.792 )	-1.09 (-1.16 to -1.02)	-1.08 (-1.15 to -1.01)	-0.31 (-0.35 to -0.27)	-1.09 (-1.16 to -1.02)	72.831	72.204	110.856	72.433
147	Central Sub-Saharan Africa	Ischemic heart disease	Both	70 to 74	38355 ( 27503 to 52537 )	59234 ( 39818 to 81881 )	1889 ( 1351 to 2598 )	2906 ( 1947 to 4031 )	440 ( 257 to 701 )	796 ( 452 to 1235 )	37915 ( 27106 to 52144 )	58437 ( 39154 to 81038 )	410.305 ( 293.34 to 564.279 )	314.638 ( 210.814 to 436.431 )	8330.628 ( 5973.681 to 11411.17 )	6413.89 ( 4311.557 to 8866.102 )	95.555 ( 55.833 to 152.304 )	86.232 ( 48.913 to 133.769 )	8235.073 ( 5887.453 to 11325.624 )	6327.658 ( 4239.594 to 8774.862 )	-1.03 (-1.09 to -0.97)	-1.03 (-1.09 to -0.96)	-0.39 (-0.43 to -0.36)	-1.04 (-1.1 to -0.97)	54.436	53.838	80.909	54.126
148	Central Sub-Saharan Africa	Ischemic heart disease	Both	75 to 79	21593 ( 15622 to 28421 )	40380 ( 27373 to 54225 )	1322 ( 955 to 1743 )	2481 ( 1675 to 3348 )	262 ( 148 to 400 )	542 ( 307 to 825 )	21331 ( 15412 to 28129 )	39838 ( 26904 to 53758 )	574.31 ( 414.963 to 757.255 )	459.498 ( 310.24 to 620.164 )	9380.698 ( 6786.69 to 12347.088 )	7478.773 ( 5069.779 to 10042.907 )	113.795 ( 64.44 to 173.912 )	100.329 ( 56.911 to 152.731 )	9266.903 ( 6695.707 to 12220.203 )	7378.445 ( 4982.809 to 9956.431 )	-0.94 (-1.01 to -0.87)	-0.95 (-1.01 to -0.88)	-0.45 (-0.47 to -0.43)	-0.95 (-1.02 to -0.89)	87.005	87.67	106.87	86.761
149	Central Sub-Saharan Africa	Ischemic heart disease	Both	80 to 84	8545 ( 6249 to 11366 )	24791 ( 16277 to 33826 )	667 ( 488 to 891 )	1944 ( 1264 to 2663 )	109 ( 64 to 169 )	327 ( 190 to 498 )	8435 ( 6167 to 11269 )	24464 ( 15913 to 33505 )	810.528 ( 592.637 to 1082.497 )	702.108 ( 456.58 to 961.562 )	10382.13 ( 7592.572 to 13809.865 )	8951.971 ( 5877.588 to 12214.428 )	133.032 ( 77.861 to 205.146 )	118.092 ( 68.539 to 179.657 )	10249.098 ( 7493.618 to 13692.494 )	8833.878 ( 5746.168 to 12098.704 )	-0.67 (-0.74 to -0.6)	-0.69 (-0.76 to -0.63)	-0.45 (-0.47 to -0.43)	-0.7 (-0.77 to -0.63)	190.123	191.454	200	190.03
150	Central Sub-Saharan Africa	Ischemic heart disease	Both	85 to 89	2937 ( 2138 to 3895 )	10375 ( 7028 to 14648 )	290 ( 211 to 386 )	1025 ( 688 to 1451 )	45 ( 28 to 73 )	160 ( 96 to 259 )	2892 ( 2103 to 3845 )	10215 ( 6861 to 14470 )	1034.197 ( 751.691 to 1375.347 )	941.959 ( 632.636 to 1334.278 )	10471.109 ( 7621.763 to 13886.551 )	9539.431 ( 6461.614 to 13467.903 )	160.417 ( 98.527 to 258.877 )	147.185 ( 87.854 to 238.264 )	10310.692 ( 7495.954 to 13707.292 )	9392.245 ( 6308.53 to 13303.911 )	-0.53 (-0.62 to -0.44)	-0.54 (-0.63 to -0.45)	-0.38 (-0.43 to -0.33)	-0.54 (-0.63 to -0.46)	253.252	253.448	255.556	253.216
151	Central Sub-Saharan Africa	Ischemic heart disease	Both	90 to 94	905 ( 648 to 1223 )	3309 ( 2155 to 4747 )	103 ( 74 to 140 )	378 ( 246 to 544 )	14 ( 8 to 24 )	51 ( 31 to 83 )	890 ( 637 to 1206 )	3258 ( 2120 to 4693 )	1323.416 ( 946.788 to 1793.481 )	1259.917 ( 819.874 to 1814.768 )	11597.077 ( 8301.899 to 15681.454 )	11040.448 ( 7189.034 to 15835.114 )	185.063 ( 108.077 to 306.221 )	170.848 ( 103.52 to 277.061 )	11412.014 ( 8164.783 to 15464.61 )	10869.601 ( 7074.007 to 15655.459 )	-0.38 (-0.47 to -0.29)	-0.38 (-0.47 to -0.29)	-0.33 (-0.39 to -0.26)	-0.38 (-0.47 to -0.29)	265.635	266.99	264.286	266.067
152	Central Sub-Saharan Africa	Ischemic heart disease	Both	95 plus	237 ( 164 to 321 )	725 ( 455 to 1070 )	28 ( 20 to 39 )	86 ( 53 to 127 )	4 ( 2 to 6 )	12 ( 6 to 19 )	233 ( 160 to 318 )	713 ( 441 to 1054 )	1526.225 ( 1047.849 to 2078.855 )	1378.987 ( 852.25 to 2039.437 )	12724.811 ( 8801.396 to 17225.346 )	11603.49 ( 7278.919 to 17127.327 )	204.066 ( 112.664 to 319.471 )	188.34 ( 104.045 to 300.816 )	12520.746 ( 8598.393 to 17051.694 )	11415.15 ( 7055.409 to 16880.385 )	-0.22 (-0.28 to -0.16)	-0.22 (-0.28 to -0.16)	-0.28 (-0.34 to -0.22)	-0.22 (-0.28 to -0.15)	205.907	207.143	200	206.009
153	Central Sub-Saharan Africa	Ischemic heart disease	Female	60 to 64	16950 ( 10312 to 26244 )	28373 ( 16342 to 44828 )	581 ( 350 to 904 )	969 ( 552 to 1534 )	148 ( 81 to 239 )	324 ( 170 to 530 )	16802 ( 10127 to 26131 )	28049 ( 15983 to 44403 )	109.876 ( 66.219 to 170.882 )	78.285 ( 44.606 to 123.941 )	3204.019 ( 1949.29 to 4960.955 )	2291.865 ( 1320.064 to 3621.069 )	27.896 ( 15.24 to 45.116 )	26.133 ( 13.751 to 42.832 )	3176.123 ( 1914.246 to 4939.593 )	2265.731 ( 1291.049 to 3586.742 )	-1.26 (-1.38 to -1.14)	-1.25 (-1.36 to -1.13)	-0.28 (-0.34 to -0.23)	-1.26 (-1.37 to -1.14)	67.392	66.781	118.919	66.938
154	Central Sub-Saharan Africa	Ischemic heart disease	Female	65 to 69	19008 ( 12155 to 27767 )	32302 ( 19366 to 49796 )	773 ( 493 to 1132 )	1310 ( 781 to 2026 )	181 ( 100 to 277 )	391 ( 221 to 606 )	18827 ( 12006 to 27550 )	31911 ( 19017 to 49370 )	202.735 ( 129.295 to 296.671 )	149.209 ( 88.912 to 230.824 )	4983.093 ( 3186.468 to 7279.498 )	3679.289 ( 2205.784 to 5671.841 )	47.361 ( 26.13 to 72.623 )	44.518 ( 25.178 to 68.986 )	4935.732 ( 3147.653 to 7222.685 )	3634.772 ( 2166.031 to 5623.336 )	-1.15 (-1.26 to -1.04)	-1.14 (-1.24 to -1.03)	-0.27 (-0.32 to -0.22)	-1.15 (-1.25 to -1.04)	69.939	69.47	116.022	69.496
155	Central Sub-Saharan Africa	Ischemic heart disease	Female	70 to 74	17707 ( 10926 to 25906 )	28803 ( 17227 to 44505 )	875 ( 538 to 1282 )	1418 ( 841 to 2196 )	161 ( 93 to 258 )	337 ( 191 to 518 )	17546 ( 10792 to 25726 )	28466 ( 16895 to 44085 )	359.723 ( 221.272 to 527.385 )	263.821 ( 156.559 to 408.558 )	7283.517 ( 4494.112 to 10655.941 )	5358.777 ( 3205.127 to 8280.08 )	66.208 ( 38.302 to 105.928 )	62.699 ( 35.445 to 96.427 )	7217.309 ( 4439.142 to 10581.876 )	5296.077 ( 3143.368 to 8201.857 )	-1.16 (-1.25 to -1.07)	-1.16 (-1.25 to -1.07)	-0.25 (-0.29 to -0.2)	-1.17 (-1.26 to -1.08)	62.664	62.057	109.317	62.236
156	Central Sub-Saharan Africa	Ischemic heart disease	Female	75 to 79	10256 ( 6638 to 14724 )	22259 ( 13497 to 32889 )	630 ( 407 to 907 )	1373 ( 827 to 2038 )	96 ( 54 to 148 )	257 ( 145 to 406 )	10160 ( 6558 to 14639 )	22002 ( 13262 to 32668 )	537.093 ( 346.821 to 773.771 )	416.663 ( 251.132 to 618.623 )	8749.329 ( 5662.637 to 12561.012 )	6757.125 ( 4097.099 to 9983.989 )	81.739 ( 45.763 to 126.044 )	78.031 ( 43.971 to 123.221 )	8667.59 ( 5594.185 to 12487.97 )	6679.094 ( 4025.936 to 9916.996 )	-1.03 (-1.11 to -0.94)	-1.04 (-1.12 to -0.96)	-0.24 (-0.28 to -0.2)	-1.05 (-1.13 to -0.97)	117.034	117.937	167.708	116.555
157	Central Sub-Saharan Africa	Ischemic heart disease	Female	80 to 84	4118 ( 2798 to 5742 )	14759 ( 8643 to 21555 )	323 ( 219 to 451 )	1161 ( 672 to 1699 )	42 ( 24 to 64 )	172 ( 102 to 267 )	4076 ( 2761 to 5697 )	14587 ( 8451 to 21345 )	777.998 ( 527.503 to 1087.039 )	655.486 ( 379.672 to 959.342 )	9925.667 ( 6744.973 to 13840.622 )	8333.465 ( 4879.851 to 12170.177 )	100.437 ( 58.526 to 154.777 )	97.259 ( 57.495 to 150.822 )	9825.23 ( 6654.639 to 13731.643 )	8236.206 ( 4771.681 to 12051.628 )	-0.77 (-0.84 to -0.7)	-0.79 (-0.86 to -0.72)	-0.2 (-0.25 to -0.15)	-0.8 (-0.87 to -0.73)	258.402	259.443	309.524	257.875
158	Central Sub-Saharan Africa	Ischemic heart disease	Female	85 to 89	1555 ( 1029 to 2182 )	6388 ( 3773 to 9501 )	154 ( 102 to 218 )	632 ( 371 to 941 )	19 ( 12 to 31 )	92 ( 55 to 148 )	1535 ( 1012 to 2166 )	6296 ( 3698 to 9369 )	1019.196 ( 671.668 to 1438.074 )	868.963 ( 510.349 to 1293.308 )	10268.701 ( 6797.147 to 14415.466 )	8782.469 ( 5188.013 to 13063.773 )	127.94 ( 77.084 to 204.074 )	126.44 ( 75.114 to 203.84 )	10140.761 ( 6683.225 to 14304.504 )	8656.028 ( 5084.287 to 12881.916 )	-0.76 (-0.84 to -0.68)	-0.76 (-0.85 to -0.68)	-0.14 (-0.2 to -0.07)	-0.77 (-0.86 to -0.69)	310.804	310.39	384.211	310.163
159	Central Sub-Saharan Africa	Ischemic heart disease	Female	90 to 94	513 ( 326 to 736 )	2138 ( 1191 to 3324 )	59 ( 37 to 85 )	244 ( 135 to 380 )	7 ( 4 to 11 )	32 ( 19 to 52 )	506 ( 319 to 730 )	2107 ( 1163 to 3274 )	1293.179 ( 816.244 to 1864.349 )	1158.521 ( 639.825 to 1800.653 )	11302.264 ( 7175.511 to 16221.548 )	10141.22 ( 5648.767 to 15764.629 )	152.428 ( 91.509 to 245.506 )	150.041 ( 90.291 to 245.398 )	11149.835 ( 7038.136 to 16073.64 )	9991.179 ( 5517.938 to 15528.712 )	-0.6 (-0.68 to -0.52)	-0.59 (-0.67 to -0.52)	-0.11 (-0.16 to -0.06)	-0.6 (-0.68 to -0.53)	316.764	313.559	357.143	316.403
160	Central Sub-Saharan Africa	Ischemic heart disease	Female	95 plus	146 ( 90 to 213 )	515 ( 290 to 821 )	18 ( 11 to 26 )	61 ( 34 to 98 )	2 ( 1 to 3 )	8 ( 4 to 13 )	143 ( 88 to 211 )	507 ( 282 to 815 )	1427.125 ( 879.243 to 2096.636 )	1305.605 ( 725.226 to 2097.321 )	11861.666 ( 7363.201 to 17356.477 )	10969.941 ( 6171.016 to 17489.774 )	175.338 ( 95.386 to 279.415 )	169.504 ( 92.898 to 278.841 )	11686.328 ( 7199.552 to 17167.679 )	10800.437 ( 5999.28 to 17349.572 )	-0.35 (-0.4 to -0.3)	-0.34 (-0.4 to -0.29)	-0.16 (-0.19 to -0.12)	-0.35 (-0.4 to -0.29)	252.74	238.889	300	254.545
161	Central Sub-Saharan Africa	Ischemic heart disease	Male	60 to 64	28408 ( 19919 to 39409 )	53152 ( 35311 to 75730 )	974 ( 683 to 1353 )	1815 ( 1196 to 2588 )	237 ( 138 to 385 )	544 ( 303 to 895 )	28171 ( 19733 to 39119 )	52607 ( 34651 to 74989 )	215.667 ( 151.063 to 299.502 )	164.901 ( 108.615 to 235.062 )	6287.479 ( 4408.768 to 8722.491 )	4828.241 ( 3207.586 to 6879.261 )	52.408 ( 30.456 to 85.298 )	49.459 ( 27.491 to 81.343 )	6235.071 ( 4367.544 to 8658.28 )	4778.782 ( 3147.706 to 6811.938 )	-1.12 (-1.25 to -0.99)	-1.11 (-1.23 to -0.98)	-0.3 (-0.38 to -0.23)	-1.11 (-1.24 to -0.98)	87.102	86.345	129.536	86.742
162	Central Sub-Saharan Africa	Ischemic heart disease	Male	65 to 69	27215 ( 18369 to 38191 )	47584 ( 30968 to 66574 )	1105 ( 742 to 1555 )	1924 ( 1247 to 2696 )	299 ( 168 to 480 )	619 ( 349 to 985 )	26916 ( 18074 to 37882 )	46965 ( 30452 to 65826 )	336.796 ( 226.132 to 474.028 )	264.381 ( 171.422 to 370.55 )	8293.944 ( 5597.944 to 11638.95 )	6539.705 ( 4256.045 to 9149.532 )	91.029 ( 51.213 to 146.315 )	85.058 ( 47.907 to 135.413 )	8202.915 ( 5508.121 to 11544.829 )	6454.647 ( 4185.128 to 9046.788 )	-1.05 (-1.16 to -0.93)	-1.03 (-1.15 to -0.91)	-0.33 (-0.41 to -0.26)	-1.04 (-1.16 to -0.92)	74.845	74.118	107.023	74.487
163	Central Sub-Saharan Africa	Ischemic heart disease	Male	70 to 74	20648 ( 13920 to 29064 )	30431 ( 20206 to 42636 )	1015 ( 681 to 1430 )	1488 ( 984 to 2094 )	279 ( 158 to 452 )	459 ( 259 to 723 )	20369 ( 13683 to 28716 )	29971 ( 19828 to 42177 )	466.898 ( 313.617 to 658.234 )	385.394 ( 254.968 to 542.414 )	9502.147 ( 6406.241 to 13375.242 )	7882.996 ( 5234.201 to 11044.868 )	128.388 ( 72.677 to 208.126 )	118.998 ( 67.112 to 187.351 )	9373.759 ( 6296.826 to 13215.126 )	7763.998 ( 5136.42 to 10925.76 )	-0.83 (-0.94 to -0.71)	-0.82 (-0.94 to -0.71)	-0.35 (-0.42 to -0.28)	-0.83 (-0.95 to -0.71)	47.38	46.601	64.516	47.14
164	Central Sub-Saharan Africa	Ischemic heart disease	Male	75 to 79	11337 ( 7571 to 15273 )	18121 ( 12585 to 24937 )	692 ( 462 to 937 )	1108 ( 768 to 1529 )	166 ( 93 to 261 )	285 ( 161 to 442 )	11170 ( 7456 to 15118 )	17836 ( 12352 to 24616 )	612.932 ( 409.113 to 829.481 )	526.527 ( 364.62 to 726.542 )	10035.885 ( 6702.554 to 13520.36 )	8608.04 ( 5978.505 to 11846.047 )	147.061 ( 81.934 to 231.475 )	135.221 ( 76.258 to 210.001 )	9888.824 ( 6600.135 to 13383.112 )	8472.819 ( 5867.415 to 11693.205 )	-0.74 (-0.84 to -0.63)	-0.74 (-0.84 to -0.64)	-0.33 (-0.39 to -0.28)	-0.75 (-0.85 to -0.64)	59.839	60.116	71.687	59.678
165	Central Sub-Saharan Africa	Ischemic heart disease	Male	80 to 84	4427 ( 3019 to 6069 )	10032 ( 6678 to 13863 )	344 ( 233 to 474 )	783 ( 522 to 1080 )	68 ( 40 to 105 )	155 ( 87 to 235 )	4359 ( 2955 to 5998 )	9877 ( 6577 to 13622 )	843.591 ( 571.997 to 1160.623 )	784.825 ( 522.625 to 1082.332 )	10846.072 ( 7396.575 to 14869.462 )	10049.331 ( 6689.629 to 13887.554 )	166.162 ( 97.029 to 256.44 )	155.055 ( 87.11 to 235.002 )	10679.91 ( 7239.585 to 14694.483 )	9894.276 ( 6589.028 to 13646.354 )	-0.44 (-0.53 to -0.34)	-0.45 (-0.55 to -0.36)	-0.27 (-0.32 to -0.21)	-0.46 (-0.56 to -0.36)	126.609	127.616	127.941	126.589
166	Central Sub-Saharan Africa	Ischemic heart disease	Male	85 to 89	1383 ( 931 to 1917 )	3988 ( 2642 to 5502 )	136 ( 90 to 189 )	393 ( 259 to 544 )	26 ( 16 to 42 )	68 ( 40 to 109 )	1357 ( 904 to 1891 )	3920 ( 2585 to 5433 )	1051.785 ( 700.675 to 1466.134 )	1089.302 ( 718.411 to 1509.923 )	10708.423 ( 7213.057 to 14847.207 )	11067.362 ( 7332.459 to 15270.467 )	198.494 ( 121.171 to 323.599 )	189.06 ( 111.699 to 303.709 )	10509.929 ( 7001.887 to 14647.411 )	10878.301 ( 7175.17 to 15077.892 )	-0.09 (-0.24 to 0.07)	-0.1 (-0.25 to 0.05)	-0.18 (-0.24 to -0.11)	-0.1 (-0.26 to 0.06)	188.359	188.971	161.538	188.873
167	Central Sub-Saharan Africa	Ischemic heart disease	Male	90 to 94	392 ( 253 to 558 )	1171 ( 791 to 1614 )	45 ( 29 to 64 )	133 ( 90 to 185 )	8 ( 4 to 12 )	20 ( 12 to 31 )	384 ( 247 to 550 )	1151 ( 774 to 1595 )	1365.498 ( 876.322 to 1957.112 )	1500.443 ( 1008.9 to 2078.204 )	12007.387 ( 7745.435 to 17118.398 )	13173.545 ( 8901.251 to 18154.928 )	230.482 ( 131.805 to 376.39 )	220.205 ( 131.068 to 351.541 )	11776.906 ( 7558.346 to 16877.689 )	12953.34 ( 8710.029 to 17940.735 )	0.12 (-0.04 to 0.28)	0.12 (-0.04 to 0.27)	-0.14 (-0.2 to -0.08)	0.12 (-0.04 to 0.28)	198.724	195.556	150	199.74
168	Central Sub-Saharan Africa	Ischemic heart disease	Male	95 plus	91 ( 59 to 131 )	210 ( 135 to 291 )	11 ( 7 to 16 )	25 ( 16 to 35 )	2 ( 1 to 3 )	4 ( 2 to 6 )	90 ( 58 to 130 )	206 ( 132 to 286 )	1717.72 ( 1112.54 to 2481.318 )	1601.23 ( 1026.015 to 2227.014 )	14392.718 ( 9345.136 to 20696.266 )	13522.243 ( 8730.731 to 18791.825 )	259.577 ( 143.875 to 411.834 )	245.385 ( 133.268 to 394.625 )	14133.141 ( 9154.108 to 20415.479 )	13276.858 ( 8507.642 to 18465.514 )	0.21 (0.04 to 0.38)	0.21 (0.04 to 0.37)	-0.17 (-0.22 to -0.12)	0.22 (0.05 to 0.38)	130.769	127.273	100	128.889
169	East Asia	Ischemic heart disease	Both	60 to 64	731351 ( 551649 to 923429 )	1038152 ( 739151 to 1371354 )	24666 ( 18557 to 31310 )	34887 ( 24786 to 46415 )	19193 ( 10713 to 31028 )	34194 ( 19899 to 55636 )	712158 ( 535802 to 903911 )	1003958 ( 713269 to 1335739 )	67.117 ( 50.496 to 85.195 )	45.896 ( 32.607 to 61.061 )	1990.041 ( 1501.064 to 2512.696 )	1365.756 ( 972.4 to 1804.105 )	52.225 ( 29.15 to 84.428 )	44.984 ( 26.178 to 73.193 )	1937.817 ( 1457.945 to 2459.585 )	1320.771 ( 938.351 to 1757.251 )	-0.87 (-1.17 to -0.56)	-0.86 (-1.17 to -0.54)	-0.25 (-0.5 to -0.01)	-0.87 (-1.19 to -0.56)	41.95	41.438	78.159	40.974
170	East Asia	Ischemic heart disease	Both	65 to 69	791187 ( 592544 to 995658 )	1575759 ( 1109056 to 2090873 )	31565 ( 23681 to 39887 )	62394 ( 44040 to 82882 )	24831 ( 14470 to 39170 )	62716 ( 37053 to 98971 )	766356 ( 574912 to 968326 )	1513043 ( 1068041 to 2010002 )	111.516 ( 83.664 to 140.917 )	78.872 ( 55.671 to 104.771 )	2795.166 ( 2093.387 to 3517.539 )	1991.908 ( 1401.951 to 2643.061 )	87.726 ( 51.121 to 138.383 )	79.279 ( 46.838 to 125.109 )	2707.44 ( 2031.092 to 3420.975 )	1912.629 ( 1350.104 to 2540.831 )	-0.8 (-1.17 to -0.44)	-0.77 (-1.13 to -0.41)	-0.09 (-0.33 to 0.15)	-0.8 (-1.16 to -0.43)	99.164	97.668	152.571	97.433
171	East Asia	Ischemic heart disease	Both	70 to 74	746732 ( 568518 to 933517 )	1749957 ( 1235385 to 2303661 )	36243 ( 27550 to 45318 )	84501 ( 59828 to 111209 )	22649 ( 12969 to 35313 )	61430 ( 35084 to 97583 )	724083 ( 550375 to 905280 )	1688527 ( 1195534 to 2222644 )	186.144 ( 141.498 to 232.751 )	153.708 ( 108.828 to 202.289 )	3835.204 ( 2919.903 to 4794.531 )	3183.187 ( 2247.176 to 4190.378 )	116.325 ( 66.607 to 181.369 )	111.742 ( 63.818 to 177.504 )	3718.879 ( 2826.716 to 4649.503 )	3071.444 ( 2174.687 to 4043.008 )	-0.23 (-0.63 to 0.18)	-0.22 (-0.62 to 0.18)	0.14 (-0.1 to 0.38)	-0.23 (-0.63 to 0.17)	134.349	133.151	171.226	133.195
172	East Asia	Ischemic heart disease	Both	75 to 79	610461 ( 466521 to 754616 )	1605435 ( 1153719 to 2085935 )	37143 ( 28454 to 46079 )	97791 ( 70484 to 127389 )	15570 ( 8813 to 23772 )	46048 ( 26153 to 70587 )	594891 ( 455783 to 738066 )	1559387 ( 1123810 to 2031371 )	314.98 ( 241.301 to 390.761 )	285.347 ( 205.667 to 371.711 )	5176.868 ( 3956.216 to 6399.336 )	4684.534 ( 3366.462 to 6086.594 )	132.039 ( 74.736 to 201.593 )	134.365 ( 76.312 to 205.966 )	5044.829 ( 3865.159 to 6258.99 )	4550.169 ( 3279.19 to 5927.38 )	0.24 (-0.17 to 0.66)	0.23 (-0.19 to 0.64)	0.38 (0.13 to 0.63)	0.22 (-0.19 to 0.64)	162.987	163.282	195.748	162.13
173	East Asia	Ischemic heart disease	Both	80 to 84	421425 ( 324278 to 520749 )	1614952 ( 1165506 to 2064162 )	32974 ( 25326 to 40756 )	127255 ( 91533 to 162877 )	8078 ( 4769 to 12869 )	31402 ( 17755 to 48804 )	413347 ( 317458 to 510888 )	1583549 ( 1139035 to 2026823 )	599.094 ( 460.131 to 740.474 )	617.456 ( 444.132 to 790.299 )	7656.703 ( 5891.669 to 9461.285 )	7835.953 ( 5655.183 to 10015.577 )	146.769 ( 86.646 to 233.81 )	152.368 ( 86.149 to 236.804 )	7509.933 ( 5767.77 to 9282.118 )	7683.585 ( 5526.746 to 9834.406 )	0.68 (0.27 to 1.09)	0.65 (0.24 to 1.06)	0.45 (0.22 to 0.68)	0.65 (0.24 to 1.07)	283.212	285.925	288.735	283.104
174	East Asia	Ischemic heart disease	Both	85 to 89	198438 ( 152674 to 244890 )	1270029 ( 917599 to 1609741 )	19575 ( 15060 to 24265 )	126555 ( 91344 to 159767 )	2971 ( 1843 to 4610 )	17358 ( 10566 to 27452 )	195467 ( 150385 to 242259 )	1252671 ( 904194 to 1581477 )	1106.163 ( 851.022 to 1371.213 )	1275.075 ( 920.314 to 1609.703 )	11213.51 ( 8627.423 to 13838.484 )	12795.904 ( 9245.068 to 16218.601 )	167.901 ( 104.155 to 260.518 )	174.882 ( 106.454 to 276.583 )	11045.609 ( 8498.091 to 13689.78 )	12621.022 ( 9110.012 to 15933.833 )	0.99 (0.42 to 1.56)	0.96 (0.4 to 1.52)	0.4 (0.21 to 0.6)	0.97 (0.4 to 1.54)	540.013	546.513	484.248	540.861
175	East Asia	Ischemic heart disease	Both	90 to 94	59945 ( 46364 to 73596 )	603551 ( 432589 to 770573 )	6856 ( 5305 to 8414 )	69222 ( 49625 to 88272 )	649 ( 399 to 990 )	6093 ( 3747 to 9752 )	59297 ( 45883 to 72770 )	597459 ( 428367 to 761859 )	2068.942 ( 1600.92 to 2539.107 )	2235.877 ( 1602.892 to 2851.165 )	18090.548 ( 13991.921 to 22210.167 )	19494.679 ( 13972.595 to 24889.47 )	195.767 ( 120.322 to 298.659 )	196.803 ( 121.033 to 314.978 )	17894.781 ( 13846.687 to 21960.777 )	19297.876 ( 13836.245 to 24608.013 )	0.77 (0.23 to 1.31)	0.75 (0.22 to 1.29)	0.22 (0.05 to 0.39)	0.76 (0.22 to 1.3)	906.841	909.656	838.829	907.57
176	East Asia	Ischemic heart disease	Both	95 plus	11662 ( 8656 to 14557 )	169419 ( 115382 to 218975 )	1399 ( 1036 to 1745 )	20563 ( 13970 to 26592 )	109 ( 64 to 166 )	1470 ( 868 to 2280 )	11553 ( 8554 to 14410 )	167950 ( 114233 to 217181 )	3031.891 ( 2244.302 to 3782.116 )	2925.432 ( 1987.543 to 3783.161 )	25269.524 ( 18755.351 to 31541.105 )	24102.98 ( 16415.149 to 31153.215 )	235.433 ( 138.361 to 360.166 )	209.08 ( 123.506 to 324.307 )	25034.091 ( 18535.518 to 31222.957 )	23893.9 ( 16251.802 to 30898.018 )	0.48 (0.09 to 0.88)	0.44 (0.05 to 0.84)	-0.16 (-0.3 to -0.02)	0.45 (0.05 to 0.85)	1352.744	1369.836	1248.624	1353.735
177	East Asia	Ischemic heart disease	Female	60 to 64	315927 ( 235397 to 409288 )	358589 ( 252711 to 485936 )	10700 ( 7871 to 13894 )	11988 ( 8447 to 16414 )	7214 ( 4059 to 11762 )	13817 ( 8022 to 22167 )	308713 ( 227074 to 400860 )	344772 ( 242954 to 472083 )	59.968 ( 44.11 to 77.868 )	31.582 ( 22.253 to 43.242 )	1770.607 ( 1319.278 to 2293.845 )	944.664 ( 665.74 to 1280.145 )	40.432 ( 22.747 to 65.922 )	36.399 ( 21.134 to 58.397 )	1730.176 ( 1272.629 to 2246.613 )	908.265 ( 640.036 to 1243.652 )	-1.76 (-2.06 to -1.46)	-1.72 (-2.02 to -1.42)	-0.15 (-0.36 to 0.07)	-1.77 (-2.07 to -1.46)	13.504	12.037	91.53	11.68
178	East Asia	Ischemic heart disease	Female	65 to 69	364545 ( 269410 to 466899 )	613334 ( 429960 to 816300 )	14612 ( 10797 to 18817 )	24229 ( 16960 to 32424 )	10061 ( 5892 to 15873 )	26461 ( 15494 to 41347 )	354484 ( 261945 to 456523 )	586873 ( 410803 to 785303 )	101.391 ( 74.92 to 130.574 )	60.174 ( 42.121 to 80.526 )	2529.574 ( 1869.433 to 3239.805 )	1523.225 ( 1067.812 to 2027.293 )	69.812 ( 40.885 to 110.14 )	65.717 ( 38.481 to 102.686 )	2459.762 ( 1817.631 to 3167.807 )	1457.508 ( 1020.234 to 1950.312 )	-1.42 (-1.78 to -1.06)	-1.37 (-1.72 to -1.01)	-0.02 (-0.22 to 0.18)	-1.42 (-1.78 to -1.06)	68.246	65.816	163.006	65.557
179	East Asia	Ischemic heart disease	Female	70 to 74	369435 ( 276556 to 472940 )	731360 ( 519400 to 975857 )	18016 ( 13508 to 23136 )	35261 ( 24974 to 47358 )	9887 ( 5712 to 15269 )	26818 ( 15570 to 42438 )	359547 ( 269573 to 461696 )	704542 ( 499025 to 946215 )	172.251 ( 129.146 to 221.199 )	124.214 ( 87.978 to 166.828 )	3532.058 ( 2644.074 to 4521.645 )	2576.37 ( 1829.694 to 3437.66 )	94.531 ( 54.613 to 145.979 )	94.473 ( 54.848 to 149.498 )	3437.527 ( 2577.307 to 4414.14 )	2481.897 ( 1757.919 to 3333.24 )	-0.63 (-1.05 to -0.21)	-0.61 (-1.01 to -0.2)	0.19 (-0.01 to 0.39)	-0.63 (-1.05 to -0.22)	97.967	95.72	171.245	95.953
180	East Asia	Ischemic heart disease	Female	75 to 79	330807 ( 250969 to 413877 )	718435 ( 505318 to 940653 )	20224 ( 15263 to 25397 )	43820 ( 30769 to 57704 )	7378 ( 4241 to 11211 )	21070 ( 11865 to 32299 )	323429 ( 244072 to 406163 )	697365 ( 489707 to 918370 )	300.819 ( 227.018 to 377.754 )	240.358 ( 168.772 to 316.517 )	4920.478 ( 3732.95 to 6156.066 )	3940.724 ( 2771.743 to 5159.622 )	109.744 ( 63.087 to 166.757 )	115.57 ( 65.079 to 177.164 )	4810.735 ( 3630.367 to 6041.331 )	3825.154 ( 2686.114 to 5037.399 )	-0.15 (-0.57 to 0.27)	-0.16 (-0.58 to 0.26)	0.4 (0.19 to 0.6)	-0.18 (-0.6 to 0.25)	117.176	116.673	185.579	115.616
181	East Asia	Ischemic heart disease	Female	80 to 84	248801 ( 191323 to 314022 )	790369 ( 548683 to 1030564 )	19529 ( 14967 to 24620 )	62283 ( 43159 to 81214 )	4393 ( 2608 to 6849 )	15965 ( 9156 to 24233 )	244409 ( 187318 to 308103 )	774404 ( 536600 to 1009810 )	575.987 ( 441.435 to 726.134 )	534.992 ( 370.724 to 697.598 )	7338.041 ( 5642.799 to 9261.63 )	6789.003 ( 4713.007 to 8852.198 )	129.552 ( 76.907 to 201.987 )	137.134 ( 78.648 to 208.154 )	7208.489 ( 5524.684 to 9087.055 )	6651.869 ( 4609.216 to 8673.932 )	0.38 (-0.05 to 0.82)	0.36 (-0.07 to 0.79)	0.43 (0.24 to 0.63)	0.36 (-0.08 to 0.8)	217.671	218.926	263.419	216.848
182	East Asia	Ischemic heart disease	Female	85 to 89	118526 ( 88321 to 149620 )	611170 ( 414331 to 807452 )	11674 ( 8697 to 14775 )	60682 ( 41034 to 80571 )	1923 ( 1202 to 2998 )	10672 ( 6579 to 16724 )	116603 ( 86882 to 147594 )	600498 ( 406116 to 797279 )	977.489 ( 728.232 to 1237.116 )	960.944 ( 649.802 to 1275.886 )	9924.134 ( 7395.056 to 12527.625 )	9678.254 ( 6561.179 to 12786.492 )	161.034 ( 100.63 to 251.017 )	169.004 ( 104.181 to 264.832 )	9763.1 ( 7274.612 to 12358.023 )	9509.25 ( 6431.096 to 12625.403 )	0.52 (0 to 1.05)	0.5 (-0.02 to 1.02)	0.37 (0.19 to 0.54)	0.5 (-0.03 to 1.02)	415.642	419.805	454.966	414.994
183	East Asia	Ischemic heart disease	Female	90 to 94	36190 ( 26879 to 45927 )	345381 ( 236813 to 449575 )	4136 ( 3060 to 5257 )	39585 ( 26951 to 51572 )	470 ( 290 to 717 )	4399 ( 2733 to 7036 )	35720 ( 26427 to 45404 )	340981 ( 232164 to 444246 )	1702.866 ( 1259.83 to 2164.493 )	1778.26 ( 1210.745 to 2316.793 )	14899.435 ( 11066.027 to 18907.96 )	15515.564 ( 10638.369 to 20196.295 )	193.408 ( 119.457 to 295.331 )	197.639 ( 122.768 to 316.093 )	14706.027 ( 10880.009 to 18692.725 )	15317.925 ( 10429.534 to 19956.921 )	0.66 (0.12 to 1.2)	0.64 (0.11 to 1.18)	0.23 (0.06 to 0.4)	0.65 (0.11 to 1.19)	854.355	857.084	835.957	854.594
184	East Asia	Ischemic heart disease	Female	95 plus	9598 ( 7116 to 12058 )	128629 ( 84896 to 168774 )	1151 ( 851 to 1447 )	15647 ( 10299 to 20557 )	88 ( 52 to 134 )	1192 ( 708 to 1838 )	9510 ( 7037 to 11951 )	127437 ( 83960 to 167391 )	3097.159 ( 2291.424 to 3892.951 )	2825.733 ( 1859.941 to 3712.423 )	25829.493 ( 19150.158 to 32449.703 )	23229.387 ( 15331.577 to 30479.14 )	235.75 ( 138.812 to 360.26 )	215.322 ( 127.877 to 331.88 )	25593.742 ( 18938.23 to 32161.638 )	23014.065 ( 15162.487 to 30229.471 )	0.26 (-0.24 to 0.75)	0.2 (-0.29 to 0.7)	-0.08 (-0.22 to 0.07)	0.21 (-0.29 to 0.71)	1240.165	1259.427	1254.545	1240.032
185	East Asia	Ischemic heart disease	Male	60 to 64	415423 ( 308371 to 535068 )	679563 ( 465587 to 955310 )	13966 ( 10364 to 18069 )	22899 ( 15557 to 32362 )	11979 ( 6712 to 19517 )	20377 ( 11817 to 33513 )	403445 ( 299375 to 521952 )	659186 ( 447846 to 931624 )	73.864 ( 54.812 to 95.563 )	60.175 ( 40.88 to 85.044 )	2197.118 ( 1630.932 to 2829.903 )	1785.805 ( 1223.503 to 2510.432 )	63.354 ( 35.497 to 103.223 )	53.549 ( 31.054 to 88.068 )	2133.765 ( 1583.357 to 2760.538 )	1732.256 ( 1176.882 to 2448.189 )	-0.26 (-0.59 to 0.06)	-0.27 (-0.6 to 0.06)	-0.28 (-0.54 to -0.02)	-0.27 (-0.6 to 0.06)	63.583	63.962	70.106	63.389
186	East Asia	Ischemic heart disease	Male	65 to 69	426642 ( 316793 to 559007 )	962425 ( 660984 to 1321520 )	16954 ( 12497 to 22334 )	38165 ( 26107 to 52833 )	14770 ( 8563 to 23267 )	36255 ( 21309 to 57122 )	411871 ( 303617 to 542604 )	926170 ( 633593 to 1282185 )	122.018 ( 89.947 to 160.744 )	98.255 ( 67.213 to 136.019 )	3070.642 ( 2280.035 to 4023.305 )	2477.762 ( 1701.703 to 3402.251 )	106.306 ( 61.631 to 167.455 )	93.338 ( 54.86 to 147.059 )	2964.336 ( 2185.204 to 3905.246 )	2384.424 ( 1631.184 to 3300.983 )	-0.35 (-0.72 to 0.02)	-0.34 (-0.7 to 0.02)	-0.13 (-0.39 to 0.13)	-0.35 (-0.72 to 0.02)	125.581	125.109	145.464	124.869
187	East Asia	Ischemic heart disease	Male	70 to 74	377297 ( 281790 to 483410 )	1018597 ( 695531 to 1382480 )	18227 ( 13623 to 23500 )	49240 ( 33489 to 66719 )	12762 ( 7349 to 19859 )	34612 ( 19956 to 54499 )	364536 ( 272462 to 470028 )	983985 ( 669187 to 1333314 )	202.271 ( 151.186 to 260.795 )	185.197 ( 125.957 to 250.938 )	4187.08 ( 3127.182 to 5364.671 )	3831.074 ( 2615.98 to 5199.684 )	141.622 ( 81.557 to 220.386 )	130.181 ( 75.056 to 204.976 )	4045.458 ( 3023.669 to 5216.168 )	3700.894 ( 2516.898 to 5014.766 )	0.07 (-0.32 to 0.46)	0.06 (-0.32 to 0.44)	0.05 (-0.21 to 0.31)	0.06 (-0.33 to 0.45)	169.972	170.149	171.211	169.928
188	East Asia	Ischemic heart disease	Male	75 to 79	279654 ( 208788 to 354604 )	887000 ( 615451 to 1218378 )	16918 ( 12653 to 21588 )	53971 ( 37462 to 74678 )	8192 ( 4629 to 12655 )	24978 ( 14255 to 38303 )	271462 ( 203020 to 346328 )	862022 ( 598359 to 1192618 )	333.761 ( 249.611 to 425.884 )	336.481 ( 233.552 to 465.574 )	5516.919 ( 4118.901 to 6995.501 )	5529.95 ( 3836.994 to 7595.906 )	161.609 ( 91.32 to 249.661 )	155.727 ( 88.873 to 238.797 )	5355.31 ( 4005.104 to 6832.231 )	5374.223 ( 3730.431 to 7435.304 )	0.55 (0.15 to 0.97)	0.52 (0.12 to 0.93)	0.26 (-0.01 to 0.53)	0.53 (0.12 to 0.94)	217.178	219.015	204.907	217.548
189	East Asia	Ischemic heart disease	Male	80 to 84	172624 ( 131212 to 217967 )	824583 ( 590277 to 1108447 )	13445 ( 10200 to 16956 )	64972 ( 46451 to 87532 )	3686 ( 2166 to 5936 )	15437 ( 8652 to 24229 )	168938 ( 128162 to 213052 )	809146 ( 578515 to 1090122 )	636.165 ( 482.646 to 802.274 )	724.513 ( 517.986 to 976.094 )	8167.929 ( 6208.446 to 10313.375 )	9195.119 ( 6582.315 to 12360.556 )	174.391 ( 102.471 to 280.864 )	172.144 ( 96.483 to 270.185 )	7993.538 ( 6064.149 to 10080.828 )	9022.975 ( 6451.163 to 12156.205 )	0.95 (0.55 to 1.35)	0.91 (0.52 to 1.31)	0.38 (0.11 to 0.64)	0.92 (0.52 to 1.32)	377.676	383.243	318.801	378.96
190	East Asia	Ischemic heart disease	Male	85 to 89	79912 ( 62357 to 99455 )	658859 ( 472811 to 849444 )	7901 ( 6163 to 9846 )	65872 ( 47374 to 85002 )	1048 ( 640 to 1611 )	6685 ( 3992 to 10547 )	78864 ( 61524 to 98274 )	652174 ( 469041 to 841552 )	1373.283 ( 1071.321 to 1711.451 )	1824.516 ( 1312.158 to 2354.373 )	13890.181 ( 10838.706 to 17287.123 )	18248.929 ( 13095.827 to 23527.717 )	182.157 ( 111.283 to 280.082 )	185.164 ( 110.577 to 292.124 )	13708.024 ( 10693.92 to 17081.73 )	18063.765 ( 12991.398 to 23309.13 )	1.38 (0.73 to 2.03)	1.34 (0.71 to 1.99)	0.43 (0.2 to 0.66)	1.36 (0.71 to 2)	724.481	733.717	537.882	726.96
191	East Asia	Ischemic heart disease	Male	90 to 94	23755 ( 18464 to 29193 )	258171 ( 183708 to 336034 )	2720 ( 2117 to 3342 )	29638 ( 21070 to 38657 )	179 ( 108 to 272 )	1693 ( 1015 to 2737 )	23576 ( 18351 to 28976 )	256477 ( 182330 to 334533 )	3074.052 ( 2392.616 to 3778.066 )	3406.821 ( 2421.957 to 4443.553 )	26852.188 ( 20871.278 to 32998.546 )	29676.383 ( 21117.014 to 38626.616 )	202.245 ( 122.617 to 307.439 )	194.664 ( 116.687 to 314.668 )	26649.943 ( 20742.919 to 32753.588 )	29481.719 ( 20958.544 to 38454.105 )	0.8 (0.19 to 1.43)	0.79 (0.18 to 1.41)	0.19 (0 to 0.37)	0.8 (0.18 to 1.42)	986.807	989.632	845.81	987.873
192	East Asia	Ischemic heart disease	Male	95 plus	2064 ( 1558 to 2543 )	40790 ( 29792 to 52180 )	248 ( 187 to 306 )	4916 ( 3583 to 6295 )	21 ( 12 to 33 )	277 ( 157 to 437 )	2043 ( 1536 to 2517 )	40513 ( 29520 to 51879 )	2762.16 ( 2075.745 to 3402.974 )	3295.546 ( 2401.806 to 4220.481 )	22955.372 ( 17330.884 to 28280.442 )	27346.03 ( 19972.898 to 34982.318 )	234.119 ( 134.247 to 364.705 )	185.908 ( 105.283 to 293.142 )	22721.253 ( 17080.935 to 27988.76 )	27160.122 ( 19790.524 to 34780.451 )	1.4 (0.85 to 1.95)	1.41 (0.85 to 1.97)	-0.49 (-0.64 to -0.34)	1.42 (0.86 to 1.99)	1876.26	1882.258	1219.048	1883.015
193	Eastern Europe	Ischemic heart disease	Both	60 to 64	561586 ( 301666 to 813534 )	262033 ( 159996 to 390691 )	19211 ( 10297 to 27910 )	8951 ( 5457 to 13340 )	6599 ( 3046 to 12076 )	3431 ( 1721 to 6289 )	554987 ( 297442 to 806327 )	258601 ( 157657 to 385417 )	143.579 ( 76.956 to 208.597 )	60.22 ( 36.714 to 89.747 )	4197.262 ( 2254.633 to 6080.303 )	1762.809 ( 1076.363 to 2628.351 )	49.323 ( 22.767 to 90.257 )	23.084 ( 11.575 to 42.311 )	4147.939 ( 2223.065 to 6026.438 )	1739.725 ( 1060.629 to 2592.871 )	-3.77 (-4.52 to -3.02)	-3.75 (-4.49 to -3.01)	-2.96 (-3.15 to -2.77)	-3.76 (-4.51 to -3.01)	-53.341	-53.407	-48.007	-53.404
194	Eastern Europe	Ischemic heart disease	Both	65 to 69	481193 ( 263905 to 695165 )	290874 ( 176326 to 432220 )	19350 ( 10583 to 27965 )	11726 ( 7075 to 17461 )	7622 ( 3364 to 13148 )	5179 ( 2639 to 8906 )	473571 ( 258978 to 684478 )	285695 ( 172377 to 425393 )	234.932 ( 128.489 to 339.537 )	96.936 ( 58.487 to 144.345 )	5842.317 ( 3204.157 to 8440.221 )	2404.548 ( 1457.623 to 3573.007 )	92.535 ( 40.838 to 159.638 )	42.812 ( 21.817 to 73.622 )	5749.781 ( 3144.34 to 8310.471 )	2361.736 ( 1424.977 to 3516.571 )	-3.68 (-4.38 to -2.98)	-3.67 (-4.36 to -2.99)	-2.87 (-3.05 to -2.69)	-3.69 (-4.38 to -2.99)	-39.551	-39.401	-32.052	-39.672
195	Eastern Europe	Ischemic heart disease	Both	70 to 74	428111 ( 233284 to 617892 )	301170 ( 182795 to 452821 )	21104 ( 11481 to 30536 )	14717 ( 8903 to 22173 )	7167 ( 3222 to 12573 )	5751 ( 2779 to 9575 )	420944 ( 229044 to 608998 )	295419 ( 178760 to 445180 )	395.155 ( 214.973 to 571.761 )	160.065 ( 96.838 to 241.16 )	8015.912 ( 4367.99 to 11569.36 )	3275.647 ( 1988.156 to 4925.074 )	134.2 ( 60.333 to 235.415 )	62.547 ( 30.225 to 104.143 )	7881.712 ( 4288.6 to 11402.826 )	3213.1 ( 1944.268 to 4841.963 )	-3.54 (-4.16 to -2.92)	-3.54 (-4.14 to -2.93)	-2.78 (-2.94 to -2.62)	-3.55 (-4.16 to -2.94)	-29.651	-30.264	-19.757	-29.82
196	Eastern Europe	Ischemic heart disease	Both	75 to 79	626677 ( 345606 to 909626 )	204432 ( 124898 to 306623 )	38874 ( 21449 to 56567 )	12682 ( 7713 to 19064 )	8464 ( 3929 to 14293 )	3136 ( 1542 to 5156 )	618213 ( 341078 to 899680 )	201296 ( 122469 to 302594 )	729.963 ( 402.756 to 1062.204 )	307.741 ( 187.16 to 462.619 )	11767.539 ( 6489.683 to 17080.665 )	4960.734 ( 3030.777 to 7440.517 )	158.929 ( 73.779 to 268.394 )	76.092 ( 37.413 to 125.125 )	11608.609 ( 6404.661 to 16893.905 )	4884.642 ( 2971.825 to 7342.749 )	-3.24 (-3.67 to -2.8)	-3.25 (-3.69 to -2.81)	-2.72 (-2.89 to -2.56)	-3.26 (-3.71 to -2.81)	-67.378	-67.377	-62.949	-67.439
197	Eastern Europe	Ischemic heart disease	Both	80 to 84	482215 ( 261547 to 705143 )	316563 ( 188241 to 470396 )	38065 ( 20636 to 55781 )	25117 ( 14929 to 37423 )	5443 ( 2526 to 9089 )	4129 ( 2019 to 6848 )	476772 ( 258530 to 698646 )	312434 ( 185697 to 465507 )	1292.399 ( 700.65 to 1893.928 )	521.277 ( 309.829 to 776.674 )	16372.536 ( 8880.249 to 23941.557 )	6569.932 ( 3906.759 to 9762.59 )	184.796 ( 85.773 to 308.607 )	85.691 ( 41.904 to 142.134 )	16187.74 ( 8777.801 to 23720.978 )	6484.241 ( 3853.951 to 9661.115 )	-3.64 (-4.07 to -3.2)	-3.62 (-4.05 to -3.2)	-2.77 (-2.92 to -2.62)	-3.63 (-4.06 to -3.2)	-34.352	-34.015	-24.141	-34.469
198	Eastern Europe	Ischemic heart disease	Both	85 to 89	257459 ( 138304 to 377239 )	175592 ( 105304 to 264604 )	25626 ( 13776 to 37483 )	17445 ( 10456 to 26276 )	2607 ( 1259 to 4262 )	2097 ( 1135 to 3455 )	254852 ( 137000 to 372768 )	173495 ( 104000 to 261406 )	2151.443 ( 1156.545 to 3146.819 )	834.654 ( 500.25 to 1257.154 )	21614.728 ( 11611.16 to 31670.723 )	8401.031 ( 5038.156 to 12659.753 )	218.88 ( 105.673 to 357.835 )	100.318 ( 54.313 to 165.283 )	21395.848 ( 11501.732 to 31295.372 )	8300.713 ( 4975.765 to 12506.738 )	-3.76 (-4.26 to -3.25)	-3.76 (-4.25 to -3.26)	-2.84 (-3 to -2.68)	-3.77 (-4.27 to -3.27)	-31.798	-31.925	-19.563	-31.923
199	Eastern Europe	Ischemic heart disease	Both	90 to 94	91654 ( 49056 to 134883 )	102725 ( 61861 to 155353 )	10553 ( 5650 to 15528 )	11804 ( 7094 to 17860 )	712 ( 343 to 1157 )	1042 ( 542 to 1712 )	90942 ( 48688 to 133815 )	101683 ( 61110 to 153857 )	3680.374 ( 1970.366 to 5415.413 )	1262.131 ( 758.529 to 1909.753 )	31964.487 ( 17108.216 to 47040.519 )	10984.205 ( 6614.691 to 16611.625 )	248.372 ( 119.505 to 403.443 )	111.402 ( 57.907 to 183.025 )	31716.115 ( 16979.998 to 46667.945 )	10872.803 ( 6534.4 to 16451.661 )	-3.99 (-4.55 to -3.43)	-3.98 (-4.53 to -3.42)	-2.88 (-3.06 to -2.7)	-3.99 (-4.55 to -3.43)	12.079	11.854	46.348	11.811
200	Eastern Europe	Ischemic heart disease	Both	95 plus	27774 ( 15012 to 40618 )	27122 ( 15978 to 41284 )	3356 ( 1815 to 4908 )	3298 ( 1938 to 5029 )	160 ( 74 to 265 )	237 ( 120 to 394 )	27614 ( 14933 to 40392 )	26885 ( 15787 to 41017 )	5544.783 ( 2998.398 to 8110.832 )	1630.609 ( 958.174 to 2486.384 )	45893.357 ( 24805.159 to 67117.339 )	13409.838 ( 7900.029 to 20412.236 )	263.75 ( 122.418 to 437.728 )	117.174 ( 59.572 to 194.659 )	45629.607 ( 24676.09 to 66743.52 )	13292.664 ( 7805.593 to 20280.119 )	-4.55 (-5.04 to -4.05)	-4.59 (-5.09 to -4.09)	-2.95 (-3.13 to -2.76)	-4.6 (-5.11 to -4.09)	-2.348	-1.728	48.125	-2.64
201	Eastern Europe	Ischemic heart disease	Female	60 to 64	196914 ( 106806 to 281032 )	78994 ( 46741 to 122452 )	6723 ( 3629 to 9622 )	2677 ( 1582 to 4174 )	3488 ( 1585 to 6519 )	1769 ( 873 to 3319 )	193426 ( 104427 to 276870 )	77226 ( 45643 to 120410 )	84.262 ( 45.492 to 120.609 )	31.32 ( 18.51 to 48.833 )	2468.145 ( 1338.711 to 3522.484 )	924.248 ( 546.88 to 1432.718 )	43.725 ( 19.867 to 81.709 )	20.692 ( 10.218 to 38.836 )	2424.42 ( 1308.899 to 3470.32 )	903.556 ( 534.031 to 1408.82 )	-4.34 (-5.1 to -3.58)	-4.3 (-5.04 to -3.55)	-2.91 (-3.09 to -2.72)	-4.33 (-5.08 to -3.57)	-59.884	-60.181	-49.283	-60.075
202	Eastern Europe	Ischemic heart disease	Female	65 to 69	243743 ( 135608 to 351322 )	113427 ( 67622 to 171102 )	9785 ( 5428 to 14128 )	4547 ( 2707 to 6902 )	4817 ( 2117 to 8420 )	2910 ( 1472 to 5010 )	238926 ( 132508 to 344995 )	110516 ( 65789 to 167735 )	174.402 ( 96.735 to 251.805 )	61.832 ( 36.804 to 93.848 )	4344.176 ( 2416.909 to 6261.524 )	1542.391 ( 919.536 to 2326.674 )	85.848 ( 37.725 to 150.06 )	39.577 ( 20.022 to 68.12 )	4258.328 ( 2361.658 to 6148.755 )	1502.815 ( 894.616 to 2280.887 )	-4.21 (-4.87 to -3.54)	-4.18 (-4.82 to -3.53)	-2.86 (-3.02 to -2.69)	-4.2 (-4.85 to -3.55)	-53.465	-53.531	-39.589	-53.745
203	Eastern Europe	Ischemic heart disease	Female	70 to 74	253121 ( 139057 to 365140 )	147507 ( 88577 to 224831 )	12477 ( 6843 to 17984 )	7193 ( 4297 to 11024 )	4796 ( 2160 to 8464 )	3443 ( 1676 to 5758 )	248325 ( 136208 to 357873 )	144064 ( 86059 to 220782 )	329.36 ( 180.62 to 474.71 )	122.235 ( 73.03 to 187.34 )	6681.53 ( 3670.641 to 9638.466 )	2506.76 ( 1505.294 to 3820.826 )	126.606 ( 57.028 to 223.428 )	58.504 ( 28.487 to 97.847 )	6554.924 ( 3595.423 to 9446.641 )	2448.257 ( 1462.501 to 3752.007 )	-3.91 (-4.5 to -3.31)	-3.9 (-4.47 to -3.32)	-2.8 (-2.96 to -2.64)	-3.92 (-4.5 to -3.34)	-41.725	-42.35	-28.211	-41.986
204	Eastern Europe	Ischemic heart disease	Female	75 to 79	414793 ( 228560 to 601130 )	121400 ( 72433 to 183814 )	25755 ( 14196 to 37420 )	7547 ( 4479 to 11495 )	5982 ( 2797 to 10194 )	2027 ( 1015 to 3318 )	408811 ( 225279 to 594010 )	119374 ( 70842 to 181873 )	652.148 ( 359.466 to 947.507 )	267.203 ( 158.57 to 407.003 )	10502.88 ( 5787.305 to 15221.073 )	4298.337 ( 2564.581 to 6508.168 )	151.473 ( 70.815 to 258.112 )	71.758 ( 35.937 to 117.478 )	10351.407 ( 5704.246 to 15040.79 )	4226.579 ( 2508.236 to 6439.438 )	-3.48 (-3.91 to -3.05)	-3.49 (-3.93 to -3.05)	-2.77 (-2.93 to -2.61)	-3.51 (-3.95 to -3.06)	-70.732	-70.697	-66.115	-70.8
205	Eastern Europe	Ischemic heart disease	Female	80 to 84	345028 ( 186930 to 506220 )	214128 ( 127093 to 321724 )	27271 ( 14757 to 40098 )	17007 ( 10082 to 25653 )	4067 ( 1887 to 6768 )	2919 ( 1438 to 4825 )	340961 ( 184546 to 501322 )	211209 ( 125196 to 318567 )	1205.8 ( 652.493 to 1772.984 )	481.801 ( 285.616 to 726.728 )	15255.853 ( 8265.34 to 22383.119 )	6066.04 ( 3600.432 to 9114.135 )	179.827 ( 83.458 to 299.267 )	82.703 ( 40.751 to 136.683 )	15076.025 ( 8159.922 to 22166.574 )	5983.337 ( 3546.671 to 9024.712 )	-3.72 (-4.16 to -3.27)	-3.71 (-4.14 to -3.27)	-2.81 (-2.96 to -2.66)	-3.72 (-4.16 to -3.27)	-37.939	-37.637	-28.227	-38.055
206	Eastern Europe	Ischemic heart disease	Female	85 to 89	200471 ( 107330 to 294531 )	127432 ( 76846 to 193942 )	19971 ( 10704 to 29288 )	12672 ( 7640 to 19306 )	2118 ( 1024 to 3468 )	1561 ( 846 to 2564 )	198353 ( 106314 to 290893 )	125871 ( 75859 to 191852 )	2067.198 ( 1107.989 to 3031.624 )	812.964 ( 490.139 to 1238.561 )	20751.228 ( 11109.972 to 30487.654 )	8175.342 ( 4930.049 to 12442.313 )	219.192 ( 105.948 to 359.007 )	100.139 ( 54.253 to 164.476 )	20532.036 ( 11004.843 to 30111.063 )	8075.203 ( 4866.683 to 12308.226 )	-3.63 (-4.14 to -3.12)	-3.63 (-4.14 to -3.13)	-2.84 (-3 to -2.68)	-3.64 (-4.15 to -3.13)	-36.434	-36.548	-26.298	-36.542
207	Eastern Europe	Ischemic heart disease	Female	90 to 94	72485 ( 38756 to 106535 )	79481 ( 47906 to 120953 )	8343 ( 4462 to 12263 )	9134 ( 5486 to 13923 )	590 ( 283 to 960 )	808 ( 422 to 1328 )	71895 ( 38453 to 105669 )	78673 ( 47254 to 119920 )	3558.664 ( 1903.315 to 5230.433 )	1288.173 ( 773.727 to 1963.548 )	30917.807 ( 16530.927 to 45441.3 )	11209.353 ( 6756.304 to 17058.184 )	251.671 ( 120.705 to 409.629 )	113.994 ( 59.45 to 187.315 )	30666.137 ( 16401.536 to 45071.648 )	11095.359 ( 6664.278 to 16912.472 )	-3.77 (-4.32 to -3.22)	-3.76 (-4.31 to -3.22)	-2.83 (-3.01 to -2.66)	-3.77 (-4.32 to -3.22)	9.652	9.481	36.949	9.428
208	Eastern Europe	Ischemic heart disease	Female	95 plus	22472 ( 12136 to 32822 )	22537 ( 13241 to 34867 )	2716 ( 1464 to 3968 )	2734 ( 1605 to 4237 )	137 ( 63 to 227 )	196 ( 101 to 324 )	22336 ( 12046 to 32626 )	22341 ( 13103 to 34643 )	5373.759 ( 2897.437 to 7849.899 )	1705.028 ( 1000.751 to 2642.402 )	44461.481 ( 24010.336 to 64938.457 )	14056.09 ( 8258.54 to 21746.146 )	270.589 ( 125.508 to 450.094 )	122.304 ( 63.302 to 202.194 )	44190.892 ( 23833.148 to 64549.723 )	13933.786 ( 8172.199 to 21606.45 )	-4.37 (-4.89 to -3.84)	-4.41 (-4.94 to -3.87)	-2.86 (-3.03 to -2.69)	-4.42 (-4.95 to -3.88)	0.289	0.663	43.066	0.022
209	Eastern Europe	Ischemic heart disease	Male	60 to 64	364672 ( 193762 to 530891 )	183039 ( 111146 to 275108 )	12488 ( 6617 to 18219 )	6275 ( 3813 to 9421 )	3111 ( 1447 to 5565 )	1663 ( 834 to 2967 )	361561 ( 191580 to 527528 )	181376 ( 110238 to 272317 )	231.192 ( 122.502 to 337.297 )	99.317 ( 60.362 to 149.114 )	6751.196 ( 3587.123 to 9828.421 )	2897.259 ( 1759.294 to 4354.592 )	57.591 ( 26.791 to 103.022 )	26.319 ( 13.203 to 46.968 )	6693.605 ( 3546.729 to 9766.166 )	2870.94 ( 1744.927 to 4310.425 )	-3.53 (-4.29 to -2.76)	-3.51 (-4.27 to -2.75)	-3.01 (-3.21 to -2.82)	-3.52 (-4.28 to -2.75)	-49.807	-49.752	-46.545	-49.835
210	Eastern Europe	Ischemic heart disease	Male	65 to 69	237449 ( 127589 to 343843 )	177447 ( 105989 to 268073 )	9564 ( 5119 to 13855 )	7179 ( 4292 to 10858 )	2805 ( 1247 to 4729 )	2268 ( 1139 to 3907 )	234645 ( 125566 to 339937 )	175179 ( 104754 to 264918 )	364.285 ( 194.957 to 527.713 )	151.366 ( 90.493 to 228.924 )	9043.876 ( 4859.559 to 13096.144 )	3741.34 ( 2234.698 to 5652.108 )	106.827 ( 47.491 to 180.107 )	47.829 ( 24.019 to 82.375 )	8937.048 ( 4782.501 to 12947.387 )	3693.511 ( 2208.647 to 5585.594 )	-3.5 (-4.19 to -2.8)	-3.5 (-4.18 to -2.82)	-2.94 (-3.12 to -2.76)	-3.51 (-4.19 to -2.82)	-25.269	-24.937	-19.144	-25.343
211	Eastern Europe	Ischemic heart disease	Male	70 to 74	174990 ( 94148 to 254038 )	153663 ( 93291 to 230940 )	8627 ( 4639 to 12546 )	7524 ( 4580 to 11316 )	2371 ( 1039 to 4041 )	2308 ( 1109 to 3873 )	172619 ( 92833 to 251016 )	151355 ( 92102 to 227618 )	555.718 ( 298.854 to 808.163 )	227.32 ( 138.367 to 341.877 )	11272.25 ( 6064.697 to 16364.252 )	4642.599 ( 2818.585 to 6977.361 )	152.73 ( 66.931 to 260.323 )	69.735 ( 33.502 to 117.011 )	11119.52 ( 5979.95 to 16169.602 )	4572.864 ( 2782.681 to 6876.991 )	-3.45 (-4.07 to -2.82)	-3.45 (-4.06 to -2.84)	-2.86 (-3.03 to -2.69)	-3.46 (-4.07 to -2.85)	-12.188	-12.785	-2.657	-12.318
212	Eastern Europe	Ischemic heart disease	Male	75 to 79	211884 ( 114717 to 308718 )	83031 ( 50942 to 123952 )	13119 ( 7109 to 19170 )	5135 ( 3145 to 7675 )	2482 ( 1146 to 4224 )	1109 ( 532 to 1801 )	209402 ( 113443 to 306015 )	81922 ( 50168 to 122433 )	953.283 ( 516.593 to 1392.991 )	396.042 ( 242.516 to 591.909 )	15396.927 ( 8336.167 to 22433.613 )	6403.579 ( 3928.791 to 9559.5 )	180.327 ( 83.296 to 306.979 )	85.532 ( 41.02 to 138.918 )	15216.6 ( 8243.563 to 22237.153 )	6318.047 ( 3869.067 to 9442.321 )	-3.12 (-3.55 to -2.69)	-3.14 (-3.58 to -2.7)	-2.76 (-2.94 to -2.58)	-3.14 (-3.59 to -2.7)	-60.813	-60.858	-55.318	-60.878
213	Eastern Europe	Ischemic heart disease	Male	80 to 84	137186 ( 74357 to 199655 )	102435 ( 63067 to 154251 )	10794 ( 5852 to 15741 )	8110 ( 4985 to 12190 )	1376 ( 636 to 2323 )	1210 ( 577 to 2046 )	135811 ( 73638 to 198057 )	101225 ( 62229 to 152138 )	1578.879 ( 855.963 to 2302.51 )	629.433 ( 386.887 to 946.125 )	20066.673 ( 10876.407 to 29204.164 )	7950.483 ( 4894.985 to 11972.226 )	201.235 ( 93.072 to 339.827 )	93.88 ( 44.822 to 158.8 )	19865.438 ( 10771.243 to 28970.415 )	7856.603 ( 4829.905 to 11808.257 )	-3.66 (-4.09 to -3.24)	-3.64 (-4.07 to -3.22)	-2.76 (-2.91 to -2.6)	-3.65 (-4.08 to -3.23)	-25.331	-24.866	-12.064	-25.466
214	Eastern Europe	Ischemic heart disease	Male	85 to 89	56988 ( 30870 to 82918 )	48160 ( 29728 to 71882 )	5656 ( 3060 to 8233 )	4773 ( 2942 to 7129 )	490 ( 235 to 799 )	536 ( 285 to 888 )	56499 ( 30563 to 82252 )	47624 ( 29345 to 71132 )	2513.062 ( 1359.612 to 3658.09 )	898.276 ( 553.669 to 1341.508 )	25321.273 ( 13716.308 to 36842.388 )	9063.047 ( 5594.426 to 13527.096 )	217.543 ( 104.424 to 355.088 )	100.844 ( 53.61 to 167.088 )	25103.73 ( 13580.056 to 36546.576 )	8962.204 ( 5522.332 to 13386.063 )	-4.28 (-4.78 to -3.78)	-4.28 (-4.77 to -3.79)	-2.83 (-3.01 to -2.66)	-4.29 (-4.78 to -3.8)	-15.491	-15.612	9.388	-15.708
215	Eastern Europe	Ischemic heart disease	Male	90 to 94	19169 ( 10460 to 27930 )	23243 ( 14396 to 34731 )	2210 ( 1205 to 3218 )	2670 ( 1651 to 3991 )	122 ( 58 to 198 )	234 ( 118 to 393 )	19047 ( 10390 to 27732 )	23010 ( 14235 to 34403 )	4226.045 ( 2305.303 to 6153.086 )	1180.478 ( 730.283 to 1764.993 )	36657.136 ( 20003.822 to 53411.657 )	10278.259 ( 6366.128 to 15357.898 )	233.585 ( 111.825 to 379.467 )	103.276 ( 52.332 to 173.961 )	36423.551 ( 19868.892 to 53032.568 )	10174.983 ( 6294.932 to 15213.154 )	-4.92 (-5.55 to -4.29)	-4.91 (-5.54 to -4.28)	-3 (-3.22 to -2.79)	-4.92 (-5.56 to -4.29)	21.253	20.814	91.803	20.806
216	Eastern Europe	Ischemic heart disease	Male	95 plus	5301 ( 2902 to 7765 )	4585 ( 2732 to 6931 )	639 ( 350 to 936 )	564 ( 334 to 855 )	23 ( 10 to 39 )	41 ( 19 to 71 )	5278 ( 2890 to 7729 )	4544 ( 2700 to 6870 )	6411.454 ( 3510.497 to 9387.178 )	1345.947 ( 797.187 to 2038.784 )	53149.445 ( 29093.435 to 77850.008 )	10937.846 ( 6518.178 to 16534.301 )	229.094 ( 103.661 to 388.998 )	97.552 ( 45.78 to 168.243 )	52920.351 ( 28972.113 to 77487.677 )	10840.294 ( 6442.039 to 16389.058 )	-5.38 (-5.77 to -4.99)	-5.44 (-5.83 to -5.05)	-3.19 (-3.42 to -2.96)	-5.45 (-5.85 to -5.06)	-13.507	-11.737	78.261	-13.907
217	Eastern Sub-Saharan Africa	Ischemic heart disease	Both	60 to 64	78946 ( 59838 to 102194 )	155026 ( 117475 to 190352 )	2670 ( 2023 to 3466 )	5209 ( 3958 to 6402 )	1770 ( 977 to 2908 )	4268 ( 2346 to 6964 )	77176 ( 58473 to 100190 )	150758 ( 114543 to 185277 )	89.03 ( 67.454 to 115.573 )	78.7 ( 59.795 to 96.724 )	2632.159 ( 1995.068 to 3407.286 )	2342.115 ( 1774.805 to 2875.819 )	59.002 ( 32.579 to 96.964 )	64.477 ( 35.445 to 105.209 )	2573.157 ( 1949.56 to 3340.462 )	2277.637 ( 1730.5 to 2799.144 )	-0.65 (-0.75 to -0.55)	-0.62 (-0.72 to -0.52)	0.32 (0.26 to 0.37)	-0.64 (-0.74 to -0.55)	96.37	95.094	141.13	95.343
218	Eastern Sub-Saharan Africa	Ischemic heart disease	Both	65 to 69	73912 ( 57179 to 92654 )	150274 ( 114023 to 187765 )	2952 ( 2280 to 3702 )	5967 ( 4543 to 7482 )	2089 ( 1195 to 3342 )	4886 ( 2794 to 7708 )	71823 ( 55481 to 90079 )	145388 ( 110681 to 182286 )	128.779 ( 99.481 to 161.513 )	120.546 ( 91.763 to 151.141 )	3224.454 ( 2494.467 to 4042.088 )	3035.634 ( 2303.343 to 3792.974 )	91.139 ( 52.113 to 145.816 )	98.699 ( 56.446 to 155.711 )	3133.314 ( 2420.384 to 3929.74 )	2936.935 ( 2235.821 to 3682.279 )	-0.41 (-0.51 to -0.31)	-0.39 (-0.49 to -0.29)	0.29 (0.24 to 0.34)	-0.41 (-0.51 to -0.31)	103.315	102.134	133.892	102.425
219	Eastern Sub-Saharan Africa	Ischemic heart disease	Both	70 to 74	70464 ( 54124 to 88353 )	137485 ( 105938 to 167526 )	3419 ( 2621 to 4291 )	6643 ( 5110 to 8124 )	1907 ( 1077 to 3028 )	4139 ( 2319 to 6426 )	68557 ( 52569 to 86049 )	133346 ( 102597 to 163079 )	212.722 ( 163.108 to 266.992 )	206.027 ( 158.504 to 251.979 )	4384.577 ( 3367.877 to 5497.76 )	4264.202 ( 3285.754 to 5195.952 )	118.665 ( 67.026 to 188.432 )	128.368 ( 71.937 to 199.309 )	4265.912 ( 3271.063 to 5354.377 )	4135.834 ( 3182.134 to 5058.024 )	-0.25 (-0.33 to -0.17)	-0.24 (-0.31 to -0.16)	0.26 (0.22 to 0.3)	-0.25 (-0.33 to -0.17)	95.114	94.297	117.042	94.504
220	Eastern Sub-Saharan Africa	Ischemic heart disease	Both	75 to 79	42565 ( 32955 to 53494 )	97304 ( 73916 to 119622 )	2571 ( 1983 to 3242 )	5884 ( 4483 to 7240 )	1190 ( 655 to 1841 )	2820 ( 1561 to 4329 )	41375 ( 31895 to 52165 )	94484 ( 71995 to 116247 )	282.08 ( 217.5 to 355.611 )	291.949 ( 222.445 to 359.215 )	4669.487 ( 3615.22 to 5868.342 )	4828.027 ( 3667.581 to 5935.396 )	130.554 ( 71.867 to 201.979 )	139.911 ( 77.469 to 214.814 )	4538.933 ( 3498.914 to 5722.551 )	4688.116 ( 3572.232 to 5767.945 )	-0.07 (-0.16 to 0.02)	-0.08 (-0.16 to 0.01)	0.22 (0.18 to 0.26)	-0.08 (-0.17 to 0)	128.601	128.86	136.975	128.36
221	Eastern Sub-Saharan Africa	Ischemic heart disease	Both	80 to 84	20824 ( 15902 to 26013 )	62223 ( 47508 to 77578 )	1606 ( 1219 to 2007 )	4822 ( 3674 to 6036 )	594 ( 345 to 896 )	1607 ( 918 to 2390 )	20230 ( 15355 to 25284 )	60616 ( 46188 to 75873 )	391.674 ( 297.271 to 489.549 )	454.183 ( 346.085 to 568.552 )	5079.532 ( 3878.931 to 6345.41 )	5861.164 ( 4475.082 to 7307.533 )	144.857 ( 84.17 to 218.645 )	151.338 ( 86.449 to 225.1 )	4934.675 ( 3745.687 to 6167.687 )	5709.826 ( 4350.753 to 7146.934 )	0.32 (0.22 to 0.41)	0.3 (0.21 to 0.39)	0.17 (0.14 to 0.21)	0.3 (0.21 to 0.4)	198.804	200.249	170.539	199.634
222	Eastern Sub-Saharan Africa	Ischemic heart disease	Both	85 to 89	7381 ( 5508 to 9373 )	27545 ( 19467 to 35479 )	715 ( 529 to 911 )	2688 ( 1882 to 3469 )	244 ( 146 to 387 )	748 ( 448 to 1176 )	7137 ( 5283 to 9099 )	26797 ( 18761 to 34585 )	491.007 ( 363.39 to 625.997 )	616.117 ( 431.313 to 795.249 )	5068.826 ( 3782.836 to 6437.335 )	6314.295 ( 4462.533 to 8133.135 )	167.296 ( 100.019 to 265.827 )	171.451 ( 102.666 to 269.48 )	4901.53 ( 3627.98 to 6249.07 )	6142.845 ( 4300.656 to 7928.183 )	0.58 (0.5 to 0.66)	0.56 (0.48 to 0.63)	0.12 (0.09 to 0.15)	0.57 (0.49 to 0.65)	273.188	275.944	206.557	275.466
223	Eastern Sub-Saharan Africa	Ischemic heart disease	Both	90 to 94	1934 ( 1370 to 2525 )	9228 ( 6364 to 11763 )	217 ( 152 to 286 )	1042 ( 716 to 1331 )	63 ( 38 to 103 )	240 ( 145 to 390 )	1871 ( 1310 to 2465 )	8988 ( 6176 to 11485 )	645.601 ( 451.892 to 850.689 )	836.842 ( 574.946 to 1069.372 )	5760.196 ( 4079.008 to 7518.235 )	7411.59 ( 5111.275 to 9447.147 )	188.591 ( 112.442 to 307.476 )	192.715 ( 116.72 to 313.339 )	5571.604 ( 3900.058 to 7341.411 )	7218.876 ( 4960.158 to 9224.218 )	0.82 (0.75 to 0.89)	0.8 (0.73 to 0.87)	0.09 (0.05 to 0.13)	0.82 (0.75 to 0.89)	377.146	380.184	280.952	380.385
224	Eastern Sub-Saharan Africa	Ischemic heart disease	Both	95 plus	513 ( 337 to 689 )	2509 ( 1615 to 3335 )	61 ( 40 to 83 )	296 ( 189 to 394 )	14 ( 8 to 22 )	61 ( 35 to 95 )	499 ( 327 to 677 )	2448 ( 1560 to 3260 )	910.29 ( 596.506 to 1234.702 )	1047.543 ( 667.11 to 1394.888 )	7663.204 ( 5032.389 to 10285.953 )	8873.567 ( 5710.786 to 11794.308 )	209.554 ( 120.266 to 331.265 )	215.715 ( 124.469 to 336.598 )	7453.65 ( 4885.566 to 10104.604 )	8657.852 ( 5515.038 to 11528.553 )	0.76 (0.62 to 0.9)	0.74 (0.61 to 0.87)	0.15 (0.1 to 0.21)	0.75 (0.62 to 0.88)	389.084	385.246	335.714	390.581
225	Eastern Sub-Saharan Africa	Ischemic heart disease	Female	60 to 64	25999 ( 19086 to 35990 )	47355 ( 34944 to 60951 )	878 ( 641 to 1222 )	1585 ( 1161 to 2048 )	608 ( 339 to 1007 )	1527 ( 827 to 2515 )	25391 ( 18523 to 35332 )	45828 ( 33587 to 59235 )	58.866 ( 42.943 to 81.898 )	46.423 ( 34.025 to 60.006 )	1742.588 ( 1279.252 to 2412.186 )	1387.238 ( 1023.664 to 1785.515 )	40.773 ( 22.727 to 67.493 )	44.744 ( 24.221 to 73.675 )	1701.815 ( 1241.484 to 2368.085 )	1342.494 ( 983.914 to 1735.26 )	-0.94 (-1.01 to -0.88)	-0.91 (-0.97 to -0.85)	0.34 (0.3 to 0.38)	-0.94 (-1.01 to -0.88)	82.142	80.524	151.151	80.489
226	Eastern Sub-Saharan Africa	Ischemic heart disease	Female	65 to 69	30066 ( 21798 to 40780 )	58796 ( 43742 to 76133 )	1207 ( 872 to 1639 )	2341 ( 1739 to 3051 )	708 ( 401 to 1114 )	1803 ( 1048 to 2843 )	29358 ( 21218 to 39882 )	56993 ( 42344 to 74274 )	107.652 ( 77.799 to 146.236 )	90.218 ( 67.024 to 117.563 )	2682.107 ( 1944.574 to 3637.898 )	2265.67 ( 1685.545 to 2933.728 )	63.147 ( 35.752 to 99.355 )	69.486 ( 40.395 to 109.547 )	2618.96 ( 1892.822 to 3557.824 )	2196.184 ( 1631.676 to 2862.078 )	-0.72 (-0.79 to -0.65)	-0.69 (-0.77 to -0.62)	0.34 (0.3 to 0.38)	-0.72 (-0.8 to -0.65)	95.556	93.952	154.661	94.131
227	Eastern Sub-Saharan Africa	Ischemic heart disease	Female	70 to 74	30231 ( 22382 to 39628 )	58928 ( 43595 to 75189 )	1478 ( 1087 to 1943 )	2863 ( 2104 to 3678 )	621 ( 357 to 999 )	1538 ( 879 to 2415 )	29609 ( 21790 to 38923 )	57390 ( 42166 to 73724 )	191.141 ( 140.651 to 251.267 )	167.393 ( 122.997 to 215.056 )	3910.165 ( 2894.988 to 5125.662 )	3445.375 ( 2548.932 to 4396.142 )	80.349 ( 46.184 to 129.179 )	89.931 ( 51.392 to 141.199 )	3829.816 ( 2818.441 to 5034.511 )	3355.444 ( 2465.367 to 4310.49 )	-0.52 (-0.58 to -0.46)	-0.5 (-0.56 to -0.45)	0.36 (0.32 to 0.4)	-0.52 (-0.58 to -0.47)	94.926	93.708	147.665	93.826
228	Eastern Sub-Saharan Africa	Ischemic heart disease	Female	75 to 79	20821 ( 15441 to 27313 )	46167 ( 33970 to 60066 )	1271 ( 940 to 1674 )	2812 ( 2065 to 3672 )	401 ( 228 to 618 )	1079 ( 609 to 1649 )	20420 ( 15100 to 26889 )	45088 ( 33116 to 58883 )	277.278 ( 205.036 to 365.123 )	255.726 ( 187.838 to 333.984 )	4541.321 ( 3367.799 to 5957.366 )	4198.941 ( 3089.604 to 5463.085 )	87.381 ( 49.78 to 134.706 )	98.152 ( 55.388 to 149.986 )	4453.94 ( 3293.534 to 5864.826 )	4100.789 ( 3011.92 to 5355.45 )	-0.4 (-0.46 to -0.34)	-0.4 (-0.46 to -0.34)	0.38 (0.33 to 0.43)	-0.41 (-0.47 to -0.35)	121.733	121.243	169.077	120.803
229	Eastern Sub-Saharan Africa	Ischemic heart disease	Female	80 to 84	11367 ( 8170 to 15049 )	32368 ( 23247 to 42109 )	886 ( 634 to 1179 )	2524 ( 1811 to 3298 )	222 ( 130 to 337 )	673 ( 397 to 1001 )	11144 ( 7975 to 14835 )	31695 ( 22746 to 41411 )	403.286 ( 288.555 to 536.904 )	417.961 ( 299.919 to 546.12 )	5175.21 ( 3719.808 to 6851.537 )	5359.208 ( 3849.081 to 6972.156 )	101.2 ( 59.389 to 153.441 )	111.433 ( 65.699 to 165.763 )	5074.01 ( 3631.016 to 6754.23 )	5247.775 ( 3766.169 to 6856.518 )	-0.02 (-0.08 to 0.05)	-0.02 (-0.08 to 0.04)	0.36 (0.31 to 0.41)	-0.03 (-0.09 to 0.03)	184.754	184.876	203.153	184.413
230	Eastern Sub-Saharan Africa	Ischemic heart disease	Female	85 to 89	4373 ( 3035 to 5977 )	14826 ( 9568 to 20194 )	428 ( 294 to 588 )	1453 ( 930 to 1989 )	102 ( 62 to 163 )	351 ( 209 to 554 )	4271 ( 2936 to 5863 )	14475 ( 9260 to 19810 )	524.335 ( 360.386 to 719.899 )	561.923 ( 359.449 to 769.041 )	5353.552 ( 3715.029 to 7316.069 )	5732.86 ( 3699.839 to 7808.395 )	125.131 ( 75.304 to 200.092 )	135.71 ( 80.773 to 214.257 )	5228.421 ( 3594.575 to 7177.261 )	5597.15 ( 3580.479 to 7660.005 )	0.08 (0.01 to 0.14)	0.07 (0.01 to 0.14)	0.32 (0.26 to 0.38)	0.07 (0 to 0.14)	239.035	239.486	244.118	238.914
231	Eastern Sub-Saharan Africa	Ischemic heart disease	Female	90 to 94	1120 ( 735 to 1589 )	4929 ( 3109 to 6753 )	126 ( 82 to 181 )	557 ( 349 to 769 )	30 ( 18 to 48 )	125 ( 75 to 201 )	1090 ( 709 to 1558 )	4804 ( 3011 to 6627 )	624.633 ( 406.069 to 892.694 )	713.307 ( 447.141 to 984.028 )	5536.744 ( 3635.024 to 7854.85 )	6310.119 ( 3980.072 to 8645.566 )	147.639 ( 89.073 to 237.326 )	159.688 ( 96.118 to 257.631 )	5389.105 ( 3503.625 to 7701.76 )	6150.43 ( 3855.508 to 8484.231 )	0.38 (0.32 to 0.43)	0.37 (0.32 to 0.43)	0.31 (0.25 to 0.37)	0.38 (0.32 to 0.43)	340.089	342.063	316.667	340.734
232	Eastern Sub-Saharan Africa	Ischemic heart disease	Female	95 plus	325 ( 191 to 469 )	1596 ( 923 to 2254 )	39 ( 23 to 56 )	189 ( 108 to 268 )	8 ( 4 to 12 )	36 ( 21 to 57 )	318 ( 184 to 461 )	1559 ( 890 to 2211 )	861.175 ( 499.802 to 1250.82 )	963.578 ( 549.936 to 1365.985 )	7210.474 ( 4241.984 to 10406.406 )	8141.586 ( 4706.413 to 11499.857 )	171.916 ( 99.04 to 274.083 )	186.066 ( 107.353 to 290.402 )	7038.558 ( 4085.669 to 10222.933 )	7955.521 ( 4540.902 to 11277.408 )	0.57 (0.47 to 0.67)	0.56 (0.47 to 0.65)	0.33 (0.26 to 0.41)	0.56 (0.47 to 0.65)	391.077	384.615	350	390.252
233	Eastern Sub-Saharan Africa	Ischemic heart disease	Male	60 to 64	52947 ( 39346 to 70047 )	107671 ( 80386 to 135217 )	1792 ( 1328 to 2361 )	3625 ( 2721 to 4552 )	1161 ( 648 to 1917 )	2740 ( 1520 to 4473 )	51785 ( 38363 to 68224 )	104930 ( 78760 to 131789 )	118.888 ( 88.076 to 156.614 )	113.074 ( 84.872 to 142.018 )	3512.7 ( 2610.358 to 4647.186 )	3359.006 ( 2507.792 to 4218.354 )	77.046 ( 43.007 to 127.204 )	85.492 ( 47.421 to 139.551 )	3435.654 ( 2545.173 to 4526.265 )	3273.514 ( 2457.077 to 4111.43 )	-0.44 (-0.56 to -0.32)	-0.42 (-0.54 to -0.3)	0.37 (0.3 to 0.43)	-0.44 (-0.56 to -0.32)	103.356	102.288	136.003	102.626
234	Eastern Sub-Saharan Africa	Ischemic heart disease	Male	65 to 69	43846 ( 33507 to 55757 )	91478 ( 68528 to 115023 )	1745 ( 1330 to 2228 )	3626 ( 2724 to 4587 )	1381 ( 790 to 2228 )	3083 ( 1742 to 4956 )	42465 ( 32350 to 54225 )	88395 ( 66399 to 111824 )	149 ( 113.512 to 190.249 )	153.962 ( 115.638 to 194.771 )	3743.511 ( 2860.72 to 4760.375 )	3884.009 ( 2909.578 to 4883.707 )	117.93 ( 67.446 to 190.247 )	130.887 ( 73.97 to 210.406 )	3625.581 ( 2761.989 to 4629.636 )	3753.122 ( 2819.212 to 4747.882 )	-0.14 (-0.26 to -0.02)	-0.12 (-0.24 to 0)	0.36 (0.3 to 0.42)	-0.13 (-0.25 to -0.01)	108.635	107.794	123.244	108.16
235	Eastern Sub-Saharan Africa	Ischemic heart disease	Male	70 to 74	40233 ( 30292 to 52274 )	78557 ( 60433 to 97263 )	1941 ( 1451 to 2536 )	3780 ( 2901 to 4701 )	1286 ( 720 to 2025 )	2601 ( 1438 to 4020 )	38947 ( 29123 to 50902 )	75957 ( 58292 to 94466 )	232.73 ( 174.037 to 304.151 )	249.676 ( 191.618 to 310.549 )	4824.391 ( 3632.335 to 6268.276 )	5189.324 ( 3992.043 to 6424.95 )	154.185 ( 86.365 to 242.777 )	171.795 ( 94.982 to 265.578 )	4670.205 ( 3492.164 to 6103.682 )	5017.53 ( 3850.647 to 6240.234 )	0.04 (-0.06 to 0.14)	0.05 (-0.05 to 0.15)	0.35 (0.29 to 0.4)	0.04 (-0.06 to 0.14)	95.255	94.745	102.255	95.027
236	Eastern Sub-Saharan Africa	Ischemic heart disease	Male	75 to 79	21744 ( 16513 to 28103 )	51137 ( 38498 to 63573 )	1300 ( 987 to 1683 )	3072 ( 2312 to 3849 )	789 ( 434 to 1230 )	1741 ( 959 to 2723 )	20955 ( 15910 to 27122 )	49396 ( 37180 to 61868 )	286.938 ( 217.854 to 371.429 )	335.434 ( 252.455 to 420.211 )	4799.178 ( 3644.656 to 6202.62 )	5583.216 ( 4203.316 to 6941.001 )	174.24 ( 95.682 to 271.552 )	190.04 ( 104.666 to 297.353 )	4624.938 ( 3511.478 to 5986.047 )	5393.175 ( 4059.349 to 6754.909 )	0.29 (0.17 to 0.41)	0.27 (0.16 to 0.39)	0.31 (0.26 to 0.35)	0.27 (0.16 to 0.39)	135.178	136.308	120.659	135.724
237	Eastern Sub-Saharan Africa	Ischemic heart disease	Male	80 to 84	9457 ( 7149 to 12231 )	29855 ( 23143 to 37310 )	720 ( 539 to 938 )	2297 ( 1777 to 2885 )	372 ( 213 to 561 )	934 ( 528 to 1405 )	9085 ( 6796 to 11844 )	28922 ( 22376 to 36326 )	378.273 ( 282.961 to 493.004 )	501.986 ( 388.351 to 630.484 )	4969.11 ( 3756.373 to 6426.583 )	6523.603 ( 5056.923 to 8152.619 )	195.241 ( 112.033 to 294.921 )	204.001 ( 115.278 to 307.024 )	4773.87 ( 3570.977 to 6223.267 )	6319.602 ( 4889.309 to 7937.531 )	0.71 (0.57 to 0.85)	0.68 (0.54 to 0.81)	0.18 (0.15 to 0.21)	0.69 (0.55 to 0.84)	215.692	219.028	151.075	218.349
238	Eastern Sub-Saharan Africa	Ischemic heart disease	Male	85 to 89	3007 ( 2196 to 3891 )	12719 ( 9340 to 16145 )	287 ( 206 to 371 )	1234 ( 909 to 1566 )	141 ( 84 to 223 )	397 ( 238 to 622 )	2866 ( 2063 to 3712 )	12322 ( 9074 to 15626 )	448.408 ( 322.833 to 580.83 )	695.027 ( 511.847 to 881.494 )	4704.902 ( 3435.319 to 6087.211 )	7160.899 ( 5258.481 to 9089.802 )	221.189 ( 131.498 to 348.601 )	223.491 ( 134.034 to 350.452 )	4483.713 ( 3227.013 to 5807.529 )	6937.408 ( 5109.021 to 8797.583 )	1.24 (1.14 to 1.35)	1.19 (1.08 to 1.29)	0.05 (0.03 to 0.07)	1.23 (1.13 to 1.34)	322.98	329.965	181.56	329.937
239	Eastern Sub-Saharan Africa	Ischemic heart disease	Male	90 to 94	814 ( 587 to 1058 )	4300 ( 3236 to 5388 )	90 ( 65 to 118 )	485 ( 363 to 607 )	33 ( 20 to 55 )	115 ( 68 to 188 )	781 ( 557 to 1020 )	4185 ( 3133 to 5243 )	677.369 ( 483.219 to 884.832 )	1044.763 ( 782.089 to 1309.063 )	6098.727 ( 4397.997 to 7927.37 )	9265.465 ( 6972.775 to 11609.991 )	250.634 ( 146.929 to 409.495 )	248.302 ( 147.057 to 405.803 )	5848.093 ( 4171.701 to 7639.512 )	9017.164 ( 6750.378 to 11298.145 )	1.43 (1.32 to 1.53)	1.38 (1.28 to 1.48)	-0.02 (-0.04 to 0.01)	1.43 (1.32 to 1.53)	428.256	438.889	248.485	435.851
240	Eastern Sub-Saharan Africa	Ischemic heart disease	Male	95 plus	188 ( 132 to 247 )	913 ( 668 to 1178 )	22 ( 15 to 29 )	107 ( 78 to 138 )	6 ( 4 to 10 )	25 ( 14 to 39 )	182 ( 126 to 239 )	889 ( 647 to 1143 )	1011.689 ( 699.74 to 1333.687 )	1237.271 ( 900.421 to 1591.037 )	8597.885 ( 6021.457 to 11320.752 )	10527.555 ( 7701.263 to 13582.39 )	287.261 ( 163.065 to 447.918 )	282.712 ( 160.692 to 444.547 )	8310.624 ( 5747.817 to 10955.372 )	10244.843 ( 7456.271 to 13173.682 )	1.11 (0.89 to 1.32)	1.07 (0.86 to 1.28)	-0.02 (-0.08 to 0.04)	1.1 (0.89 to 1.31)	385.638	386.364	316.667	388.462
289	High-income Asia Pacific	Ischemic heart disease	Both	60 to 64	32955 ( 9420 to 62190 )	24944 ( 14339 to 35902 )	1106 ( 317 to 2077 )	817 ( 470 to 1185 )	1032 ( 239 to 2265 )	1393 ( 721 to 2363 )	31923 ( 9152 to 59954 )	23551 ( 13558 to 34163 )	13.74 ( 3.938 to 25.807 )	6.871 ( 3.955 to 9.969 )	409.455 ( 117.035 to 772.692 )	209.851 ( 120.629 to 302.041 )	12.826 ( 2.97 to 28.138 )	11.718 ( 6.069 to 19.882 )	396.629 ( 113.711 to 744.916 )	198.133 ( 114.059 to 287.413 )	-2.44 (-2.74 to -2.13)	-2.37 (-2.68 to -2.06)	-0.74 (-1.15 to -0.32)	-2.44 (-2.75 to -2.14)	-24.309	-26.13	34.981	-26.226
290	High-income Asia Pacific	Ischemic heart disease	Both	65 to 69	34093 ( 9685 to 65015 )	29312 ( 16447 to 42905 )	1356 ( 388 to 2571 )	1138 ( 638 to 1666 )	1128 ( 264 to 2537 )	1760 ( 922 to 2940 )	32965 ( 9421 to 62534 )	27553 ( 15450 to 40337 )	22.162 ( 6.337 to 42.034 )	10.158 ( 5.693 to 14.878 )	557.298 ( 158.312 to 1062.753 )	261.745 ( 146.867 to 383.121 )	18.44 ( 4.307 to 41.463 )	15.714 ( 8.236 to 26.251 )	538.858 ( 153.998 to 1022.189 )	246.031 ( 137.957 to 360.191 )	-2.81 (-3.08 to -2.53)	-2.74 (-3.01 to -2.46)	-1.01 (-1.35 to -0.67)	-2.82 (-3.09 to -2.55)	-14.023	-16.077	56.028	-16.417
291	High-income Asia Pacific	Ischemic heart disease	Both	70 to 74	38535 ( 10310 to 74658 )	39401 ( 22363 to 57796 )	1881 ( 502 to 3648 )	1875 ( 1060 to 2733 )	1058 ( 225 to 2250 )	2226 ( 1098 to 3952 )	37477 ( 10010 to 72650 )	37175 ( 21015 to 54190 )	41.851 ( 11.175 to 81.142 )	15.524 ( 8.775 to 22.628 )	857.139 ( 229.339 to 1660.639 )	326.198 ( 185.139 to 478.483 )	23.529 ( 5.009 to 50.049 )	18.428 ( 9.087 to 32.72 )	833.61 ( 222.645 to 1615.982 )	307.77 ( 173.979 to 448.634 )	-3.34 (-3.59 to -3.09)	-3.25 (-3.5 to -3)	-1.09 (-1.41 to -0.77)	-3.34 (-3.59 to -3.09)	2.247	-0.319	110.397	-0.806
292	High-income Asia Pacific	Ischemic heart disease	Both	75 to 79	44958 ( 11994 to 87704 )	40424 ( 22922 to 59166 )	2768 ( 738 to 5386 )	2456 ( 1404 to 3625 )	904 ( 181 to 1872 )	1740 ( 848 to 3062 )	44054 ( 11754 to 85698 )	38684 ( 22117 to 57094 )	80.281 ( 21.404 to 156.197 )	29.054 ( 16.609 to 42.882 )	1303.707 ( 347.794 to 2543.277 )	478.267 ( 271.2 to 700 )	26.211 ( 5.245 to 54.288 )	20.586 ( 10.03 to 36.227 )	1277.497 ( 340.846 to 2485.123 )	457.681 ( 261.668 to 675.492 )	-3.53 (-3.88 to -3.19)	-3.48 (-3.82 to -3.14)	-1.17 (-1.55 to -0.79)	-3.55 (-3.89 to -3.21)	-10.085	-11.272	92.478	-12.19
293	High-income Asia Pacific	Ischemic heart disease	Both	80 to 84	39010 ( 9957 to 76984 )	45474 ( 25618 to 68480 )	3067 ( 780 to 6063 )	3523 ( 1971 to 5316 )	658 ( 133 to 1400 )	1741 ( 886 to 3005 )	38352 ( 9756 to 75798 )	43733 ( 24484 to 65982 )	149.077 ( 37.909 to 294.679 )	52.038 ( 29.123 to 78.522 )	1896.029 ( 483.951 to 3741.739 )	671.75 ( 378.427 to 1011.59 )	31.997 ( 6.483 to 68.049 )	25.72 ( 13.086 to 44.384 )	1864.032 ( 474.189 to 3684.055 )	646.03 ( 361.678 to 974.685 )	-3.56 (-3.95 to -3.17)	-3.52 (-3.9 to -3.13)	-1.14 (-1.55 to -0.74)	-3.58 (-3.96 to -3.2)	16.57	14.868	164.59	14.031
294	High-income Asia Pacific	Ischemic heart disease	Both	85 to 89	25358 ( 5983 to 50571 )	44310 ( 24489 to 67251 )	2520 ( 596 to 5030 )	4325 ( 2391 to 6594 )	420 ( 89 to 940 )	1733 ( 867 to 2960 )	24938 ( 5896 to 49778 )	42577 ( 23552 to 64891 )	274.156 ( 64.801 to 547.279 )	96.108 ( 53.129 to 146.528 )	2758.832 ( 650.952 to 5501.832 )	984.595 ( 544.162 to 1494.358 )	45.743 ( 9.705 to 102.224 )	38.513 ( 19.263 to 65.765 )	2713.09 ( 641.469 to 5415.546 )	946.082 ( 523.351 to 1441.922 )	-3.46 (-3.88 to -3.03)	-3.41 (-3.83 to -2.99)	-0.99 (-1.35 to -0.62)	-3.48 (-3.9 to -3.06)	74.738	71.627	312.619	70.731
295	High-income Asia Pacific	Ischemic heart disease	Both	90 to 94	11060 ( 2586 to 22085 )	34823 ( 18917 to 54406 )	1264 ( 296 to 2525 )	3928 ( 2123 to 6157 )	159 ( 33 to 352 )	1020 ( 493 to 1785 )	10901 ( 2552 to 21774 )	33803 ( 18276 to 52985 )	451.1 ( 105.599 to 901.051 )	178.857 ( 96.692 to 280.372 )	3945.889 ( 922.668 to 7879.459 )	1585.769 ( 861.465 to 2477.569 )	56.651 ( 11.793 to 125.562 )	46.459 ( 22.467 to 81.279 )	3889.238 ( 910.441 to 7768.624 )	1539.31 ( 832.24 to 2412.829 )	-3.02 (-3.39 to -2.64)	-2.98 (-3.35 to -2.6)	-1.01 (-1.36 to -0.67)	-3.02 (-3.4 to -2.65)	214.855	210.759	541.509	210.091
296	High-income Asia Pacific	Ischemic heart disease	Both	95 plus	2641 ( 603 to 5355 )	19144 ( 9561 to 30592 )	324 ( 74 to 659 )	2397 ( 1187 to 3818 )	33 ( 6 to 76 )	447 ( 204 to 819 )	2608 ( 597 to 5303 )	18697 ( 9265 to 29740 )	592.338 ( 134.93 to 1205.43 )	254.401 ( 125.977 to 405.173 )	4831.74 ( 1103.808 to 9798.352 )	2031.802 ( 1014.782 to 3246.802 )	59.777 ( 11.174 to 138.504 )	47.419 ( 21.659 to 86.904 )	4771.964 ( 1092.603 to 9702.812 )	1984.383 ( 983.294 to 3156.427 )	-2.22 (-2.72 to -1.73)	-2.26 (-2.77 to -1.75)	-1.03 (-1.37 to -0.69)	-2.28 (-2.8 to -1.77)	624.877	639.815	1254.545	616.91
297	High-income Asia Pacific	Ischemic heart disease	Female	60 to 64	9794 ( 2888 to 18812 )	4804 ( 2772 to 6872 )	325 ( 98 to 623 )	152 ( 88 to 217 )	410 ( 94 to 912 )	431 ( 216 to 728 )	9384 ( 2814 to 17948 )	4374 ( 2534 to 6270 )	7.673 ( 2.3 to 14.677 )	2.525 ( 1.463 to 3.62 )	230.905 ( 68.088 to 443.532 )	79.981 ( 46.15 to 114.402 )	9.656 ( 2.217 to 21.514 )	7.169 ( 3.599 to 12.125 )	221.248 ( 66.338 to 423.15 )	72.812 ( 42.183 to 104.385 )	-4.06 (-4.42 to -3.7)	-3.92 (-4.29 to -3.55)	-1.65 (-2.12 to -1.18)	-4.06 (-4.42 to -3.7)	-50.95	-53.231	5.122	-53.389
298	High-income Asia Pacific	Ischemic heart disease	Female	65 to 69	12963 ( 3736 to 24820 )	6761 ( 3823 to 9923 )	513 ( 149 to 985 )	253 ( 143 to 372 )	524 ( 121 to 1191 )	630 ( 327 to 1053 )	12439 ( 3615 to 23882 )	6131 ( 3463 to 9018 )	14.7 ( 4.273 to 28.223 )	4.401 ( 2.486 to 6.474 )	371.387 ( 107.036 to 711.094 )	117.547 ( 66.478 to 172.527 )	15.015 ( 3.48 to 34.123 )	10.95 ( 5.679 to 18.304 )	356.373 ( 103.575 to 684.228 )	106.597 ( 60.218 to 156.789 )	-4.36 (-4.66 to -4.07)	-4.2 (-4.51 to -3.9)	-1.72 (-2.11 to -1.32)	-4.37 (-4.66 to -4.07)	-47.844	-50.682	20.229	-50.711
299	High-income Asia Pacific	Ischemic heart disease	Female	70 to 74	17461 ( 4834 to 33497 )	11143 ( 6265 to 16294 )	851 ( 237 to 1635 )	519 ( 291 to 774 )	536 ( 114 to 1168 )	880 ( 442 to 1538 )	16925 ( 4719 to 32523 )	10263 ( 5751 to 15325 )	31.955 ( 8.909 to 61.413 )	8.149 ( 4.568 to 12.169 )	655.966 ( 181.606 to 1258.404 )	175.097 ( 98.45 to 256.03 )	20.136 ( 4.266 to 43.891 )	13.831 ( 6.944 to 24.171 )	635.829 ( 177.267 to 1221.847 )	161.266 ( 90.372 to 240.805 )	-4.62 (-4.82 to -4.41)	-4.48 (-4.69 to -4.26)	-1.7 (-2.05 to -1.34)	-4.62 (-4.83 to -4.42)	-36.183	-39.013	64.179	-39.362
300	High-income Asia Pacific	Ischemic heart disease	Female	75 to 79	22587 ( 6130 to 44010 )	15175 ( 8587 to 22489 )	1392 ( 378 to 2720 )	918 ( 518 to 1369 )	487 ( 99 to 1015 )	766 ( 370 to 1321 )	22100 ( 5999 to 43174 )	14409 ( 8131 to 21497 )	66.293 ( 17.983 to 129.533 )	19.617 ( 11.07 to 29.266 )	1075.757 ( 291.955 to 2096.085 )	324.428 ( 183.58 to 480.779 )	23.18 ( 4.702 to 48.354 )	16.38 ( 7.91 to 28.248 )	1052.578 ( 285.721 to 2056.267 )	308.049 ( 173.838 to 459.579 )	-4.29 (-4.6 to -3.98)	-4.22 (-4.53 to -3.91)	-1.67 (-2.07 to -1.27)	-4.31 (-4.61 to -4)	-32.815	-34.052	57.29	-34.801
301	High-income Asia Pacific	Ischemic heart disease	Female	80 to 84	22035 ( 5883 to 43405 )	20775 ( 11234 to 31448 )	1735 ( 464 to 3426 )	1608 ( 873 to 2453 )	383 ( 82 to 809 )	877 ( 453 to 1504 )	21652 ( 5796 to 42743 )	19897 ( 10802 to 30342 )	132.481 ( 35.442 to 261.563 )	40.419 ( 21.937 to 61.645 )	1682.219 ( 449.104 to 3313.649 )	522.07 ( 282.304 to 790.29 )	29.204 ( 6.26 to 61.733 )	22.048 ( 11.384 to 37.795 )	1653.015 ( 442.514 to 3263.162 )	500.022 ( 271.459 to 762.5 )	-4.04 (-4.4 to -3.68)	-4 (-4.36 to -3.63)	-1.47 (-1.88 to -1.06)	-4.07 (-4.43 to -3.71)	-5.718	-7.32	128.982	-8.105
302	High-income Asia Pacific	Ischemic heart disease	Female	85 to 89	15938 ( 3921 to 31682 )	24624 ( 13135 to 38051 )	1586 ( 391 to 3153 )	2406 ( 1265 to 3748 )	270 ( 59 to 598 )	1017 ( 501 to 1773 )	15668 ( 3863 to 31142 )	23607 ( 12415 to 36770 )	254.208 ( 62.655 to 505.322 )	83.133 ( 43.721 to 129.513 )	2554.136 ( 628.283 to 5077.167 )	850.867 ( 453.873 to 1314.797 )	43.273 ( 9.403 to 95.822 )	35.146 ( 17.31 to 61.277 )	2510.863 ( 619.132 to 4990.653 )	815.72 ( 428.995 to 1270.528 )	-3.69 (-4.09 to -3.28)	-3.64 (-4.05 to -3.23)	-1.18 (-1.56 to -0.81)	-3.71 (-4.12 to -3.3)	54.499	51.702	276.667	50.67
303	High-income Asia Pacific	Ischemic heart disease	Female	90 to 94	7636 ( 1818 to 14995 )	23147 ( 12108 to 36063 )	873 ( 208 to 1717 )	2611 ( 1360 to 4094 )	111 ( 23 to 244 )	680 ( 323 to 1198 )	7525 ( 1793 to 14801 )	22467 ( 11705 to 35216 )	431.955 ( 102.948 to 849.672 )	168.451 ( 87.751 to 264.056 )	3777.965 ( 899.606 to 7419.197 )	1493.093 ( 781.01 to 2326.226 )	54.869 ( 11.522 to 120.743 )	43.85 ( 20.866 to 77.266 )	3723.096 ( 887.347 to 7323.456 )	1449.243 ( 755.004 to 2271.604 )	-3.04 (-3.41 to -2.66)	-3 (-3.38 to -2.62)	-1.17 (-1.53 to -0.81)	-3.04 (-3.42 to -2.66)	203.13	199.084	512.613	198.565
304	High-income Asia Pacific	Ischemic heart disease	Female	95 plus	1933 ( 457 to 3974 )	14894 ( 7143 to 23797 )	237 ( 56 to 487 )	1862 ( 889 to 2976 )	24 ( 5 to 56 )	323 ( 147 to 587 )	1909 ( 452 to 3919 )	14571 ( 6967 to 23255 )	582.331 ( 137.103 to 1195.556 )	264.496 ( 126.327 to 422.671 )	4741.344 ( 1120.634 to 9747.008 )	2115.452 ( 1014.589 to 3380.006 )	59.014 ( 11.299 to 136.218 )	45.82 ( 20.877 to 83.413 )	4682.33 ( 1109.236 to 9611.317 )	2069.633 ( 989.527 to 3302.944 )	-2 (-2.54 to -1.45)	-2.02 (-2.59 to -1.45)	-1.17 (-1.52 to -0.82)	-2.04 (-2.61 to -1.46)	670.512	685.654	1245.833	663.279
305	High-income Asia Pacific	Ischemic heart disease	Male	60 to 64	23161 ( 6336 to 43560 )	20140 ( 11616 to 29114 )	780 ( 215 to 1468 )	665 ( 384 to 963 )	623 ( 142 to 1360 )	962 ( 511 to 1651 )	22538 ( 6197 to 42385 )	19177 ( 11081 to 27765 )	20.499 ( 5.634 to 38.552 )	11.312 ( 6.535 to 16.38 )	608.383 ( 166.423 to 1144.202 )	342.527 ( 197.569 to 495.152 )	16.357 ( 3.737 to 35.725 )	16.364 ( 8.689 to 28.077 )	592.026 ( 162.771 to 1113.336 )	326.163 ( 188.459 to 472.211 )	-2.05 (-2.34 to -1.76)	-1.99 (-2.29 to -1.7)	-0.32 (-0.72 to 0.07)	-2.06 (-2.34 to -1.77)	-13.043	-14.744	54.414	-14.913
306	High-income Asia Pacific	Ischemic heart disease	Male	65 to 69	21131 ( 5648 to 40179 )	22552 ( 12644 to 33179 )	843 ( 227 to 1594 )	884 ( 496 to 1298 )	604 ( 142 to 1340 )	1130 ( 578 to 1912 )	20527 ( 5523 to 38833 )	21422 ( 12020 to 31440 )	32.075 ( 8.635 to 60.666 )	16.237 ( 9.106 to 23.822 )	804.28 ( 214.988 to 1529.287 )	413.99 ( 232.111 to 609.08 )	22.991 ( 5.401 to 51.002 )	20.745 ( 10.616 to 35.092 )	781.288 ( 210.216 to 1478.068 )	393.245 ( 220.654 to 577.158 )	-2.37 (-2.63 to -2.1)	-2.32 (-2.58 to -2.05)	-0.67 (-0.98 to -0.35)	-2.38 (-2.64 to -2.12)	6.725	4.864	87.086	4.36
307	High-income Asia Pacific	Ischemic heart disease	Male	70 to 74	21074 ( 5436 to 41275 )	28258 ( 16087 to 41653 )	1031 ( 266 to 2019 )	1356 ( 761 to 2002 )	522 ( 113 to 1086 )	1346 ( 666 to 2397 )	20552 ( 5301 to 40235 )	26912 ( 15103 to 39724 )	56.213 ( 14.487 to 110.079 )	23.736 ( 13.319 to 35.038 )	1149.133 ( 296.425 to 2250.691 )	494.466 ( 281.495 to 728.865 )	28.452 ( 6.146 to 59.219 )	23.547 ( 11.648 to 41.946 )	1120.681 ( 289.044 to 2193.982 )	470.92 ( 264.271 to 695.113 )	-2.87 (-3.15 to -2.59)	-2.81 (-3.09 to -2.53)	-0.81 (-1.11 to -0.5)	-2.88 (-3.16 to -2.6)	34.089	31.523	157.854	30.946
308	High-income Asia Pacific	Ischemic heart disease	Male	75 to 79	22371 ( 5788 to 44576 )	25249 ( 14292 to 37042 )	1377 ( 358 to 2743 )	1538 ( 866 to 2258 )	417 ( 81 to 867 )	974 ( 470 to 1709 )	21954 ( 5710 to 43734 )	24275 ( 13668 to 35623 )	102.056 ( 26.523 to 203.349 )	40.749 ( 22.941 to 59.809 )	1658.541 ( 429.077 to 3304.774 )	668.898 ( 378.627 to 981.321 )	30.929 ( 6.004 to 64.25 )	25.798 ( 12.459 to 45.274 )	1627.612 ( 423.362 to 3242.369 )	643.099 ( 362.098 to 943.72 )	-3.18 (-3.55 to -2.82)	-3.14 (-3.5 to -2.77)	-0.89 (-1.27 to -0.5)	-3.2 (-3.56 to -2.84)	12.865	11.692	133.573	10.572
309	High-income Asia Pacific	Ischemic heart disease	Male	80 to 84	16975 ( 4184 to 34430 )	24700 ( 13713 to 37212 )	1332 ( 329 to 2701 )	1914 ( 1055 to 2879 )	276 ( 53 to 601 )	864 ( 429 to 1508 )	16699 ( 4126 to 33865 )	23836 ( 13144 to 35843 )	178.157 ( 43.997 to 361.33 )	68.608 ( 37.815 to 103.175 )	2270.657 ( 559.677 to 4605.545 )	885.213 ( 491.448 to 1333.623 )	36.891 ( 7.135 to 80.404 )	30.958 ( 15.377 to 54.043 )	2233.765 ( 551.981 to 4529.982 )	854.255 ( 471.078 to 1284.57 )	-3.22 (-3.6 to -2.83)	-3.18 (-3.56 to -2.79)	-0.89 (-1.3 to -0.49)	-3.24 (-3.62 to -2.85)	45.508	43.694	213.043	42.739
310	High-income Asia Pacific	Ischemic heart disease	Male	85 to 89	9420 ( 2216 to 19128 )	19685 ( 11040 to 29222 )	934 ( 220 to 1895 )	1919 ( 1071 to 2851 )	150 ( 31 to 339 )	716 ( 367 to 1213 )	9270 ( 2186 to 18807 )	18969 ( 10592 to 28171 )	316.329 ( 74.567 to 641.867 )	119.484 ( 66.691 to 177.499 )	3191.592 ( 750.857 to 6480.679 )	1225.534 ( 687.316 to 1819.252 )	50.964 ( 10.471 to 115.018 )	44.579 ( 22.833 to 75.533 )	3140.628 ( 740.779 to 6371.714 )	1180.955 ( 659.404 to 1753.803 )	-3.2 (-3.61 to -2.79)	-3.15 (-3.56 to -2.75)	-0.73 (-1.06 to -0.4)	-3.22 (-3.63 to -2.81)	108.97	105.46	377.333	104.628
311	High-income Asia Pacific	Ischemic heart disease	Male	90 to 94	3424 ( 799 to 6925 )	11676 ( 6401 to 17834 )	391 ( 91 to 793 )	1316 ( 722 to 2006 )	48 ( 10 to 107 )	340 ( 168 to 596 )	3376 ( 786 to 6839 )	11336 ( 6216 to 17272 )	500.6 ( 116.517 to 1014.094 )	203.84 ( 111.784 to 310.601 )	4380.037 ( 1021.864 to 8858.111 )	1808.275 ( 991.339 to 2761.966 )	61.258 ( 12.431 to 136.449 )	52.722 ( 26.069 to 92.363 )	4318.78 ( 1005.231 to 8748.88 )	1755.553 ( 962.738 to 2674.97 )	-2.99 (-3.34 to -2.65)	-2.95 (-3.29 to -2.6)	-0.66 (-0.95 to -0.38)	-3 (-3.34 to -2.65)	241.005	236.573	608.333	235.782
312	High-income Asia Pacific	Ischemic heart disease	Male	95 plus	708 ( 156 to 1458 )	4250 ( 2246 to 6623 )	86 ( 19 to 178 )	535 ( 281 to 837 )	9 ( 2 to 20 )	124 ( 55 to 225 )	699 ( 154 to 1439 )	4126 ( 2175 to 6450 )	621.72 ( 136.504 to 1280.943 )	224.557 ( 118.185 to 351.576 )	5097.169 ( 1126.405 to 10499.864 )	1784.507 ( 943.142 to 2780.971 )	62.017 ( 10.863 to 145.228 )	52.148 ( 23.201 to 94.368 )	5035.152 ( 1107.548 to 10365.204 )	1732.359 ( 913.345 to 2708.373 )	-2.98 (-3.29 to -2.66)	-3.06 (-3.37 to -2.76)	-0.58 (-0.87 to -0.29)	-3.12 (-3.42 to -2.81)	500.282	522.093	1277.778	490.272
313	High-income North America	Ischemic heart disease	Both	60 to 64	168405 ( 63290 to 299862 )	53015 ( 24477 to 87237 )	5778 ( 2170 to 10275 )	1799 ( 832 to 2960 )	2010 ( 710 to 3985 )	1065 ( 424 to 2046 )	166395 ( 62500 to 295919 )	51950 ( 24029 to 85460 )	48.857 ( 18.351 to 86.888 )	7.493 ( 3.466 to 12.327 )	1424.066 ( 535.191 to 2535.688 )	220.787 ( 101.935 to 363.309 )	16.997 ( 6.001 to 33.698 )	4.436 ( 1.765 to 8.52 )	1407.069 ( 528.514 to 2502.347 )	216.351 ( 100.071 to 355.907 )	-6.61 (-6.94 to -6.28)	-6.58 (-6.9 to -6.25)	-5.25 (-5.6 to -4.9)	-6.6 (-6.93 to -6.27)	-68.519	-68.865	-47.015	-68.779
314	High-income North America	Ischemic heart disease	Both	65 to 69	209493 ( 78489 to 373550 )	54845 ( 25105 to 90036 )	8498 ( 3178 to 15126 )	2184 ( 1005 to 3602 )	3253 ( 1173 to 6572 )	1698 ( 649 to 3120 )	206240 ( 77144 to 367096 )	53147 ( 24458 to 87632 )	76.296 ( 28.537 to 135.805 )	10.479 ( 4.822 to 17.279 )	1880.903 ( 704.698 to 3353.864 )	263.115 ( 120.442 to 431.941 )	29.207 ( 10.529 to 59.006 )	8.148 ( 3.114 to 14.968 )	1851.696 ( 692.626 to 3295.912 )	254.967 ( 117.333 to 420.407 )	-7.04 (-7.4 to -6.68)	-6.99 (-7.35 to -6.62)	-5.12 (-5.5 to -4.74)	-7.03 (-7.39 to -6.67)	-73.82	-74.3	-47.802	-74.231
315	High-income North America	Ischemic heart disease	Both	70 to 74	219425 ( 82269 to 390217 )	56842 ( 26012 to 93394 )	10806 ( 4042 to 19229 )	2747 ( 1258 to 4501 )	3618 ( 1344 to 7264 )	2085 ( 798 to 3904 )	215807 ( 80728 to 384013 )	54757 ( 25077 to 89724 )	121.835 ( 45.572 to 216.799 )	15.822 ( 7.245 to 25.927 )	2473.993 ( 927.569 to 4399.644 )	327.43 ( 149.834 to 537.981 )	40.796 ( 15.148 to 81.897 )	12.013 ( 4.597 to 22.487 )	2433.196 ( 910.198 to 4329.695 )	315.417 ( 144.448 to 516.84 )	-7.24 (-7.64 to -6.84)	-7.18 (-7.57 to -6.79)	-4.99 (-5.38 to -4.59)	-7.24 (-7.63 to -6.84)	-74.095	-74.579	-42.371	-74.627
316	High-income North America	Ischemic heart disease	Both	75 to 79	214813 ( 80651 to 383658 )	48756 ( 22170 to 81194 )	13259 ( 4972 to 23684 )	2952 ( 1345 to 4920 )	3276 ( 1174 to 6466 )	1712 ( 657 to 3167 )	211537 ( 79323 to 377856 )	47044 ( 21424 to 78400 )	196.918 ( 73.838 to 351.747 )	25.864 ( 11.778 to 43.102 )	3190.299 ( 1197.784 to 5697.908 )	427.099 ( 194.208 to 711.253 )	48.655 ( 17.433 to 96.036 )	14.995 ( 5.754 to 27.739 )	3141.644 ( 1178.071 to 5611.736 )	412.104 ( 187.669 to 686.782 )	-7.17 (-7.59 to -6.76)	-7.12 (-7.53 to -6.71)	-4.84 (-5.24 to -4.44)	-7.17 (-7.59 to -6.76)	-77.303	-77.736	-47.741	-77.761
317	High-income North America	Ischemic heart disease	Both	80 to 84	176377 ( 67162 to 313090 )	42730 ( 19801 to 71488 )	13937 ( 5287 to 24754 )	3318 ( 1533 to 5531 )	2460 ( 868 to 4796 )	1386 ( 527 to 2595 )	173917 ( 65984 to 308896 )	41345 ( 19109 to 68919 )	324.22 ( 123.004 to 575.866 )	45.22 ( 20.9 to 75.382 )	4103.214 ( 1562.443 to 7283.719 )	582.382 ( 269.877 to 974.324 )	57.226 ( 20.182 to 111.581 )	18.884 ( 7.186 to 35.365 )	4045.988 ( 1535.048 to 7186.129 )	563.498 ( 260.444 to 939.314 )	-6.92 (-7.37 to -6.47)	-6.88 (-7.32 to -6.44)	-4.45 (-4.82 to -4.07)	-6.93 (-7.38 to -6.49)	-75.773	-76.193	-43.659	-76.227
318	High-income North America	Ischemic heart disease	Both	85 to 89	121296 ( 45481 to 217419 )	37755 ( 16968 to 64592 )	12105 ( 4522 to 21714 )	3717 ( 1673 to 6328 )	1567 ( 540 to 3067 )	1085 ( 420 to 2098 )	119728 ( 44735 to 214771 )	36669 ( 16504 to 62428 )	546.036 ( 203.993 to 979.472 )	85.943 ( 38.679 to 146.328 )	5471.392 ( 2051.557 to 9807.311 )	872.992 ( 392.352 to 1493.546 )	70.694 ( 24.35 to 138.334 )	25.099 ( 9.703 to 48.513 )	5400.698 ( 2017.902 to 9687.871 )	847.893 ( 381.618 to 1443.519 )	-6.51 (-6.99 to -6.02)	-6.47 (-6.95 to -5.99)	-3.83 (-4.22 to -3.44)	-6.52 (-7.01 to -6.04)	-68.874	-69.294	-30.759	-69.373
319	High-income North America	Ischemic heart disease	Both	90 to 94	67500 ( 25365 to 120710 )	29631 ( 13399 to 50816 )	7761 ( 2921 to 13894 )	3371 ( 1520 to 5796 )	669 ( 221 to 1381 )	613 ( 235 to 1153 )	66831 ( 25157 to 119645 )	29018 ( 13081 to 49891 )	931.402 ( 350.603 to 1667.459 )	159.043 ( 71.692 to 273.447 )	8100.808 ( 3044.088 to 14486.678 )	1397.908 ( 632.116 to 2397.346 )	80.246 ( 26.527 to 165.697 )	28.914 ( 11.067 to 54.401 )	8020.562 ( 3019.165 to 14358.926 )	1368.994 ( 617.111 to 2353.741 )	-6.19 (-6.71 to -5.67)	-6.15 (-6.67 to -5.63)	-3.6 (-4.05 to -3.15)	-6.19 (-6.71 to -5.67)	-56.102	-56.565	-8.371	-56.58
320	High-income North America	Ischemic heart disease	Both	95 plus	32589 ( 11987 to 58917 )	18267 ( 8167 to 31565 )	4002 ( 1472 to 7251 )	2224 ( 989 to 3860 )	198 ( 62 to 429 )	198 ( 72 to 401 )	32390 ( 11914 to 58682 )	18070 ( 8033 to 31359 )	1478.017 ( 543.633 to 2677.83 )	296.174 ( 131.642 to 514.012 )	12035.357 ( 4426.905 to 21758.6 )	2432.275 ( 1087.454 to 4202.83 )	73.293 ( 22.908 to 158.521 )	26.308 ( 9.546 to 53.408 )	11962.063 ( 4399.861 to 21672.108 )	2405.968 ( 1069.551 to 4175.331 )	-5.79 (-6.33 to -5.26)	-5.79 (-6.33 to -5.24)	-3.57 (-4.12 to -3.01)	-5.81 (-6.35 to -5.26)	-43.947	-44.428	0	-44.211
321	High-income North America	Ischemic heart disease	Female	60 to 64	50770 ( 19486 to 89864 )	14870 ( 6931 to 24426 )	1738 ( 666 to 3070 )	502 ( 235 to 825 )	756 ( 266 to 1478 )	381 ( 148 to 727 )	50014 ( 19174 to 88371 )	14489 ( 6777 to 23802 )	27.632 ( 10.593 to 48.823 )	4.035 ( 1.887 to 6.628 )	807.387 ( 309.883 to 1429.103 )	119.509 ( 55.701 to 196.306 )	12.025 ( 4.224 to 23.506 )	3.06 ( 1.191 to 5.844 )	795.362 ( 304.92 to 1405.351 )	116.449 ( 54.468 to 191.293 )	-6.83 (-7.21 to -6.44)	-6.79 (-7.17 to -6.4)	-5.28 (-5.67 to -4.89)	-6.82 (-7.2 to -6.43)	-70.711	-71.116	-49.603	-71.03
322	High-income North America	Ischemic heart disease	Female	65 to 69	71686 ( 27404 to 127940 )	16786 ( 7724 to 27547 )	2901 ( 1102 to 5185 )	664 ( 307 to 1092 )	1338 ( 475 to 2675 )	656 ( 248 to 1221 )	70348 ( 26729 to 125756 )	16130 ( 7470 to 26533 )	47.308 ( 17.975 to 84.57 )	6.039 ( 2.797 to 9.934 )	1169.149 ( 446.935 to 2086.602 )	152.728 ( 70.276 to 250.643 )	21.819 ( 7.754 to 43.622 )	5.965 ( 2.253 to 11.109 )	1147.33 ( 435.938 to 2050.99 )	146.763 ( 67.968 to 241.421 )	-7.31 (-7.73 to -6.88)	-7.24 (-7.66 to -6.81)	-5.16 (-5.58 to -4.73)	-7.29 (-7.72 to -6.87)	-76.584	-77.111	-50.972	-77.071
323	High-income North America	Ischemic heart disease	Female	70 to 74	86481 ( 32932 to 153596 )	19735 ( 9023 to 32237 )	4254 ( 1617 to 7538 )	948 ( 434 to 1547 )	1624 ( 603 to 3274 )	859 ( 328 to 1623 )	84856 ( 32254 to 150356 )	18876 ( 8637 to 30802 )	83.943 ( 31.905 to 148.741 )	10.195 ( 4.665 to 16.637 )	1706.383 ( 649.792 to 3030.657 )	212.288 ( 97.055 to 346.772 )	32.05 ( 11.896 to 64.604 )	9.243 ( 3.533 to 17.461 )	1674.332 ( 636.416 to 2966.732 )	203.045 ( 92.909 to 331.339 )	-7.46 (-7.9 to -7.02)	-7.38 (-7.82 to -6.95)	-5.02 (-5.46 to -4.58)	-7.46 (-7.89 to -7.02)	-77.18	-77.715	-47.106	-77.755
324	High-income North America	Ischemic heart disease	Female	75 to 79	98862 ( 37384 to 177110 )	18798 ( 8701 to 31027 )	6109 ( 2301 to 10919 )	1134 ( 523 to 1879 )	1627 ( 591 to 3175 )	755 ( 292 to 1404 )	97235 ( 36626 to 173797 )	18043 ( 8326 to 29891 )	149.897 ( 56.46 to 267.928 )	18.099 ( 8.352 to 29.985 )	2425.876 ( 917.332 to 4345.946 )	299.992 ( 138.85 to 495.159 )	39.929 ( 14.499 to 77.908 )	12.053 ( 4.661 to 22.404 )	2385.947 ( 898.728 to 4264.65 )	287.939 ( 132.869 to 477.021 )	-7.42 (-7.87 to -6.97)	-7.35 (-7.8 to -6.91)	-4.86 (-5.3 to -4.41)	-7.42 (-7.86 to -6.97)	-80.986	-81.437	-53.596	-81.444
325	High-income North America	Ischemic heart disease	Female	80 to 84	95501 ( 36579 to 169597 )	18671 ( 8622 to 31350 )	7563 ( 2886 to 13437 )	1447 ( 662 to 2417 )	1387 ( 492 to 2744 )	670 ( 254 to 1282 )	94114 ( 35914 to 167204 )	18001 ( 8237 to 30074 )	270.834 ( 103.347 to 481.175 )	34.491 ( 15.781 to 57.62 )	3419.87 ( 1309.875 to 6073.249 )	445.026 ( 205.511 to 747.22 )	49.665 ( 17.631 to 98.247 )	15.969 ( 6.054 to 30.547 )	3370.206 ( 1286.092 to 5987.567 )	429.056 ( 196.322 to 716.799 )	-7.19 (-7.66 to -6.71)	-7.14 (-7.61 to -6.67)	-4.47 (-4.88 to -4.05)	-7.2 (-7.68 to -6.73)	-80.449	-80.867	-51.694	-80.873
326	High-income North America	Ischemic heart disease	Female	85 to 89	76627 ( 28784 to 136484 )	18752 ( 8402 to 32430 )	7661 ( 2884 to 13663 )	1845 ( 824 to 3167 )	1017 ( 355 to 1989 )	589 ( 231 to 1128 )	75610 ( 28465 to 134843 )	18163 ( 8116 to 31178 )	493.933 ( 185.947 to 880.893 )	70.179 ( 31.356 to 120.476 )	4940.342 ( 1855.814 to 8799.511 )	713.409 ( 319.64 to 1233.814 )	65.584 ( 22.884 to 128.262 )	22.391 ( 8.789 to 42.915 )	4874.758 ( 1835.211 to 8693.703 )	691.018 ( 308.759 to 1186.198 )	-6.82 (-7.33 to -6.31)	-6.78 (-7.29 to -6.27)	-3.91 (-4.33 to -3.48)	-6.84 (-7.35 to -6.32)	-75.528	-75.917	-42.085	-75.978
327	High-income North America	Ischemic heart disease	Female	90 to 94	48275 ( 18218 to 86026 )	17301 ( 7746 to 29825 )	5551 ( 2092 to 9912 )	1967 ( 877 to 3398 )	485 ( 160 to 996 )	377 ( 145 to 713 )	47790 ( 18012 to 85332 )	16924 ( 7547 to 29238 )	887.655 ( 334.563 to 1584.991 )	140.02 ( 62.437 to 241.9 )	7719.647 ( 2913.24 to 13756.499 )	1231.69 ( 551.473 to 2123.278 )	77.6 ( 25.624 to 159.29 )	26.867 ( 10.298 to 50.741 )	7642.046 ( 2880.361 to 13645.514 )	1204.823 ( 537.245 to 2081.453 )	-6.45 (-7 to -5.9)	-6.41 (-6.96 to -5.86)	-3.69 (-4.17 to -3.21)	-6.45 (-7 to -5.9)	-64.162	-64.565	-22.268	-64.587
328	High-income North America	Ischemic heart disease	Female	95 plus	25429 ( 9333 to 46029 )	12802 ( 5675 to 22170 )	3127 ( 1147 to 5672 )	1561 ( 688 to 2715 )	157 ( 50 to 337 )	143 ( 52 to 287 )	25272 ( 9274 to 45840 )	12659 ( 5578 to 22016 )	1476.35 ( 541.751 to 2677.962 )	282.601 ( 124.494 to 491.484 )	12006.378 ( 4406.554 to 21732.393 )	2317.786 ( 1027.479 to 4013.665 )	74.185 ( 23.687 to 158.981 )	25.928 ( 9.374 to 51.869 )	11932.192 ( 4378.831 to 21643.22 )	2291.858 ( 1009.773 to 3985.783 )	-5.94 (-6.51 to -5.37)	-5.94 (-6.51 to -5.36)	-3.62 (-4.17 to -3.06)	-5.96 (-6.53 to -5.37)	-49.656	-50.08	-8.917	-49.909
329	High-income North America	Ischemic heart disease	Male	60 to 64	117636 ( 43725 to 209866 )	38145 ( 17650 to 63243 )	4040 ( 1501 to 7208 )	1297 ( 602 to 2156 )	1254 ( 444 to 2481 )	684 ( 271 to 1320 )	116382 ( 43230 to 207630 )	37461 ( 17370 to 62253 )	72.96 ( 27.101 to 130.165 )	11.213 ( 5.199 to 18.634 )	2124.341 ( 789.615 to 3789.903 )	329.71 ( 152.562 to 546.648 )	22.642 ( 8.019 to 44.805 )	5.916 ( 2.346 to 11.408 )	2101.699 ( 780.68 to 3749.523 )	323.795 ( 150.139 to 538.092 )	-6.57 (-6.86 to -6.27)	-6.54 (-6.84 to -6.24)	-5.27 (-5.6 to -4.94)	-6.56 (-6.85 to -6.26)	-67.574	-67.896	-45.455	-67.812
330	High-income North America	Ischemic heart disease	Male	65 to 69	137807 ( 51050 to 245752 )	38059 ( 17456 to 62768 )	5597 ( 2071 to 9965 )	1521 ( 700 to 2503 )	1915 ( 694 to 3877 )	1043 ( 403 to 1910 )	135892 ( 50283 to 241925 )	37017 ( 17049 to 60934 )	111.798 ( 41.364 to 199.035 )	15.432 ( 7.107 to 25.404 )	2752.605 ( 1019.692 to 4908.728 )	386.233 ( 177.151 to 636.982 )	38.256 ( 13.865 to 77.45 )	10.583 ( 4.091 to 19.386 )	2714.349 ( 1004.364 to 4832.291 )	375.65 ( 173.016 to 618.372 )	-7.01 (-7.34 to -6.67)	-6.96 (-7.29 to -6.63)	-5.17 (-5.52 to -4.81)	-7 (-7.33 to -6.66)	-72.382	-72.825	-45.535	-72.76
331	High-income North America	Ischemic heart disease	Male	70 to 74	132945 ( 49337 to 237238 )	37108 ( 16950 to 61033 )	6552 ( 2425 to 11666 )	1799 ( 822 to 2962 )	1994 ( 740 to 4008 )	1226 ( 470 to 2282 )	130951 ( 48474 to 233169 )	35881 ( 16406 to 59078 )	172.355 ( 63.795 to 306.902 )	22.308 ( 10.199 to 36.732 )	3497.432 ( 1297.924 to 6241.138 )	460.17 ( 210.195 to 756.866 )	52.458 ( 19.469 to 105.429 )	15.207 ( 5.823 to 28.293 )	3444.974 ( 1275.225 to 6134.088 )	444.963 ( 203.445 to 732.618 )	-7.26 (-7.63 to -6.89)	-7.21 (-7.57 to -6.84)	-5.07 (-5.43 to -4.71)	-7.25 (-7.62 to -6.89)	-72.088	-72.543	-38.516	-72.6
332	High-income North America	Ischemic heart disease	Male	75 to 79	115951 ( 42996 to 207859 )	29958 ( 13480 to 50197 )	7150 ( 2647 to 12813 )	1818 ( 820 to 3047 )	1649 ( 587 to 3261 )	957 ( 367 to 1767 )	114302 ( 42311 to 204813 )	29002 ( 13071 to 48604 )	269.011 ( 99.567 to 482.039 )	35.311 ( 15.915 to 59.179 )	4362.323 ( 1617.581 to 7820.078 )	581.768 ( 261.782 to 974.79 )	62.034 ( 22.096 to 122.676 )	18.575 ( 7.12 to 34.319 )	4300.289 ( 1591.811 to 7705.5 )	563.193 ( 253.837 to 943.853 )	-7.2 (-7.59 to -6.8)	-7.15 (-7.55 to -6.76)	-4.98 (-5.35 to -4.61)	-7.2 (-7.6 to -6.8)	-74.163	-74.573	-41.965	-74.627
333	High-income North America	Ischemic heart disease	Male	80 to 84	80876 ( 30198 to 144487 )	24059 ( 11007 to 40027 )	6374 ( 2378 to 11392 )	1871 ( 857 to 3111 )	1073 ( 373 to 2053 )	716 ( 274 to 1326 )	79803 ( 29776 to 142638 )	23344 ( 10697 to 38816 )	423.215 ( 157.892 to 756.456 )	59.548 ( 27.287 to 99.022 )	5370.331 ( 2005.222 to 9594.233 )	765.818 ( 350.346 to 1274.075 )	71.246 ( 24.793 to 136.346 )	22.777 ( 8.723 to 42.2 )	5299.085 ( 1977.164 to 9471.456 )	743.041 ( 340.487 to 1235.54 )	-6.92 (-7.34 to -6.49)	-6.89 (-7.31 to -6.47)	-4.62 (-4.97 to -4.28)	-6.94 (-7.36 to -6.51)	-70.252	-70.646	-33.271	-70.748
334	High-income North America	Ischemic heart disease	Male	85 to 89	44669 ( 16875 to 80434 )	19003 ( 8747 to 32095 )	4444 ( 1673 to 8012 )	1872 ( 861 to 3151 )	550 ( 185 to 1082 )	497 ( 188 to 956 )	44119 ( 16612 to 79545 )	18506 ( 8509 to 31144 )	667.406 ( 251.297 to 1203.299 )	110.37 ( 50.745 to 185.75 )	6708.401 ( 2534.286 to 12079.697 )	1120.27 ( 515.646 to 1892.057 )	82.596 ( 27.813 to 162.452 )	29.295 ( 11.078 to 56.347 )	6625.805 ( 2494.747 to 11946.097 )	1090.975 ( 501.645 to 1836.005 )	-6.37 (-6.82 to -5.91)	-6.35 (-6.8 to -5.89)	-3.92 (-4.27 to -3.58)	-6.39 (-6.85 to -5.93)	-57.458	-57.876	-9.636	-58.054
335	High-income North America	Ischemic heart disease	Male	90 to 94	19225 ( 7312 to 34724 )	12330 ( 5624 to 20956 )	2210 ( 839 to 3995 )	1404 ( 639 to 2397 )	183 ( 61 to 383 )	235 ( 89 to 448 )	19042 ( 7228 to 34425 )	12094 ( 5506 to 20639 )	1062.992 ( 403.496 to 1921.81 )	196.414 ( 89.42 to 335.184 )	9247.336 ( 3517.288 to 16702.472 )	1724.466 ( 786.616 to 2931.054 )	88.204 ( 29.158 to 184.349 )	32.936 ( 12.394 to 62.615 )	9159.132 ( 3476.758 to 16558.937 )	1691.53 ( 770.094 to 2886.622 )	-5.89 (-6.38 to -5.41)	-5.86 (-6.35 to -5.38)	-3.57 (-3.96 to -3.17)	-5.9 (-6.38 to -5.41)	-35.865	-36.471	28.415	-36.488
336	High-income North America	Ischemic heart disease	Male	95 plus	7159 ( 2652 to 12913 )	5465 ( 2451 to 9435 )	875 ( 324 to 1581 )	663 ( 297 to 1147 )	41 ( 11 to 95 )	54 ( 20 to 112 )	7118 ( 2638 to 12860 )	5411 ( 2426 to 9353 )	1484.002 ( 550.179 to 2681.114 )	333.905 ( 149.716 to 577.173 )	12139.428 ( 4496.684 to 21895.53 )	2750.558 ( 1233.761 to 4748.784 )	70.091 ( 19.266 to 161.727 )	27.363 ( 9.827 to 56.553 )	12069.337 ( 4473.591 to 21806.509 )	2723.195 ( 1220.94 to 4707.121 )	-5.38 (-5.82 to -4.95)	-5.38 (-5.82 to -4.94)	-3.4 (-3.92 to -2.87)	-5.4 (-5.83 to -4.96)	-23.663	-24.229	31.707	-23.981
433	North Africa and Middle East	Ischemic heart disease	Both	60 to 64	433140 ( 330079 to 536468 )	714302 ( 535792 to 896959 )	14845 ( 11288 to 18381 )	24299 ( 18220 to 30479 )	4411 ( 2558 to 7185 )	11868 ( 6933 to 19263 )	428729 ( 326019 to 530871 )	702434 ( 526707 to 881078 )	208.912 ( 158.861 to 258.676 )	132.785 ( 99.564 to 166.555 )	6095.615 ( 4645.237 to 7549.761 )	3903.335 ( 2927.858 to 4901.471 )	62.076 ( 35.993 to 101.11 )	64.853 ( 37.885 to 105.266 )	6033.539 ( 4588.096 to 7470.995 )	3838.483 ( 2878.215 to 4814.689 )	-1.48 (-1.6 to -1.36)	-1.46 (-1.58 to -1.33)	0.2 (0.09 to 0.31)	-1.48 (-1.6 to -1.36)	64.912	63.685	169.055	63.841
434	North Africa and Middle East	Ischemic heart disease	Both	65 to 69	413966 ( 316105 to 517022 )	717064 ( 547244 to 904708 )	16822 ( 12836 to 21026 )	28889 ( 21832 to 36482 )	4884 ( 2783 to 7610 )	13447 ( 7740 to 20821 )	409082 ( 312141 to 511319 )	703618 ( 531741 to 888488 )	326.834 ( 249.397 to 408.527 )	208.909 ( 157.876 to 263.811 )	8043.048 ( 6141.666 to 10045.335 )	5185.33 ( 3957.303 to 6542.242 )	94.892 ( 54.08 to 147.863 )	97.237 ( 55.972 to 150.563 )	7948.156 ( 6064.656 to 9934.538 )	5088.093 ( 3845.195 to 6424.955 )	-1.41 (-1.48 to -1.33)	-1.38 (-1.45 to -1.3)	0.15 (0.05 to 0.25)	-1.4 (-1.47 to -1.33)	73.218	71.733	175.328	71.999
435	North Africa and Middle East	Ischemic heart disease	Both	70 to 74	345351 ( 267648 to 433418 )	609799 ( 463641 to 763248 )	17034 ( 13161 to 21424 )	29823 ( 22617 to 37301 )	4261 ( 2387 to 6533 )	11402 ( 6425 to 17551 )	341090 ( 263528 to 429008 )	598397 ( 453795 to 748454 )	497.145 ( 384.11 to 625.288 )	328.182 ( 248.886 to 410.471 )	10079.393 ( 7811.554 to 12649.706 )	6710.336 ( 5101.988 to 8398.919 )	124.37 ( 69.653 to 190.677 )	125.471 ( 70.705 to 193.137 )	9955.023 ( 7691.311 to 12521.019 )	6584.865 ( 4993.647 to 8236.128 )	-1.48 (-1.56 to -1.4)	-1.46 (-1.54 to -1.38)	0.07 (-0.02 to 0.15)	-1.49 (-1.56 to -1.41)	76.574	75.079	167.59	75.437
436	North Africa and Middle East	Ischemic heart disease	Both	75 to 79	252502 ( 193015 to 314804 )	489651 ( 376468 to 612482 )	15586 ( 11906 to 19397 )	30095 ( 23089 to 37653 )	2848 ( 1624 to 4388 )	7983 ( 4606 to 12210 )	249654 ( 190728 to 310694 )	481668 ( 369536 to 602585 )	768.044 ( 586.702 to 955.881 )	536.938 ( 411.945 to 671.78 )	12442.946 ( 9511.521 to 15513.131 )	8735.999 ( 6716.667 to 10927.467 )	140.357 ( 80.016 to 216.223 )	142.425 ( 82.172 to 217.834 )	12302.589 ( 9398.838 to 15310.586 )	8593.574 ( 6592.995 to 10750.888 )	-1.26 (-1.34 to -1.18)	-1.26 (-1.34 to -1.18)	0.01 (-0.08 to 0.09)	-1.27 (-1.36 to -1.19)	93.92	93.09	180.302	92.934
437	North Africa and Middle East	Ischemic heart disease	Both	80 to 84	159525 ( 119801 to 198905 )	365976 ( 275729 to 454254 )	12603 ( 9433 to 15715 )	28830 ( 21719 to 35826 )	1685 ( 980 to 2610 )	5344 ( 3081 to 8185 )	157839 ( 118160 to 196807 )	360632 ( 271726 to 448129 )	1170.701 ( 876.248 to 1459.719 )	859.634 ( 647.597 to 1068.254 )	14818.193 ( 11128.248 to 18476.22 )	10912.54 ( 8221.589 to 13544.765 )	156.547 ( 91.054 to 242.427 )	159.355 ( 91.874 to 244.063 )	14661.647 ( 10975.842 to 18281.304 )	10753.185 ( 8102.229 to 13362.123 )	-1.05 (-1.14 to -0.96)	-1.05 (-1.14 to -0.96)	0.01 (-0.09 to 0.12)	-1.06 (-1.16 to -0.97)	129.416	128.755	217.151	128.481
438	North Africa and Middle East	Ischemic heart disease	Both	85 to 89	90363 ( 68059 to 112073 )	242258 ( 179607 to 301937 )	9027 ( 6795 to 11180 )	24070 ( 17785 to 29951 )	912 ( 556 to 1411 )	3069 ( 1894 to 4745 )	89451 ( 67319 to 110794 )	239189 ( 176762 to 297626 )	1826.49 ( 1374.756 to 2262.032 )	1484.383 ( 1096.81 to 1847.119 )	18283.458 ( 13770.549 to 22676.154 )	14940.178 ( 11076.491 to 18620.629 )	184.491 ( 112.447 to 285.421 )	189.27 ( 116.828 to 292.657 )	18098.967 ( 13620.836 to 22417.425 )	14750.909 ( 10901.037 to 18354.755 )	-0.36 (-0.47 to -0.25)	-0.36 (-0.47 to -0.24)	0.12 (0.01 to 0.23)	-0.36 (-0.47 to -0.25)	168.094	166.645	236.513	167.397
439	North Africa and Middle East	Ischemic heart disease	Both	90 to 94	32489 ( 23765 to 40752 )	89863 ( 65662 to 113611 )	3729 ( 2721 to 4674 )	10283 ( 7523 to 13034 )	334 ( 198 to 514 )	1153 ( 689 to 1800 )	32155 ( 23465 to 40312 )	88709 ( 64902 to 112434 )	2401.519 ( 1752.388 to 3010.766 )	1986.262 ( 1453.01 to 2517.597 )	20925.828 ( 15306.528 to 26247.686 )	17357.25 ( 12682.865 to 21944.21 )	214.995 ( 127.453 to 331.173 )	222.777 ( 133.128 to 347.619 )	20710.833 ( 15113.22 to 25964.285 )	17134.473 ( 12535.943 to 21716.954 )	-0.39 (-0.48 to -0.3)	-0.38 (-0.47 to -0.3)	0.22 (0.13 to 0.31)	-0.39 (-0.48 to -0.3)	176.595	175.758	245.21	175.879
440	North Africa and Middle East	Ischemic heart disease	Both	95 plus	9529 ( 6692 to 12284 )	29770 ( 20776 to 38042 )	1162 ( 813 to 1499 )	3582 ( 2496 to 4583 )	97 ( 56 to 147 )	371 ( 214 to 574 )	9432 ( 6600 to 12159 )	29398 ( 20491 to 37616 )	2903.935 ( 2030.159 to 3745.063 )	2409.191 ( 1678.999 to 3082.97 )	23804.573 ( 16718.634 to 30687.177 )	20024.675 ( 13975.283 to 25588.844 )	241.699 ( 138.889 to 366.672 )	249.845 ( 144.25 to 386.226 )	23562.874 ( 16487.492 to 30374.432 )	19774.83 ( 13783.645 to 25302.802 )	-0.57 (-0.95 to -0.19)	-0.57 (-0.98 to -0.16)	0.03 (-0.07 to 0.13)	-0.58 (-0.99 to -0.17)	212.415	208.262	282.474	211.684
441	North Africa and Middle East	Ischemic heart disease	Female	60 to 64	159713 ( 118846 to 203083 )	257474 ( 192711 to 329539 )	5479 ( 4067 to 6974 )	8768 ( 6553 to 11249 )	1514 ( 859 to 2486 )	4135 ( 2378 to 6722 )	158199 ( 117405 to 201358 )	253339 ( 189328 to 325016 )	159.317 ( 118.249 to 202.774 )	98.264 ( 73.434 to 126.068 )	4643.809 ( 3455.577 to 5904.834 )	2885.395 ( 2159.629 to 3692.996 )	44.023 ( 24.988 to 72.286 )	46.334 ( 26.65 to 75.331 )	4599.785 ( 3413.659 to 5854.684 )	2839.062 ( 2121.711 to 3642.308 )	-1.65 (-1.8 to -1.49)	-1.62 (-1.77 to -1.47)	0.21 (0.11 to 0.31)	-1.64 (-1.8 to -1.49)	61.21	60.029	173.118	60.139
442	North Africa and Middle East	Ischemic heart disease	Female	65 to 69	162662 ( 123334 to 204779 )	283200 ( 213758 to 358998 )	6623 ( 5019 to 8348 )	11445 ( 8622 to 14508 )	1762 ( 998 to 2794 )	4903 ( 2819 to 7704 )	160900 ( 121937 to 202793 )	278297 ( 209662 to 352786 )	262.795 ( 199.145 to 331.235 )	167.871 ( 126.471 to 212.809 )	6454.029 ( 4893.594 to 8125.122 )	4154.018 ( 3135.436 to 5265.836 )	69.91 ( 39.587 to 110.875 )	71.915 ( 41.347 to 113.01 )	6384.119 ( 4838.15 to 8046.339 )	4082.103 ( 3075.356 to 5174.705 )	-1.44 (-1.53 to -1.35)	-1.42 (-1.51 to -1.33)	0.14 (0.05 to 0.24)	-1.44 (-1.53 to -1.35)	74.103	72.807	178.263	72.963
443	North Africa and Middle East	Ischemic heart disease	Female	70 to 74	152357 ( 116881 to 191251 )	269118 ( 203469 to 343963 )	7540 ( 5776 to 9470 )	13212 ( 9994 to 16924 )	1545 ( 874 to 2411 )	4295 ( 2445 to 6662 )	150812 ( 115532 to 189431 )	264823 ( 200325 to 339247 )	448.827 ( 343.844 to 563.743 )	287.275 ( 217.314 to 367.994 )	9069.421 ( 6957.643 to 11384.728 )	5851.783 ( 4424.279 to 7479.225 )	91.952 ( 52.031 to 143.509 )	93.4 ( 53.169 to 144.87 )	8977.47 ( 6877.353 to 11276.394 )	5758.382 ( 4355.912 to 7376.666 )	-1.53 (-1.61 to -1.44)	-1.51 (-1.59 to -1.43)	0.07 (-0.01 to 0.15)	-1.53 (-1.61 to -1.45)	76.636	75.225	177.994	75.598
444	North Africa and Middle East	Ischemic heart disease	Female	75 to 79	123750 ( 93266 to 154251 )	233276 ( 179070 to 294471 )	7674 ( 5780 to 9558 )	14411 ( 11078 to 18166 )	1050 ( 598 to 1615 )	3035 ( 1750 to 4643 )	122700 ( 92408 to 152794 )	230242 ( 177012 to 290236 )	754.887 ( 568.552 to 940.178 )	497.879 ( 382.734 to 627.616 )	12172.871 ( 9174.211 to 15173.097 )	8059.364 ( 6186.611 to 10173.567 )	103.274 ( 58.819 to 158.842 )	104.838 ( 60.446 to 160.421 )	12069.597 ( 9089.81 to 15029.807 )	7954.526 ( 6115.52 to 10027.245 )	-1.4 (-1.51 to -1.29)	-1.39 (-1.5 to -1.29)	0.01 (-0.07 to 0.09)	-1.41 (-1.52 to -1.3)	88.506	87.79	189.048	87.646
445	North Africa and Middle East	Ischemic heart disease	Female	80 to 84	83646 ( 62160 to 104492 )	187165 ( 140625 to 233853 )	6633 ( 4928 to 8298 )	14814 ( 11143 to 18532 )	669 ( 391 to 1035 )	2084 ( 1207 to 3170 )	82977 ( 61631 to 103801 )	185081 ( 139216 to 231543 )	1176.626 ( 874.106 to 1471.923 )	843.886 ( 634.779 to 1055.724 )	14837.041 ( 11025.861 to 18534.68 )	10662.097 ( 8010.919 to 13321.792 )	118.715 ( 69.267 to 183.63 )	118.719 ( 68.784 to 180.561 )	14718.326 ( 10932.025 to 18412.1 )	10543.378 ( 7930.661 to 13190.201 )	-0.97 (-1.06 to -0.87)	-0.98 (-1.07 to -0.88)	-0.04 (-0.13 to 0.06)	-0.98 (-1.08 to -0.89)	123.758	123.338	211.51	123.051
446	North Africa and Middle East	Ischemic heart disease	Female	85 to 89	52719 ( 39285 to 65719 )	127210 ( 93325 to 159454 )	5291 ( 3944 to 6593 )	12669 ( 9277 to 15881 )	399 ( 241 to 619 )	1191 ( 738 to 1839 )	52320 ( 39008 to 65219 )	126019 ( 92287 to 157958 )	1966.61 ( 1466.197 to 2450.581 )	1547.262 ( 1132.988 to 1939.596 )	19596.251 ( 14602.808 to 24428.646 )	15536.465 ( 11398.075 to 19474.515 )	148.365 ( 89.633 to 230.026 )	145.415 ( 90.174 to 224.557 )	19447.886 ( 14499.938 to 24242.916 )	15391.05 ( 11271.219 to 19291.852 )	-0.1 (-0.31 to 0.11)	-0.1 (-0.3 to 0.11)	-0.05 (-0.13 to 0.04)	-0.1 (-0.3 to 0.11)	141.298	139.444	198.496	140.862
447	North Africa and Middle East	Ischemic heart disease	Female	90 to 94	18375 ( 13182 to 23300 )	43025 ( 31302 to 54665 )	2113 ( 1513 to 2680 )	4937 ( 3578 to 6277 )	154 ( 91 to 239 )	433 ( 257 to 672 )	18221 ( 13047 to 23114 )	42592 ( 30870 to 54144 )	2428.567 ( 1738.67 to 3080.942 )	1982.101 ( 1436.555 to 2519.822 )	21122.243 ( 15152.544 to 26782.977 )	17273.148 ( 12566.591 to 21946.167 )	177.557 ( 105.148 to 274.252 )	173.71 ( 103.187 to 269.946 )	20944.686 ( 14997.168 to 26570.268 )	17099.438 ( 12393.189 to 21737.172 )	-0.39 (-0.71 to -0.07)	-0.38 (-0.7 to -0.07)	-0.06 (-0.13 to 0.01)	-0.39 (-0.71 to -0.07)	134.15	133.649	181.169	133.752
448	North Africa and Middle East	Ischemic heart disease	Female	95 plus	5781 ( 3888 to 7642 )	15980 ( 10966 to 20937 )	707 ( 474 to 936 )	1928 ( 1324 to 2528 )	52 ( 30 to 78 )	153 ( 87 to 240 )	5729 ( 3839 to 7576 )	15827 ( 10872 to 20745 )	2797.754 ( 1874.015 to 3702.231 )	2464.214 ( 1692.501 to 3230.411 )	22868.488 ( 15380.266 to 30230.001 )	20421.93 ( 14014.3 to 26757.028 )	206.931 ( 116.843 to 307.257 )	195.583 ( 111.004 to 306.69 )	22661.557 ( 15187.381 to 29971.347 )	20226.348 ( 13894.725 to 26512.3 )	-0.58 (-1.31 to 0.16)	-0.57 (-1.35 to 0.21)	-0.36 (-0.48 to -0.24)	-0.57 (-1.36 to 0.22)	176.423	172.702	194.231	176.261
449	North Africa and Middle East	Ischemic heart disease	Male	60 to 64	273427 ( 207409 to 344912 )	456828 ( 343818 to 575478 )	9365 ( 7096 to 11824 )	15531 ( 11716 to 19593 )	2897 ( 1697 to 4742 )	7733 ( 4528 to 12470 )	270530 ( 204972 to 341562 )	449095 ( 338781 to 566556 )	255.433 ( 193.534 to 322.489 )	165.638 ( 124.953 to 208.964 )	7457.446 ( 5656.866 to 9407.118 )	4872.086 ( 3666.826 to 6137.492 )	79.009 ( 46.294 to 129.343 )	82.477 ( 48.291 to 132.992 )	7378.436 ( 5590.408 to 9315.764 )	4789.609 ( 3613.107 to 6042.339 )	-1.38 (-1.49 to -1.27)	-1.35 (-1.47 to -1.24)	0.2 (0.08 to 0.32)	-1.38 (-1.49 to -1.26)	67.075	65.841	166.931	66.006
450	North Africa and Middle East	Ischemic heart disease	Male	65 to 69	251304 ( 189623 to 321612 )	433864 ( 329277 to 549078 )	10199 ( 7699 to 13071 )	17445 ( 13219 to 22048 )	3122 ( 1767 to 4847 )	8544 ( 4884 to 13237 )	248182 ( 187352 to 318039 )	425320 ( 322301 to 537547 )	388.283 ( 293.103 to 497.628 )	248.814 ( 188.545 to 314.469 )	9567.787 ( 7219.427 to 12244.571 )	6188.149 ( 4696.44 to 7831.436 )	118.863 ( 67.268 to 184.553 )	121.86 ( 69.659 to 188.801 )	9448.924 ( 7132.944 to 12108.53 )	6066.29 ( 4596.935 to 7666.961 )	-1.36 (-1.44 to -1.29)	-1.33 (-1.41 to -1.26)	0.17 (0.06 to 0.28)	-1.36 (-1.43 to -1.28)	72.645	71.046	173.671	71.374
451	North Africa and Middle East	Ischemic heart disease	Male	70 to 74	192994 ( 145739 to 246563 )	340680 ( 259675 to 428102 )	9494 ( 7146 to 12137 )	16612 ( 12635 to 20899 )	2717 ( 1515 to 4215 )	7107 ( 3978 to 10957 )	190278 ( 143232 to 243215 )	333573 ( 253642 to 419672 )	543.623 ( 409.203 to 694.939 )	370.094 ( 281.503 to 465.605 )	11050.896 ( 8345.044 to 14118.266 )	7590.002 ( 5785.293 to 9537.669 )	155.553 ( 86.75 to 241.345 )	158.33 ( 88.633 to 244.105 )	10895.342 ( 8201.494 to 13926.565 )	7431.671 ( 5650.884 to 9349.862 )	-1.43 (-1.51 to -1.34)	-1.4 (-1.49 to -1.32)	0.11 (0.02 to 0.19)	-1.43 (-1.52 to -1.34)	76.524	74.974	161.575	75.308
452	North Africa and Middle East	Ischemic heart disease	Male	75 to 79	128752 ( 96556 to 161866 )	256375 ( 194875 to 320931 )	7912 ( 5921 to 9984 )	15684 ( 11899 to 19594 )	1798 ( 1029 to 2795 )	4948 ( 2820 to 7545 )	126953 ( 95022 to 160177 )	251426 ( 190762 to 314123 )	781.252 ( 584.701 to 985.859 )	578.648 ( 439.01 to 722.895 )	12714.07 ( 9534.742 to 15984.072 )	9458.56 ( 7189.607 to 11840.278 )	177.584 ( 101.585 to 275.996 )	182.564 ( 104.042 to 278.346 )	12536.486 ( 9383.298 to 15817.239 )	9275.996 ( 7037.88 to 11589.107 )	-1.13 (-1.23 to -1.02)	-1.12 (-1.22 to -1.02)	0.04 (-0.03 to 0.12)	-1.14 (-1.24 to -1.04)	99.123	98.231	175.195	98.047
453	North Africa and Middle East	Ischemic heart disease	Male	80 to 84	75879 ( 56475 to 96563 )	178812 ( 135263 to 222966 )	5970 ( 4450 to 7620 )	14016 ( 10585 to 17493 )	1016 ( 581 to 1583 )	3260 ( 1866 to 5021 )	74863 ( 55807 to 95561 )	175552 ( 132599 to 219089 )	1164.186 ( 867.848 to 1486.05 )	876.929 ( 662.287 to 1094.476 )	14797.472 ( 11013.486 to 18831.168 )	11187.602 ( 8462.912 to 13950.153 )	198.14 ( 113.34 to 308.796 )	203.985 ( 116.75 to 314.119 )	14599.331 ( 10883.117 to 18635.909 )	10983.617 ( 8296.243 to 13707.591 )	-1.13 (-1.24 to -1.01)	-1.13 (-1.24 to -1.01)	0.02 (-0.08 to 0.12)	-1.14 (-1.26 to -1.03)	135.654	134.774	220.866	134.498
454	North Africa and Middle East	Ischemic heart disease	Male	85 to 89	37644 ( 27875 to 47373 )	115048 ( 84309 to 144666 )	3736 ( 2765 to 4692 )	11401 ( 8344 to 14364 )	513 ( 310 to 785 )	1878 ( 1152 to 2900 )	37132 ( 27475 to 46625 )	113170 ( 82820 to 142588 )	1659.109 ( 1227.619 to 2083.537 )	1420.247 ( 1039.447 to 1789.393 )	16715.253 ( 12377.361 to 21034.933 )	14331.973 ( 10502.653 to 18021.662 )	227.645 ( 137.869 to 348.563 )	234.002 ( 143.455 to 361.223 )	16487.608 ( 12199.612 to 20702.847 )	14097.972 ( 10317.184 to 17762.689 )	-0.63 (-0.77 to -0.49)	-0.63 (-0.77 to -0.48)	0.1 (-0.04 to 0.24)	-0.64 (-0.78 to -0.49)	205.621	205.166	266.082	204.778
455	North Africa and Middle East	Ischemic heart disease	Male	90 to 94	14114 ( 10411 to 17862 )	46838 ( 34092 to 59059 )	1616 ( 1192 to 2049 )	5346 ( 3886 to 6756 )	179 ( 106 to 274 )	721 ( 433 to 1125 )	13935 ( 10277 to 17668 )	46117 ( 33519 to 58278 )	2367.049 ( 1745.653 to 3001.2 )	1990.12 ( 1446.423 to 2514.854 )	20675.527 ( 15250.169 to 26165.968 )	17435.231 ( 12690.581 to 21984.555 )	262.704 ( 155.909 to 401.74 )	268.273 ( 161.146 to 418.601 )	20412.822 ( 15054.019 to 25881.726 )	17166.958 ( 12477.329 to 21694.028 )	-0.45 (-0.69 to -0.21)	-0.44 (-0.68 to -0.2)	0.21 (0.05 to 0.37)	-0.45 (-0.69 to -0.21)	231.855	230.817	302.793	230.944
456	North Africa and Middle East	Ischemic heart disease	Male	95 plus	3748 ( 2700 to 4749 )	13790 ( 9529 to 17539 )	455 ( 327 to 577 )	1653 ( 1133 to 2099 )	44 ( 25 to 69 )	218 ( 127 to 338 )	3704 ( 2661 to 4696 )	13572 ( 9303 to 17234 )	3085.893 ( 2214.21 to 3912.567 )	2348.05 ( 1609.325 to 2981.299 )	25408.708 ( 18306.115 to 32192.87 )	19583.241 ( 13532.781 to 24907.857 )	301.28 ( 172.585 to 469.247 )	310.141 ( 180.132 to 480.172 )	25107.428 ( 18037.498 to 31831.863 )	19273.1 ( 13211.031 to 24474.889 )	-0.58 (-0.88 to -0.28)	-0.59 (-0.89 to -0.29)	0.28 (0.15 to 0.41)	-0.61 (-0.91 to -0.3)	267.93	263.297	395.455	266.415
457	Oceania	Ischemic heart disease	Both	60 to 64	7465 ( 5228 to 10380 )	15517 ( 10796 to 20756 )	256 ( 179 to 357 )	530 ( 368 to 710 )	69 ( 39 to 111 )	164 ( 92 to 264 )	7396 ( 5167 to 10318 )	15353 ( 10641 to 20550 )	199.486 ( 139.361 to 278.277 )	169.428 ( 117.435 to 226.768 )	5822.944 ( 4078.486 to 8097.177 )	4957.749 ( 3449.273 to 6631.336 )	53.437 ( 30.566 to 86.538 )	52.488 ( 29.435 to 84.388 )	5769.507 ( 4030.886 to 8048.595 )	4905.261 ( 3399.889 to 6565.504 )	-0.5 (-0.55 to -0.44)	-0.49 (-0.54 to -0.43)	-0.01 (-0.09 to 0.06)	-0.49 (-0.55 to -0.44)	107.863	107.031	137.681	107.585
458	Oceania	Ischemic heart disease	Both	65 to 69	6184 ( 4492 to 8358 )	12397 ( 8712 to 16568 )	251 ( 182 to 339 )	500 ( 352 to 669 )	82 ( 46 to 128 )	187 ( 104 to 291 )	6102 ( 4423 to 8267 )	12210 ( 8596 to 16326 )	270.694 ( 196.236 to 366.764 )	235.001 ( 165.434 to 314.214 )	6681.014 ( 4852.737 to 9030.204 )	5821.39 ( 4091.175 to 7780.249 )	88.945 ( 49.578 to 138.654 )	87.665 ( 49.001 to 136.631 )	6592.069 ( 4778.645 to 8931.113 )	5733.725 ( 4036.424 to 7666.495 )	-0.44 (-0.51 to -0.37)	-0.43 (-0.5 to -0.36)	-0.02 (-0.09 to 0.06)	-0.43 (-0.5 to -0.36)	100.469	99.203	128.049	100.098
459	Oceania	Ischemic heart disease	Both	70 to 74	4433 ( 3201 to 6040 )	9378 ( 6602 to 12534 )	217 ( 157 to 297 )	461 ( 323 to 617 )	69 ( 38 to 108 )	160 ( 92 to 250 )	4365 ( 3147 to 5958 )	9218 ( 6468 to 12349 )	380.427 ( 274.222 to 519.209 )	338.816 ( 237.645 to 453.886 )	7763.415 ( 5604.391 to 10577.005 )	6894.49 ( 4853.847 to 9215.026 )	120.074 ( 66.565 to 188.928 )	117.888 ( 67.672 to 183.947 )	7643.341 ( 5509.855 to 10432.166 )	6776.603 ( 4755.014 to 9078.988 )	-0.33 (-0.41 to -0.25)	-0.33 (-0.41 to -0.25)	-0.03 (-0.09 to 0.03)	-0.33 (-0.41 to -0.26)	111.55	112.442	131.884	111.18
460	Oceania	Ischemic heart disease	Both	75 to 79	2453 ( 1788 to 3313 )	6284 ( 4473 to 8257 )	150 ( 110 to 203 )	384 ( 273 to 506 )	40 ( 22 to 62 )	111 ( 63 to 174 )	2413 ( 1767 to 3257 )	6172 ( 4383 to 8132 )	521.114 ( 381.548 to 703.343 )	481.362 ( 341.89 to 634.145 )	8517.61 ( 6208.506 to 11501.315 )	7874.613 ( 5605.041 to 10347.642 )	139.597 ( 77.996 to 214.453 )	139.583 ( 78.56 to 217.795 )	8378.013 ( 6133.817 to 11307.593 )	7735.03 ( 5492.434 to 10190.909 )	-0.16 (-0.26 to -0.05)	-0.17 (-0.26 to -0.07)	-0.02 (-0.07 to 0.04)	-0.17 (-0.27 to -0.07)	156.176	156	177.5	155.781
461	Oceania	Ischemic heart disease	Both	80 to 84	1195 ( 882 to 1563 )	3354 ( 2388 to 4413 )	93 ( 69 to 123 )	263 ( 187 to 346 )	20 ( 11 to 30 )	60 ( 35 to 97 )	1175 ( 865 to 1540 )	3293 ( 2349 to 4345 )	744.753 ( 548.038 to 976.078 )	684.19 ( 487.884 to 902.593 )	9516.968 ( 7028.449 to 12450.618 )	8739.497 ( 6222.05 to 11500.36 )	157.55 ( 90.322 to 241.154 )	157.36 ( 90.545 to 251.611 )	9359.417 ( 6887.466 to 12270.472 )	8582.137 ( 6120.253 to 11322.523 )	-0.2 (-0.29 to -0.11)	-0.21 (-0.29 to -0.13)	0.02 (-0.04 to 0.08)	-0.21 (-0.3 to -0.13)	180.669	182.796	200	180.255
462	Oceania	Ischemic heart disease	Both	85 to 89	537 ( 381 to 709 )	1622 ( 1111 to 2154 )	53 ( 38 to 70 )	161 ( 110 to 213 )	8 ( 5 to 12 )	27 ( 16 to 42 )	529 ( 375 to 700 )	1595 ( 1089 to 2120 )	1231.131 ( 871.994 to 1627.616 )	1055.38 ( 720.161 to 1402.488 )	12491.983 ( 8851.951 to 16494.234 )	10665.808 ( 7302.843 to 14159.013 )	181.953 ( 112.234 to 276.841 )	179.177 ( 108.262 to 274.445 )	12310.029 ( 8720.038 to 16276.465 )	10486.631 ( 7156.24 to 13935.765 )	-0.43 (-0.49 to -0.38)	-0.44 (-0.5 to -0.39)	0.03 (-0.03 to 0.08)	-0.45 (-0.51 to -0.4)	202.048	203.774	237.5	201.512
463	Oceania	Ischemic heart disease	Both	90 to 94	127 ( 89 to 168 )	566 ( 400 to 753 )	14 ( 10 to 19 )	65 ( 45 to 86 )	2 ( 1 to 3 )	10 ( 6 to 15 )	125 ( 88 to 166 )	557 ( 392 to 742 )	1548.799 ( 1091.314 to 2065.606 )	1310.048 ( 922.82 to 1745.914 )	13565.81 ( 9567.071 to 18062.398 )	11488.883 ( 8117.311 to 15275.28 )	207.383 ( 120.586 to 317.172 )	193.381 ( 113.027 to 300.662 )	13358.426 ( 9413.424 to 17813.468 )	11295.503 ( 7957.782 to 15054.696 )	-0.53 (-0.58 to -0.49)	-0.53 (-0.57 to -0.49)	-0.1 (-0.14 to -0.07)	-0.54 (-0.58 to -0.5)	345.669	364.286	400	345.6
464	Oceania	Ischemic heart disease	Both	95 plus	48 ( 33 to 64 )	190 ( 128 to 264 )	6 ( 4 to 8 )	23 ( 15 to 32 )	1 ( 0 to 1 )	3 ( 2 to 4 )	48 ( 33 to 64 )	187 ( 125 to 260 )	2216.754 ( 1530.969 to 2957.425 )	1504.85 ( 1005.244 to 2087.39 )	18391.133 ( 12694.612 to 24424.238 )	12515.703 ( 8400.64 to 17356.458 )	234.482 ( 138.414 to 356.562 )	181.714 ( 101.639 to 282.761 )	18156.652 ( 12540.184 to 24220.046 )	12333.989 ( 8244.78 to 17137.188 )	-1.46 (-1.66 to -1.26)	-1.49 (-1.7 to -1.29)	-0.86 (-0.94 to -0.79)	-1.5 (-1.71 to -1.29)	295.833	283.333	200	289.583
465	Oceania	Ischemic heart disease	Female	60 to 64	2755 ( 1824 to 4065 )	5571 ( 3675 to 7786 )	94 ( 62 to 140 )	191 ( 126 to 267 )	24 ( 14 to 39 )	55 ( 31 to 92 )	2731 ( 1807 to 4045 )	5517 ( 3647 to 7736 )	153.591 ( 101.624 to 227.455 )	129.788 ( 85.804 to 181.995 )	4483.965 ( 2969.151 to 6616.189 )	3793.292 ( 2502.527 to 5301.494 )	38.789 ( 22.405 to 63.514 )	37.141 ( 20.773 to 62.781 )	4445.176 ( 2940.806 to 6583.534 )	3756.151 ( 2483.145 to 5267.181 )	-0.57 (-0.69 to -0.44)	-0.56 (-0.68 to -0.43)	-0.08 (-0.15 to -0.01)	-0.56 (-0.69 to -0.44)	102.214	103.191	129.167	102.014
466	Oceania	Ischemic heart disease	Female	65 to 69	2428 ( 1715 to 3442 )	4662 ( 3240 to 6468 )	98 ( 69 to 140 )	189 ( 131 to 261 )	30 ( 16 to 48 )	64 ( 36 to 102 )	2399 ( 1691 to 3410 )	4598 ( 3195 to 6368 )	221.441 ( 156.124 to 314.802 )	187.671 ( 130.418 to 259.921 )	5460.587 ( 3855.651 to 7740.66 )	4639.383 ( 3223.859 to 6436.771 )	66.637 ( 36.619 to 108.076 )	63.953 ( 35.994 to 101.516 )	5393.95 ( 3802.334 to 7668.656 )	4575.43 ( 3179.503 to 6337.125 )	-0.55 (-0.67 to -0.43)	-0.54 (-0.66 to -0.42)	-0.09 (-0.16 to -0.02)	-0.55 (-0.66 to -0.43)	92.01	92.857	113.333	91.663
467	Oceania	Ischemic heart disease	Female	70 to 74	1932 ( 1359 to 2700 )	4013 ( 2798 to 5493 )	95 ( 67 to 133 )	198 ( 138 to 273 )	25 ( 14 to 39 )	58 ( 33 to 93 )	1907 ( 1339 to 2676 )	3955 ( 2758 to 5440 )	343.461 ( 241.244 to 481.973 )	304.921 ( 212.559 to 419.566 )	6992.39 ( 4916.673 to 9769.659 )	6166.849 ( 4300.69 to 8442.393 )	92.195 ( 51.362 to 141.789 )	89.011 ( 50.487 to 142.266 )	6900.195 ( 4846.587 to 9683.943 )	6077.838 ( 4238.911 to 8359.623 )	-0.44 (-0.55 to -0.33)	-0.44 (-0.54 to -0.33)	-0.1 (-0.16 to -0.04)	-0.44 (-0.55 to -0.33)	107.712	108.421	132	107.394
468	Oceania	Ischemic heart disease	Female	75 to 79	1093 ( 800 to 1514 )	2750 ( 1911 to 3653 )	67 ( 49 to 93 )	169 ( 117 to 224 )	16 ( 9 to 24 )	42 ( 25 to 66 )	1077 ( 788 to 1492 )	2707 ( 1871 to 3598 )	474.398 ( 347.219 to 657.082 )	431.204 ( 298.091 to 573.11 )	7725.644 ( 5653.897 to 10700.729 )	7027.467 ( 4883.484 to 9335.944 )	109.754 ( 62.159 to 170.277 )	108.419 ( 62.751 to 168.94 )	7615.89 ( 5573.92 to 10549.218 )	6919.048 ( 4782.13 to 9197.046 )	-0.26 (-0.42 to -0.11)	-0.27 (-0.41 to -0.13)	-0.09 (-0.16 to -0.02)	-0.27 (-0.42 to -0.13)	151.601	152.239	162.5	151.346
469	Oceania	Ischemic heart disease	Female	80 to 84	575 ( 410 to 780 )	1567 ( 1081 to 2145 )	45 ( 32 to 61 )	123 ( 85 to 169 )	8 ( 5 to 12 )	25 ( 15 to 39 )	567 ( 405 to 769 )	1542 ( 1063 to 2114 )	714.436 ( 510.307 to 969.693 )	632.737 ( 436.042 to 867.411 )	9101.67 ( 6493.168 to 12344.88 )	8059.711 ( 5560.25 to 11031.566 )	130.947 ( 74.522 to 196.618 )	128.25 ( 75.465 to 201.534 )	8970.723 ( 6406.552 to 12180.041 )	7931.461 ( 5466.013 to 10873.332 )	-0.31 (-0.44 to -0.18)	-0.32 (-0.45 to -0.2)	-0.07 (-0.14 to 0.01)	-0.33 (-0.45 to -0.2)	172.522	173.333	212.5	171.958
470	Oceania	Ischemic heart disease	Female	85 to 89	275 ( 191 to 371 )	799 ( 536 to 1111 )	27 ( 19 to 37 )	79 ( 53 to 110 )	4 ( 2 to 6 )	13 ( 8 to 20 )	271 ( 188 to 368 )	787 ( 526 to 1095 )	1152.91 ( 800.402 to 1564.238 )	973.855 ( 651.413 to 1355.925 )	11665.357 ( 8115.794 to 15759.722 )	9825.538 ( 6595.523 to 13652.509 )	164.225 ( 100.792 to 248.502 )	154.765 ( 92.878 to 241.382 )	11501.132 ( 7982.928 to 15610.835 )	9670.772 ( 6468.653 to 13464.537 )	-0.47 (-0.56 to -0.37)	-0.48 (-0.57 to -0.38)	-0.1 (-0.17 to -0.04)	-0.48 (-0.58 to -0.39)	190.545	192.593	225	190.406
471	Oceania	Ischemic heart disease	Female	90 to 94	77 ( 53 to 104 )	285 ( 200 to 387 )	9 ( 6 to 12 )	33 ( 23 to 44 )	1 ( 1 to 2 )	5 ( 3 to 8 )	76 ( 52 to 103 )	281 ( 196 to 382 )	1474.558 ( 1006.342 to 2000.363 )	1161.64 ( 809.805 to 1580.429 )	12906 ( 8830.49 to 17505.5 )	10184.135 ( 7142.756 to 13802.755 )	198.462 ( 116.271 to 303.133 )	172.66 ( 101.215 to 272.004 )	12707.539 ( 8672.743 to 17239.04 )	10011.475 ( 6979.809 to 13619.978 )	-0.83 (-0.91 to -0.75)	-0.82 (-0.91 to -0.74)	-0.32 (-0.37 to -0.27)	-0.83 (-0.91 to -0.75)	270.13	266.667	400	269.737
472	Oceania	Ischemic heart disease	Female	95 plus	34 ( 23 to 46 )	105 ( 71 to 146 )	4 ( 3 to 6 )	13 ( 8 to 18 )	0 ( 0 to 1 )	2 ( 1 to 2 )	33 ( 22 to 45 )	104 ( 69 to 145 )	2129.968 ( 1416.351 to 2896.998 )	1326.182 ( 883.387 to 1849.969 )	17641.922 ( 11777.382 to 23963.241 )	10999.859 ( 7372.306 to 15284.203 )	227.911 ( 134.511 to 348.069 )	163.602 ( 89.765 to 256.371 )	17414.012 ( 11578.914 to 23677.163 )	10836.257 ( 7243.065 to 15101.184 )	-1.93 (-2.22 to -1.64)	-1.97 (-2.27 to -1.67)	-1.12 (-1.19 to -1.04)	-1.98 (-2.29 to -1.68)	208.824	225	Inf	215.152
473	Oceania	Ischemic heart disease	Male	60 to 64	4710 ( 3230 to 6611 )	9946 ( 6591 to 14089 )	161 ( 110 to 227 )	340 ( 224 to 482 )	45 ( 25 to 73 )	110 ( 61 to 174 )	4665 ( 3187 to 6553 )	9837 ( 6488 to 13953 )	241.722 ( 165.091 to 339.557 )	204.474 ( 134.877 to 290.038 )	7055.139 ( 4838.252 to 9902.385 )	5987.213 ( 3967.292 to 8481.006 )	66.918 ( 37.816 to 110.094 )	66.056 ( 36.932 to 104.849 )	6988.221 ( 4773.372 to 9816.63 )	5921.157 ( 3905.753 to 8398.995 )	-0.48 (-0.52 to -0.44)	-0.47 (-0.51 to -0.43)	0 (-0.08 to 0.07)	-0.47 (-0.51 to -0.44)	111.168	111.18	144.444	110.868
474	Oceania	Ischemic heart disease	Male	65 to 69	3756 ( 2623 to 5297 )	7735 ( 5194 to 10688 )	152 ( 106 to 215 )	312 ( 208 to 432 )	53 ( 30 to 82 )	122 ( 68 to 191 )	3703 ( 2577 to 5226 )	7613 ( 5079 to 10552 )	316.24 ( 220.103 to 446.343 )	277.288 ( 185.007 to 384.335 )	7809.569 ( 5453.459 to 11015.168 )	6877.477 ( 4618.635 to 9502.696 )	109.573 ( 61.455 to 170.409 )	108.851 ( 60.458 to 169.825 )	7699.996 ( 5359.266 to 10867.536 )	6768.627 ( 4515.911 to 9382.094 )	-0.39 (-0.44 to -0.34)	-0.38 (-0.43 to -0.33)	-0.01 (-0.08 to 0.06)	-0.39 (-0.43 to -0.34)	105.937	105.263	130.189	105.59
475	Oceania	Ischemic heart disease	Male	70 to 74	2501 ( 1720 to 3606 )	5365 ( 3592 to 7483 )	122 ( 84 to 177 )	262 ( 175 to 368 )	43 ( 24 to 68 )	102 ( 57 to 160 )	2458 ( 1689 to 3561 )	5263 ( 3509 to 7377 )	415.08 ( 285.248 to 601.255 )	369.9 ( 246.599 to 518.46 )	8486.204 ( 5835.618 to 12234.827 )	7561.783 ( 5062.676 to 10546.193 )	146.209 ( 80.817 to 231.905 )	144.37 ( 80.598 to 225.5 )	8339.995 ( 5730.537 to 12081.596 )	7417.413 ( 4944.972 to 10396.352 )	-0.26 (-0.33 to -0.2)	-0.26 (-0.32 to -0.19)	-0.01 (-0.07 to 0.04)	-0.26 (-0.33 to -0.2)	114.514	114.754	137.209	114.117
476	Oceania	Ischemic heart disease	Male	75 to 79	1360 ( 965 to 1906 )	3534 ( 2433 to 4879 )	83 ( 59 to 117 )	215 ( 148 to 299 )	25 ( 14 to 38 )	69 ( 39 to 109 )	1336 ( 942 to 1877 )	3465 ( 2380 to 4810 )	566.204 ( 399.261 to 795.502 )	529.615 ( 363.766 to 734.996 )	9282.013 ( 6586.778 to 13004.254 )	8689.575 ( 5981.378 to 11994.833 )	168.402 ( 94.908 to 261.422 )	169.563 ( 95.704 to 267.067 )	9113.611 ( 6426.463 to 12804.682 )	8520.012 ( 5851.414 to 11827.035 )	-0.09 (-0.17 to 0)	-0.09 (-0.17 to -0.01)	0.01 (-0.05 to 0.06)	-0.09 (-0.17 to -0.02)	159.853	159.036	176	159.356
477	Oceania	Ischemic heart disease	Male	80 to 84	620 ( 428 to 855 )	1787 ( 1226 to 2445 )	48 ( 33 to 67 )	140 ( 96 to 191 )	12 ( 7 to 18 )	35 ( 20 to 58 )	608 ( 420 to 845 )	1751 ( 1204 to 2399 )	775.446 ( 535.257 to 1076.125 )	737.046 ( 506.694 to 1009.705 )	9937.427 ( 6866.653 to 13712.631 )	9437.828 ( 6474.337 to 12916.336 )	184.484 ( 107.045 to 288.312 )	187.263 ( 106.331 to 308.195 )	9752.943 ( 6730.329 to 13539.882 )	9250.565 ( 6359.795 to 12670.852 )	-0.1 (-0.16 to -0.04)	-0.11 (-0.17 to -0.05)	0.07 (0.01 to 0.13)	-0.11 (-0.17 to -0.06)	188.226	191.667	191.667	187.993
478	Oceania	Ischemic heart disease	Male	85 to 89	263 ( 183 to 353 )	823 ( 555 to 1167 )	26 ( 18 to 35 )	81 ( 55 to 116 )	4 ( 2 to 6 )	15 ( 9 to 23 )	259 ( 179 to 348 )	809 ( 545 to 1152 )	1325.706 ( 918.981 to 1784.154 )	1149.077 ( 773.77 to 1636.933 )	13491.431 ( 9373.329 to 18140.046 )	11631.538 ( 7841.991 to 16490.456 )	203.387 ( 122.861 to 310.866 )	207.234 ( 122.047 to 319.036 )	13288.044 ( 9209.69 to 17886.03 )	11424.304 ( 7694.149 to 16272.539 )	-0.41 (-0.49 to -0.33)	-0.42 (-0.5 to -0.34)	0.12 (0.07 to 0.17)	-0.43 (-0.51 to -0.35)	212.928	211.538	275	212.355
479	Oceania	Ischemic heart disease	Male	90 to 94	50 ( 35 to 69 )	281 ( 193 to 390 )	6 ( 4 to 8 )	32 ( 22 to 45 )	1 ( 0 to 1 )	5 ( 3 to 7 )	49 ( 34 to 68 )	276 ( 189 to 384 )	1679.968 ( 1185.009 to 2350.614 )	1505.506 ( 1032.321 to 2094.789 )	14731.573 ( 10429.425 to 20585.547 )	13207.273 ( 9063.64 to 18353.931 )	223.146 ( 128.751 to 341.339 )	220.671 ( 126.994 to 334.929 )	14508.427 ( 10231.866 to 20297.145 )	12986.602 ( 8903.815 to 18070.763 )	-0.27 (-0.33 to -0.21)	-0.27 (-0.33 to -0.21)	0.07 (0.03 to 0.1)	-0.28 (-0.34 to -0.21)	462	433.333	400	463.265
480	Oceania	Ischemic heart disease	Male	95 plus	14 ( 10 to 20 )	85 ( 53 to 122 )	2 ( 1 to 2 )	10 ( 6 to 15 )	0 ( 0 to 0 )	1 ( 1 to 2 )	14 ( 10 to 20 )	84 ( 53 to 120 )	2451.058 ( 1710.301 to 3397.541 )	1809.935 ( 1136.12 to 2602.102 )	20413.848 ( 14322.022 to 28166.491 )	15104.091 ( 9520.871 to 21668.378 )	252.222 ( 146.887 to 391.276 )	212.641 ( 118.783 to 330.405 )	20161.626 ( 14072.043 to 27941.81 )	14891.45 ( 9356.691 to 21419.823 )	-0.86 (-1 to -0.72)	-0.88 (-1.02 to -0.74)	-0.58 (-0.71 to -0.45)	-0.89 (-1.03 to -0.74)	507.143	400	Inf	500
481	South Asia	Ischemic heart disease	Both	60 to 64	1274285 ( 1005325 to 1569759 )	2602624 ( 2023618 to 3179772 )	43589 ( 34380 to 53554 )	88787 ( 69168 to 108700 )	14728 ( 8588 to 23673 )	36806 ( 21299 to 59792 )	1259557 ( 993518 to 1547520 )	2565818 ( 1998825 to 3141248 )	179.865 ( 141.868 to 220.988 )	151.027 ( 117.654 to 184.897 )	5258.23 ( 4148.389 to 6477.482 )	4427.044 ( 3442.158 to 5408.767 )	60.772 ( 35.436 to 97.686 )	62.607 ( 36.23 to 101.706 )	5197.458 ( 4099.669 to 6385.711 )	4364.436 ( 3399.985 to 5343.238 )	-0.56 (-0.68 to -0.44)	-0.55 (-0.67 to -0.43)	0.04 (-0.15 to 0.23)	-0.56 (-0.68 to -0.44)	104.242	103.691	149.905	103.708
482	South Asia	Ischemic heart disease	Both	65 to 69	1064482 ( 840876 to 1295822 )	2645710 ( 2022630 to 3238472 )	43015 ( 34034 to 52513 )	106857 ( 81789 to 130883 )	16870 ( 9786 to 26294 )	47705 ( 27507 to 74622 )	1047612 ( 828831 to 1278881 )	2598004 ( 1988626 to 3182196 )	254.907 ( 201.684 to 311.188 )	230.373 ( 176.328 to 282.169 )	6308.068 ( 4982.99 to 7678.975 )	5703.861 ( 4360.57 to 6981.791 )	99.973 ( 57.989 to 155.817 )	102.847 ( 59.303 to 160.876 )	6208.095 ( 4911.61 to 7578.583 )	5601.013 ( 4287.259 to 6860.466 )	-0.3 (-0.42 to -0.19)	-0.31 (-0.42 to -0.19)	0.09 (-0.09 to 0.27)	-0.31 (-0.43 to -0.19)	148.544	148.418	182.78	147.993
483	South Asia	Ischemic heart disease	Both	70 to 74	795637 ( 625214 to 981003 )	2315768 ( 1783957 to 2836061 )	38923 ( 30567 to 47741 )	113165 ( 86797 to 138371 )	15225 ( 8801 to 23738 )	46816 ( 26620 to 73391 )	780412 ( 612808 to 957215 )	2268951 ( 1740297 to 2774309 )	347.941 ( 273.243 to 426.769 )	340.078 ( 260.837 to 415.826 )	7112.374 ( 5588.929 to 8769.405 )	6959.241 ( 5361.068 to 8522.803 )	136.097 ( 78.671 to 212.197 )	140.69 ( 79.998 to 220.553 )	6976.277 ( 5478.029 to 8556.754 )	6818.551 ( 5229.864 to 8337.228 )	-0.12 (-0.24 to 0)	-0.12 (-0.23 to 0)	0.15 (-0.02 to 0.31)	-0.12 (-0.24 to 0)	191.058	190.741	207.494	190.738
484	South Asia	Ischemic heart disease	Both	75 to 79	548222 ( 432264 to 678739 )	1675135 ( 1299219 to 2038710 )	33564 ( 26544 to 41504 )	102354 ( 79333 to 125157 )	10737 ( 6093 to 16580 )	34597 ( 19384 to 52904 )	537485 ( 425067 to 664711 )	1640538 ( 1271500 to 2006051 )	494.972 ( 391.451 to 612.075 )	487.738 ( 378.039 to 596.398 )	8084.757 ( 6374.694 to 10009.524 )	7982.33 ( 6191.021 to 9714.833 )	158.338 ( 89.858 to 244.515 )	164.86 ( 92.37 to 252.095 )	7926.419 ( 6268.555 to 9802.649 )	7817.47 ( 6058.933 to 9559.207 )	-0.04 (-0.13 to 0.04)	-0.05 (-0.13 to 0.04)	0.24 (0.14 to 0.35)	-0.05 (-0.14 to 0.03)	205.558	204.952	222.222	205.225
485	South Asia	Ischemic heart disease	Both	80 to 84	307521 ( 235765 to 379224 )	1127509 ( 865765 to 1372646 )	23956 ( 18377 to 29588 )	88188 ( 67693 to 107697 )	6574 ( 3881 to 10003 )	22007 ( 12845 to 33814 )	300947 ( 230900 to 371676 )	1105501 ( 848590 to 1349950 )	643.512 ( 493.648 to 794.801 )	738.629 ( 566.971 to 902.028 )	8260.661 ( 6333.163 to 10186.766 )	9443.572 ( 7251.31 to 11496.747 )	176.593 ( 104.246 to 268.7 )	184.325 ( 107.589 to 283.214 )	8084.068 ( 6202.466 to 9984.007 )	9259.248 ( 7107.46 to 11306.652 )	0.71 (0.43 to 0.98)	0.69 (0.43 to 0.96)	0.31 (0.2 to 0.43)	0.7 (0.43 to 0.97)	266.645	268.125	234.758	267.341
486	South Asia	Ischemic heart disease	Both	85 to 89	110767 ( 85932 to 137865 )	509335 ( 393453 to 626781 )	10823 ( 8399 to 13484 )	50092 ( 38502 to 61740 )	2793 ( 1721 to 4251 )	10819 ( 6601 to 16431 )	107974 ( 83800 to 134524 )	498516 ( 383164 to 614431 )	786.026 ( 609.961 to 979.25 )	976.172 ( 750.307 to 1203.152 )	8044.307 ( 6240.695 to 10012.238 )	9925.643 ( 7667.402 to 12214.369 )	202.843 ( 125.017 to 308.693 )	210.84 ( 128.636 to 320.199 )	7841.464 ( 6085.849 to 9769.604 )	9714.803 ( 7466.892 to 11973.697 )	1.16 (0.77 to 1.55)	1.13 (0.75 to 1.52)	0.32 (0.21 to 0.43)	1.15 (0.76 to 1.54)	359.826	362.829	287.361	361.7
487	South Asia	Ischemic heart disease	Both	90 to 94	36157 ( 28136 to 44896 )	206504 ( 156679 to 254510 )	4099 ( 3182 to 5104 )	23516 ( 17765 to 28984 )	807 ( 508 to 1222 )	3714 ( 2296 to 5823 )	35349 ( 27439 to 44014 )	202790 ( 153201 to 249936 )	1178.693 ( 914.933 to 1467.615 )	1517.896 ( 1146.655 to 1870.822 )	10396.532 ( 8090.284 to 12909.381 )	13329.21 ( 10113.146 to 16427.833 )	232.17 ( 145.994 to 351.393 )	239.734 ( 148.229 to 375.84 )	10164.363 ( 7889.819 to 12655.828 )	13089.476 ( 9888.629 to 16132.625 )	1.32 (0.88 to 1.76)	1.3 (0.86 to 1.73)	0.26 (0.16 to 0.36)	1.32 (0.87 to 1.76)	471.131	473.701	360.223	473.68
488	South Asia	Ischemic heart disease	Both	95 plus	9888 ( 7362 to 12403 )	58050 ( 42976 to 72042 )	1189 ( 887 to 1496 )	6995 ( 5161 to 8687 )	199 ( 120 to 296 )	905 ( 536 to 1368 )	9690 ( 7229 to 12188 )	57145 ( 42165 to 70928 )	1636.264 ( 1220.971 to 2059.054 )	2102.999 ( 1551.513 to 2611.47 )	13609.429 ( 10132.891 to 17069.845 )	17451.925 ( 12920.134 to 21658.227 )	273.347 ( 165.563 to 406.958 )	272.162 ( 161.128 to 411.397 )	13336.082 ( 9949.306 to 16774.666 )	17179.763 ( 12676.113 to 21323.372 )	1.48 (1.01 to 1.95)	1.45 (0.98 to 1.93)	0.13 (0.04 to 0.23)	1.48 (1 to 1.96)	487.075	488.31	354.774	489.732
489	South Asia	Ischemic heart disease	Female	60 to 64	462698 ( 353088 to 572730 )	916281 ( 701622 to 1134748 )	15804 ( 12089 to 19557 )	31158 ( 23901 to 38702 )	6016 ( 3545 to 9740 )	16283 ( 9269 to 26514 )	456681 ( 349300 to 565118 )	899998 ( 690375 to 1117879 )	139.446 ( 106.663 to 172.556 )	104.907 ( 80.474 to 130.306 )	4082.48 ( 3115.373 to 5053.315 )	3085.064 ( 2362.32 to 3820.629 )	53.085 ( 31.28 to 85.934 )	54.824 ( 31.207 to 89.27 )	4029.396 ( 3081.944 to 4986.157 )	3030.24 ( 2324.451 to 3763.83 )	-0.79 (-0.98 to -0.61)	-0.79 (-0.97 to -0.6)	0.01 (-0.16 to 0.19)	-0.8 (-0.98 to -0.61)	98.03	97.153	170.662	97.074
490	South Asia	Ischemic heart disease	Female	65 to 69	422309 ( 322711 to 522943 )	1039426 ( 798192 to 1291655 )	17096 ( 13087 to 21235 )	41978 ( 32180 to 52166 )	6479 ( 3727 to 10185 )	19780 ( 11273 to 31513 )	415830 ( 318330 to 516503 )	1019647 ( 781608 to 1267093 )	213.593 ( 163.508 to 265.3 )	178.268 ( 136.658 to 221.532 )	5276.175 ( 4031.836 to 6533.467 )	4414.14 ( 3389.689 to 5485.282 )	80.949 ( 46.561 to 127.247 )	83.999 ( 47.871 to 133.828 )	5195.226 ( 3977.1 to 6453.007 )	4330.142 ( 3319.262 to 5380.976 )	-0.49 (-0.65 to -0.32)	-0.48 (-0.65 to -0.32)	0.1 (-0.08 to 0.28)	-0.49 (-0.66 to -0.33)	146.129	145.543	205.294	145.208
491	South Asia	Ischemic heart disease	Female	70 to 74	340788 ( 256046 to 426640 )	928050 ( 712884 to 1152727 )	16731 ( 12547 to 20930 )	45384 ( 34756 to 56419 )	5622 ( 3248 to 8722 )	18414 ( 10362 to 28774 )	335166 ( 251350 to 419318 )	909636 ( 696653 to 1130863 )	307.85 ( 230.868 to 385.105 )	266.829 ( 204.346 to 331.71 )	6270.384 ( 4711.167 to 7850.035 )	5456.383 ( 4191.337 to 6777.348 )	103.445 ( 59.756 to 160.474 )	108.261 ( 60.922 to 169.176 )	6166.94 ( 4624.747 to 7715.307 )	5348.122 ( 4095.905 to 6648.801 )	-0.39 (-0.52 to -0.27)	-0.39 (-0.51 to -0.26)	0.21 (0.04 to 0.39)	-0.4 (-0.53 to -0.27)	172.325	171.257	227.535	171.399
492	South Asia	Ischemic heart disease	Female	75 to 79	251178 ( 190326 to 314794 )	723886 ( 552216 to 895488 )	15448 ( 11674 to 19383 )	44414 ( 33857 to 54975 )	3870 ( 2218 to 5916 )	13353 ( 7486 to 20377 )	247308 ( 186889 to 310314 )	710533 ( 541693 to 879513 )	465.583 ( 351.828 to 584.184 )	409.155 ( 311.896 to 506.441 )	7570.087 ( 5736.101 to 9487.363 )	6668.638 ( 5087.17 to 8249.483 )	116.63 ( 66.838 to 178.299 )	123.008 ( 68.961 to 187.72 )	7453.457 ( 5632.506 to 9352.343 )	6545.631 ( 4990.227 to 8102.315 )	-0.31 (-0.47 to -0.16)	-0.32 (-0.47 to -0.17)	0.34 (0.2 to 0.49)	-0.33 (-0.48 to -0.18)	188.196	187.506	245.039	187.307
493	South Asia	Ischemic heart disease	Female	80 to 84	141892 ( 107064 to 181562 )	522052 ( 388850 to 644308 )	11109 ( 8349 to 14218 )	40987 ( 30511 to 50380 )	2446 ( 1444 to 3835 )	9165 ( 5303 to 14178 )	139446 ( 104817 to 178494 )	512887 ( 381802 to 630378 )	603.872 ( 453.845 to 772.889 )	626.571 ( 466.424 to 770.166 )	7713.088 ( 5819.882 to 9869.505 )	7980.728 ( 5944.436 to 9849.683 )	132.97 ( 78.47 to 208.448 )	140.114 ( 81.069 to 216.736 )	7580.118 ( 5697.748 to 9702.726 )	7840.615 ( 5836.683 to 9636.728 )	0.33 (0.02 to 0.65)	0.33 (0.02 to 0.64)	0.36 (0.23 to 0.5)	0.33 (0.02 to 0.64)	267.922	268.953	274.693	267.803
494	South Asia	Ischemic heart disease	Female	85 to 89	48528 ( 35907 to 62413 )	212300 ( 157141 to 267804 )	4758 ( 3516 to 6160 )	20830 ( 15342 to 26296 )	1076 ( 666 to 1635 )	4826 ( 2922 to 7369 )	47452 ( 35073 to 61443 )	207474 ( 152821 to 261911 )	702.041 ( 518.903 to 908.983 )	715.95 ( 527.346 to 903.836 )	7160.923 ( 5298.504 to 9209.861 )	7297.119 ( 5401.22 to 9204.889 )	158.829 ( 98.216 to 241.328 )	165.881 ( 100.429 to 253.27 )	7002.094 ( 5175.532 to 9066.669 )	7131.238 ( 5252.727 to 9002.34 )	0.44 (0.01 to 0.87)	0.43 (0.01 to 0.85)	0.3 (0.18 to 0.41)	0.44 (0.01 to 0.86)	337.479	337.789	348.513	337.229
495	South Asia	Ischemic heart disease	Female	90 to 94	16183 ( 12071 to 21013 )	90778 ( 67131 to 113935 )	1839 ( 1366 to 2407 )	10328 ( 7623 to 12960 )	324 ( 202 to 496 )	1767 ( 1072 to 2769 )	15859 ( 11782 to 20753 )	89011 ( 65698 to 111703 )	1061.885 ( 788.906 to 1389.57 )	1139.313 ( 840.924 to 1429.756 )	9343.802 ( 6969.304 to 12131.928 )	10014.42 ( 7405.737 to 12568.982 )	187.212 ( 116.756 to 286.261 )	194.984 ( 118.254 to 305.42 )	9156.59 ( 6802.686 to 11982.311 )	9819.436 ( 7247.625 to 12322.731 )	0.62 (0.12 to 1.11)	0.61 (0.12 to 1.09)	0.3 (0.19 to 0.41)	0.61 (0.12 to 1.11)	460.947	461.61	445.37	461.265
496	South Asia	Ischemic heart disease	Female	95 plus	4717 ( 3389 to 6118 )	30521 ( 22394 to 38416 )	568 ( 407 to 738 )	3702 ( 2719 to 4666 )	84 ( 50 to 126 )	506 ( 295 to 773 )	4633 ( 3318 to 6023 )	30014 ( 22047 to 37832 )	1538.231 ( 1101.437 to 1999.427 )	1701.753 ( 1250.073 to 2145.151 )	12773.376 ( 9178.956 to 16567.788 )	14030.665 ( 10294.734 to 17660.465 )	226.583 ( 136.393 to 341.341 )	232.766 ( 135.812 to 355.433 )	12546.793 ( 8986.465 to 16309.903 )	13797.899 ( 10135.445 to 17391.651 )	0.85 (0.32 to 1.38)	0.81 (0.28 to 1.35)	0.29 (0.18 to 0.4)	0.82 (0.28 to 1.37)	547.043	551.761	502.381	547.831
497	South Asia	Ischemic heart disease	Male	60 to 64	811587 ( 643724 to 1011957 )	1686343 ( 1298810 to 2092805 )	27784 ( 22041 to 34664 )	57629 ( 44279 to 71632 )	8711 ( 5093 to 14008 )	20523 ( 11995 to 33023 )	802876 ( 636873 to 1001679 )	1665820 ( 1279893 to 2070487 )	215.376 ( 170.854 to 268.705 )	198.116 ( 152.22 to 246.253 )	6291.197 ( 4989.967 to 7844.408 )	5797.253 ( 4465.006 to 7194.572 )	67.527 ( 39.482 to 108.584 )	70.555 ( 41.235 to 113.526 )	6223.67 ( 4936.863 to 7764.74 )	5726.698 ( 4399.971 to 7117.851 )	-0.35 (-0.47 to -0.24)	-0.35 (-0.46 to -0.23)	0.1 (-0.12 to 0.32)	-0.35 (-0.46 to -0.24)	107.783	107.418	135.599	107.482
498	South Asia	Ischemic heart disease	Male	65 to 69	642173 ( 505915 to 795183 )	1606283 ( 1216613 to 1989357 )	25919 ( 20443 to 32145 )	64879 ( 49270 to 80460 )	10391 ( 6037 to 16218 )	27926 ( 16285 to 43211 )	631782 ( 498285 to 783557 )	1578358 ( 1198611 to 1957356 )	292.184 ( 230.447 to 362.37 )	284.099 ( 215.749 to 352.327 )	7239.133 ( 5703.113 to 8963.987 )	7033.721 ( 5327.4 to 8711.157 )	117.138 ( 68.053 to 182.825 )	122.283 ( 71.309 to 189.214 )	7121.995 ( 5617.097 to 8832.927 )	6911.438 ( 5248.575 to 8571.026 )	-0.12 (-0.25 to 0.01)	-0.12 (-0.25 to 0)	0.14 (-0.03 to 0.31)	-0.13 (-0.26 to 0)	150.132	150.314	168.752	149.826
499	South Asia	Ischemic heart disease	Male	70 to 74	454849 ( 358464 to 565494 )	1387718 ( 1065376 to 1717153 )	22192 ( 17525 to 27605 )	67781 ( 52149 to 84075 )	9603 ( 5525 to 14965 )	28403 ( 16242 to 44936 )	445246 ( 351610 to 553848 )	1359315 ( 1045829 to 1686100 )	385.823 ( 304.697 to 479.945 )	416.663 ( 320.57 to 516.826 )	7907.975 ( 6232.234 to 9831.64 )	8530.545 ( 6549.052 to 10555.642 )	166.95 ( 96.054 to 260.182 )	174.597 ( 99.842 to 276.23 )	7741.025 ( 6113.065 to 9629.165 )	8355.948 ( 6428.896 to 10364.755 )	0.15 (0.01 to 0.29)	0.14 (0 to 0.28)	0.2 (0.06 to 0.34)	0.14 (0 to 0.29)	205.094	205.43	195.772	205.295
500	South Asia	Ischemic heart disease	Male	75 to 79	297044 ( 236798 to 370576 )	951249 ( 725431 to 1179855 )	18116 ( 14434 to 22589 )	57940 ( 43864 to 71774 )	6867 ( 3849 to 10671 )	21244 ( 11995 to 32913 )	290177 ( 231189 to 361831 )	930005 ( 704042 to 1151909 )	523.132 ( 416.833 to 652.302 )	571.942 ( 432.989 to 708.494 )	8577.897 ( 6838.148 to 10701.32 )	9389.988 ( 7160.891 to 11646.606 )	198.301 ( 111.138 to 308.142 )	209.706 ( 118.402 to 324.888 )	8379.596 ( 6676.163 to 10448.798 )	9180.283 ( 6949.753 to 11370.745 )	0.25 (0.14 to 0.35)	0.24 (0.14 to 0.34)	0.31 (0.2 to 0.41)	0.24 (0.13 to 0.34)	220.238	219.828	209.364	220.496
501	South Asia	Ischemic heart disease	Male	80 to 84	165629 ( 128075 to 208508 )	605456 ( 465706 to 746717 )	12847 ( 9862 to 16248 )	47202 ( 36264 to 57999 )	4128 ( 2428 to 6258 )	12842 ( 7399 to 19656 )	161501 ( 123958 to 204271 )	592614 ( 455269 to 728193 )	682.237 ( 523.705 to 862.856 )	874.423 ( 671.793 to 1074.443 )	8795.595 ( 6801.331 to 11072.633 )	11216.273 ( 8627.344 to 13833.163 )	219.209 ( 128.922 to 332.321 )	237.901 ( 137.071 to 364.132 )	8576.386 ( 6582.7 to 10847.652 )	10978.372 ( 8433.999 to 13490.001 )	1.11 (0.84 to 1.37)	1.08 (0.83 to 1.34)	0.43 (0.33 to 0.54)	1.1 (0.84 to 1.36)	265.55	267.417	211.095	266.941
502	South Asia	Ischemic heart disease	Male	85 to 89	62239 ( 47857 to 79255 )	297035 ( 230208 to 367553 )	6066 ( 4628 to 7717 )	29263 ( 22704 to 36073 )	1717 ( 1049 to 2625 )	5993 ( 3652 to 9117 )	60522 ( 46183 to 77008 )	291042 ( 225805 to 358760 )	867.417 ( 661.846 to 1103.62 )	1316.871 ( 1021.711 to 1623.334 )	8900.395 ( 6843.696 to 11333.68 )	13367.071 ( 10359.715 to 16540.472 )	245.496 ( 150.028 to 375.436 )	269.703 ( 164.341 to 410.301 )	8654.899 ( 6604.288 to 11012.384 )	13097.367 ( 10161.607 to 16144.788 )	1.86 (1.48 to 2.24)	1.82 (1.45 to 2.2)	0.53 (0.42 to 0.63)	1.86 (1.47 to 2.24)	377.249	382.41	249.039	380.886
503	South Asia	Ischemic heart disease	Male	90 to 94	19973 ( 15258 to 25328 )	115726 ( 89736 to 143236 )	2260 ( 1729 to 2871 )	13189 ( 10203 to 16344 )	483 ( 305 to 733 )	1947 ( 1216 to 3032 )	19490 ( 14913 to 24761 )	113779 ( 88027 to 141002 )	1294.58 ( 990.559 to 1644.645 )	2051.787 ( 1587.369 to 2542.723 )	11440.963 ( 8739.772 to 14508.263 )	18003.848 ( 13960.585 to 22283.699 )	276.773 ( 174.813 to 420.12 )	302.842 ( 189.119 to 471.719 )	11164.19 ( 8542.669 to 14183.516 )	17701.006 ( 13694.605 to 21936.151 )	2.15 (1.68 to 2.61)	2.11 (1.66 to 2.57)	0.52 (0.41 to 0.63)	2.15 (1.69 to 2.61)	479.412	483.584	303.106	483.781
504	South Asia	Ischemic heart disease	Male	95 plus	5172 ( 3805 to 6620 )	27530 ( 21142 to 34026 )	621 ( 455 to 801 )	3293 ( 2530 to 4078 )	115 ( 70 to 173 )	399 ( 236 to 602 )	5057 ( 3704 to 6522 )	27131 ( 20846 to 33589 )	1737.573 ( 1272.207 to 2241.24 )	2861.307 ( 2197.87 to 3542.554 )	14473.428 ( 10649.641 to 18527.345 )	23917.699 ( 18368.345 to 29561.34 )	321.674 ( 195.049 to 483.15 )	346.614 ( 205.285 to 522.692 )	14151.754 ( 10364.872 to 18252.539 )	23571.085 ( 18111.304 to 29182.124 )	2.47 (1.96 to 2.97)	2.45 (1.95 to 2.97)	0.42 (0.32 to 0.52)	2.49 (1.98 to 3.01)	432.289	430.274	246.957	436.504
505	Southeast Asia	Ischemic heart disease	Both	60 to 64	347918 ( 267279 to 431524 )	585489 ( 411194 to 776520 )	11852 ( 9142 to 14705 )	19896 ( 13981 to 26406 )	5379 ( 3038 to 8764 )	10445 ( 5781 to 17254 )	342540 ( 264217 to 424984 )	575044 ( 404100 to 763220 )	111.898 ( 86.31 to 138.83 )	69.678 ( 48.965 to 92.477 )	3284.743 ( 2523.414 to 4074.077 )	2050.478 ( 1440.069 to 2719.499 )	50.78 ( 28.685 to 82.741 )	36.581 ( 20.246 to 60.427 )	3233.963 ( 2494.506 to 4012.331 )	2013.897 ( 1415.223 to 2672.923 )	-1.62 (-1.82 to -1.43)	-1.61 (-1.81 to -1.42)	-1.13 (-1.33 to -0.93)	-1.62 (-1.81 to -1.42)	68.284	67.87	94.181	67.876
506	Southeast Asia	Ischemic heart disease	Both	65 to 69	322223 ( 251783 to 403991 )	573682 ( 401994 to 754783 )	12983 ( 10160 to 16304 )	23026 ( 16140 to 30233 )	6305 ( 3450 to 9841 )	12859 ( 7032 to 20766 )	315918 ( 247208 to 396762 )	560823 ( 393072 to 736324 )	170.865 ( 133.713 to 214.578 )	109.23 ( 76.561 to 143.418 )	4240.672 ( 3313.633 to 5316.796 )	2721.374 ( 1906.939 to 3580.46 )	82.982 ( 45.406 to 129.516 )	61 ( 33.359 to 98.508 )	4157.689 ( 3253.421 to 5221.653 )	2660.374 ( 1864.616 to 3492.898 )	-1.54 (-1.74 to -1.33)	-1.52 (-1.72 to -1.32)	-1.07 (-1.25 to -0.88)	-1.53 (-1.73 to -1.33)	78.039	77.355	103.949	77.522
507	Southeast Asia	Ischemic heart disease	Both	70 to 74	270181 ( 204375 to 341245 )	482219 ( 340550 to 627928 )	13205 ( 10021 to 16676 )	23453 ( 16621 to 30511 )	5633 ( 3153 to 8763 )	11493 ( 6357 to 18404 )	264548 ( 200744 to 334099 )	470727 ( 333590 to 612393 )	262.965 ( 199.546 to 332.084 )	172.703 ( 122.395 to 224.68 )	5380.217 ( 4069.802 to 6795.34 )	3550.958 ( 2507.735 to 4623.921 )	112.171 ( 62.795 to 174.496 )	84.632 ( 46.81 to 135.524 )	5268.046 ( 3997.49 to 6653.044 )	3466.327 ( 2456.481 to 4509.526 )	-1.45 (-1.63 to -1.27)	-1.44 (-1.62 to -1.27)	-1 (-1.18 to -0.82)	-1.45 (-1.63 to -1.28)	78.48	77.607	104.03	77.936
508	Southeast Asia	Ischemic heart disease	Both	75 to 79	197333 ( 149871 to 245211 )	368604 ( 259995 to 481178 )	12056 ( 9184 to 14980 )	22474 ( 15833 to 29491 )	4076 ( 2276 to 6193 )	8432 ( 4605 to 13315 )	193257 ( 147217 to 240125 )	360171 ( 253725 to 472605 )	393.196 ( 299.524 to 488.58 )	271.943 ( 191.594 to 356.856 )	6435.911 ( 4887.953 to 7997.416 )	4460.309 ( 3146.09 to 5822.528 )	132.931 ( 74.225 to 201.984 )	102.035 ( 55.721 to 161.122 )	6302.98 ( 4801.417 to 7831.568 )	4358.274 ( 3070.209 to 5718.791 )	-1.27 (-1.45 to -1.09)	-1.27 (-1.45 to -1.09)	-0.93 (-1.1 to -0.76)	-1.28 (-1.46 to -1.1)	86.793	86.413	106.869	86.369
509	Southeast Asia	Ischemic heart disease	Both	80 to 84	132852 ( 101721 to 166560 )	269559 ( 191095 to 351957 )	10406 ( 7990 to 13041 )	21075 ( 14941 to 27499 )	2703 ( 1554 to 4237 )	5762 ( 3248 to 9066 )	130149 ( 99922 to 163101 )	263797 ( 187031 to 344270 )	589.317 ( 452.459 to 738.513 )	436.642 ( 309.565 to 569.735 )	7523.524 ( 5760.557 to 9432.461 )	5584.924 ( 3959.239 to 7292.094 )	153.065 ( 88.027 to 239.929 )	119.383 ( 67.301 to 187.845 )	7370.459 ( 5658.67 to 9236.541 )	5465.541 ( 3875.034 to 7132.828 )	-1.19 (-1.41 to -0.98)	-1.19 (-1.41 to -0.97)	-0.87 (-1.02 to -0.72)	-1.2 (-1.42 to -0.98)	102.902	102.527	113.171	102.688
510	Southeast Asia	Ischemic heart disease	Both	85 to 89	75828 ( 57510 to 95113 )	153077 ( 109607 to 202279 )	7468 ( 5651 to 9390 )	15078 ( 10782 to 20001 )	1397 ( 870 to 2158 )	3321 ( 2025 to 5221 )	74431 ( 56315 to 93570 )	149756 ( 107090 to 198623 )	948.347 ( 717.54 to 1192.339 )	647.073 ( 462.703 to 858.329 )	9628.729 ( 7302.702 to 12077.608 )	6569.165 ( 4703.696 to 8680.662 )	177.349 ( 110.481 to 273.987 )	142.499 ( 86.914 to 224.056 )	9451.38 ( 7150.968 to 11881.671 )	6426.665 ( 4595.701 to 8523.777 )	-1.18 (-1.41 to -0.95)	-1.18 (-1.4 to -0.95)	-0.81 (-0.94 to -0.68)	-1.18 (-1.41 to -0.96)	101.874	101.901	137.724	101.201
511	Southeast Asia	Ischemic heart disease	Both	90 to 94	24143 ( 17803 to 30461 )	72495 ( 51906 to 94183 )	2747 ( 2021 to 3471 )	8250 ( 5926 to 10690 )	434 ( 262 to 668 )	1398 ( 831 to 2244 )	23709 ( 17446 to 29958 )	71097 ( 51074 to 92127 )	1269.933 ( 934.308 to 1604.751 )	984.417 ( 707.184 to 1275.596 )	11160.478 ( 8229.833 to 14081.208 )	8650.671 ( 6193.819 to 11238.69 )	200.604 ( 121.168 to 308.937 )	166.789 ( 99.117 to 267.782 )	10959.874 ( 8064.609 to 13848.756 )	8483.882 ( 6094.524 to 10993.294 )	-0.94 (-1.23 to -0.65)	-0.94 (-1.23 to -0.65)	-0.72 (-0.87 to -0.58)	-0.94 (-1.23 to -0.65)	200.273	200.328	222.12	199.873
512	Southeast Asia	Ischemic heart disease	Both	95 plus	8144 ( 5656 to 10571 )	24677 ( 17141 to 32335 )	996 ( 687 to 1297 )	2982 ( 2060 to 3914 )	143 ( 82 to 221 )	460 ( 265 to 730 )	8001 ( 5528 to 10417 )	24217 ( 16747 to 31791 )	1677.37 ( 1157.602 to 2184.364 )	1248.396 ( 862.574 to 1638.717 )	13718.942 ( 9527.31 to 17808.552 )	10330.859 ( 7176.124 to 13536.607 )	240.557 ( 138.583 to 372.12 )	192.498 ( 110.776 to 305.563 )	13478.385 ( 9313.177 to 17548.5 )	10138.361 ( 7010.891 to 13308.805 )	-1.1 (-1.42 to -0.79)	-1.1 (-1.43 to -0.78)	-0.73 (-0.87 to -0.6)	-1.11 (-1.44 to -0.78)	203.008	199.398	221.678	202.675
513	Southeast Asia	Ischemic heart disease	Female	60 to 64	147750 ( 112800 to 186347 )	209429 ( 145580 to 280684 )	5045 ( 3851 to 6375 )	7116 ( 4958 to 9586 )	1976 ( 1111 to 3160 )	3874 ( 2138 to 6416 )	145773 ( 111265 to 184198 )	205555 ( 143207 to 276903 )	91.7 ( 69.987 to 115.87 )	47.756 ( 33.271 to 64.334 )	2685.504 ( 2050.255 to 3387.054 )	1405.457 ( 976.974 to 1883.64 )	35.918 ( 20.189 to 57.439 )	25.996 ( 14.346 to 43.057 )	2649.586 ( 2022.36 to 3347.987 )	1379.461 ( 961.048 to 1858.267 )	-2.22 (-2.42 to -2.02)	-2.2 (-2.39 to -2)	-1.1 (-1.27 to -0.93)	-2.22 (-2.41 to -2.02)	41.746	41.051	96.053	41.01
514	Southeast Asia	Ischemic heart disease	Female	65 to 69	148906 ( 113158 to 187159 )	228259 ( 162614 to 303638 )	6022 ( 4568 to 7574 )	9168 ( 6558 to 12188 )	2510 ( 1394 to 3879 )	5192 ( 2848 to 8273 )	146395 ( 111057 to 184152 )	223067 ( 159559 to 296569 )	149.629 ( 113.505 to 188.211 )	81.465 ( 58.273 to 108.306 )	3700.07 ( 2811.798 to 4650.592 )	2028.302 ( 1444.982 to 2698.116 )	62.381 ( 34.629 to 96.382 )	46.138 ( 25.311 to 73.509 )	3637.689 ( 2759.593 to 4575.883 )	1982.164 ( 1417.836 to 2635.301 )	-2.07 (-2.28 to -1.86)	-2.05 (-2.25 to -1.84)	-1.04 (-1.21 to -0.87)	-2.07 (-2.27 to -1.86)	53.291	52.242	106.853	52.373
515	Southeast Asia	Ischemic heart disease	Female	70 to 74	134687 ( 100478 to 173979 )	211383 ( 150773 to 277520 )	6611 ( 4941 to 8553 )	10303 ( 7362 to 13566 )	2392 ( 1343 to 3707 )	4941 ( 2751 to 7874 )	132295 ( 98869 to 171190 )	206442 ( 147507 to 271823 )	241.616 ( 180.583 to 312.587 )	138.749 ( 99.137 to 182.69 )	4922.674 ( 3672.348 to 6358.742 )	2846.552 ( 2030.352 to 3737.164 )	87.433 ( 49.077 to 135.488 )	66.541 ( 37.052 to 106.033 )	4835.241 ( 3613.554 to 6256.789 )	2780.011 ( 1986.375 to 3660.448 )	-1.88 (-2.06 to -1.7)	-1.87 (-2.04 to -1.69)	-0.95 (-1.12 to -0.78)	-1.89 (-2.06 to -1.71)	56.944	55.846	106.564	56.047
516	Southeast Asia	Ischemic heart disease	Female	75 to 79	103583 ( 78340 to 127872 )	181907 ( 128194 to 238067 )	6354 ( 4824 to 7864 )	11128 ( 7812 to 14604 )	1839 ( 1004 to 2782 )	3947 ( 2182 to 6228 )	101744 ( 77226 to 125920 )	177961 ( 124934 to 233540 )	368.948 ( 280.084 to 456.63 )	234.879 ( 164.88 to 308.248 )	6014.319 ( 4548.636 to 7424.615 )	3839.499 ( 2705.78 to 5024.859 )	106.791 ( 58.279 to 161.514 )	83.307 ( 46.051 to 131.449 )	5907.527 ( 4483.94 to 7311.244 )	3756.193 ( 2636.963 to 4929.296 )	-1.54 (-1.72 to -1.37)	-1.55 (-1.72 to -1.37)	-0.87 (-1.03 to -0.71)	-1.56 (-1.73 to -1.38)	75.615	75.134	114.628	74.911
517	Southeast Asia	Ischemic heart disease	Female	80 to 84	74397 ( 56141 to 94989 )	151275 ( 107963 to 197193 )	5850 ( 4416 to 7464 )	11873 ( 8453 to 15485 )	1315 ( 765 to 2035 )	3001 ( 1706 to 4692 )	73082 ( 55167 to 93250 )	148274 ( 105562 to 193366 )	573.976 ( 433.28 to 732.338 )	406.376 ( 289.32 to 529.991 )	7299.152 ( 5508.006 to 9319.396 )	5177.564 ( 3695.154 to 6749.16 )	129.034 ( 75.039 to 199.698 )	102.712 ( 58.405 to 160.601 )	7170.118 ( 5412.458 to 9148.833 )	5074.852 ( 3612.997 to 6618.18 )	-1.3 (-1.5 to -1.11)	-1.3 (-1.5 to -1.1)	-0.8 (-0.95 to -0.66)	-1.31 (-1.51 to -1.11)	103.335	102.957	128.213	102.887
518	Southeast Asia	Ischemic heart disease	Female	85 to 89	44850 ( 33177 to 56656 )	94594 ( 67070 to 126174 )	4429 ( 3278 to 5610 )	9342 ( 6616 to 12458 )	745 ( 462 to 1141 )	1930 ( 1174 to 3048 )	44104 ( 32640 to 55853 )	92664 ( 65633 to 123563 )	947.995 ( 701.561 to 1200.785 )	633.825 ( 448.887 to 845.231 )	9599.935 ( 7101.313 to 12126.974 )	6417.67 ( 4550.354 to 8560.24 )	159.555 ( 98.921 to 244.32 )	130.909 ( 79.636 to 206.812 )	9440.38 ( 6986.516 to 11955.141 )	6286.761 ( 4452.857 to 8383.1 )	-1.33 (-1.54 to -1.13)	-1.33 (-1.53 to -1.12)	-0.74 (-0.87 to -0.61)	-1.34 (-1.54 to -1.13)	110.912	110.928	159.06	110.103
519	Southeast Asia	Ischemic heart disease	Female	90 to 94	15587 ( 11213 to 20071 )	47210 ( 33346 to 62439 )	1775 ( 1268 to 2295 )	5380 ( 3800 to 7110 )	270 ( 164 to 415 )	855 ( 507 to 1382 )	15317 ( 10937 to 19797 )	46355 ( 32742 to 61266 )	1247.446 ( 890.617 to 1612.244 )	997.907 ( 704.863 to 1318.94 )	10951.708 ( 7878.421 to 14102.5 )	8757.54 ( 6185.671 to 11582.419 )	189.719 ( 115.061 to 291.658 )	158.65 ( 94.098 to 256.403 )	10761.988 ( 7684.985 to 13910.125 )	8598.89 ( 6073.727 to 11364.772 )	-0.89 (-1.17 to -0.6)	-0.88 (-1.17 to -0.6)	-0.65 (-0.78 to -0.52)	-0.89 (-1.17 to -0.6)	202.881	203.099	216.667	202.638
520	Southeast Asia	Ischemic heart disease	Female	95 plus	6034 ( 4045 to 8013 )	16473 ( 11284 to 21927 )	741 ( 492 to 990 )	1995 ( 1358 to 2665 )	107 ( 61 to 166 )	278 ( 158 to 445 )	5927 ( 3942 to 7925 )	16195 ( 11040 to 21643 )	1651.46 ( 1097.7 to 2208.59 )	1331.612 ( 906.737 to 1778.877 )	13456.578 ( 9019.965 to 17869.747 )	10996.405 ( 7532.388 to 14637.283 )	237.67 ( 136.593 to 371.309 )	185.765 ( 105.529 to 296.856 )	13218.909 ( 8790.281 to 17673.514 )	10810.64 ( 7369.58 to 14447.386 )	-0.85 (-1.13 to -0.56)	-0.83 (-1.12 to -0.53)	-0.8 (-0.91 to -0.69)	-0.83 (-1.13 to -0.53)	173.003	169.231	159.813	173.241
521	Southeast Asia	Ischemic heart disease	Male	60 to 64	200169 ( 149920 to 249677 )	376060 ( 261476 to 501384 )	6807 ( 5085 to 8515 )	12780 ( 8895 to 17078 )	3402 ( 1925 to 5615 )	6572 ( 3630 to 10791 )	196766 ( 146981 to 246141 )	369488 ( 257174 to 493779 )	133.728 ( 99.893 to 167.285 )	93.605 ( 65.152 to 125.089 )	3932.431 ( 2945.257 to 4905.053 )	2754.484 ( 1915.209 to 3672.435 )	66.843 ( 37.818 to 110.315 )	48.134 ( 26.59 to 79.036 )	3865.588 ( 2887.531 to 4835.581 )	2706.351 ( 1883.697 to 3616.728 )	-1.25 (-1.45 to -1.05)	-1.25 (-1.45 to -1.04)	-1.16 (-1.39 to -0.94)	-1.25 (-1.45 to -1.04)	87.871	87.748	93.18	87.78
522	Southeast Asia	Ischemic heart disease	Male	65 to 69	173317 ( 132735 to 220478 )	345423 ( 238836 to 456617 )	6961 ( 5316 to 8870 )	13859 ( 9529 to 18267 )	3795 ( 2074 to 6066 )	7667 ( 4143 to 12513 )	169523 ( 129452 to 216013 )	337756 ( 232233 to 445164 )	194.777 ( 148.74 to 248.194 )	141.027 ( 96.967 to 185.885 )	4849.401 ( 3713.9 to 6168.953 )	3515.078 ( 2430.43 to 4646.605 )	106.179 ( 58.035 to 169.727 )	78.019 ( 42.165 to 127.336 )	4743.223 ( 3622.04 to 6044.02 )	3437.059 ( 2363.24 to 4530.06 )	-1.13 (-1.34 to -0.91)	-1.12 (-1.34 to -0.91)	-1.08 (-1.29 to -0.87)	-1.12 (-1.34 to -0.91)	99.301	99.095	102.029	99.239
523	Southeast Asia	Ischemic heart disease	Male	70 to 74	135494 ( 102488 to 172980 )	270836 ( 186829 to 356131 )	6595 ( 4985 to 8468 )	13150 ( 9066 to 17283 )	3241 ( 1801 to 5006 )	6552 ( 3598 to 10421 )	132253 ( 99950 to 169839 )	264284 ( 182190 to 347335 )	288.52 ( 218.078 to 370.459 )	213.675 ( 147.325 to 280.838 )	5927.916 ( 4483.921 to 7567.986 )	4400.952 ( 3035.876 to 5786.944 )	141.784 ( 78.777 to 219.003 )	106.461 ( 58.463 to 169.332 )	5786.131 ( 4372.877 to 7430.548 )	4294.49 ( 2960.505 to 5644.016 )	-1.05 (-1.24 to -0.85)	-1.05 (-1.24 to -0.86)	-1.01 (-1.21 to -0.81)	-1.05 (-1.24 to -0.86)	99.888	99.393	102.16	99.832
524	Southeast Asia	Ischemic heart disease	Male	75 to 79	93750 ( 70600 to 119864 )	186696 ( 129649 to 244247 )	5702 ( 4252 to 7275 )	11346 ( 7866 to 14813 )	2237 ( 1256 to 3443 )	4485 ( 2444 to 7103 )	91513 ( 68255 to 116777 )	182211 ( 126326 to 237885 )	424.273 ( 316.423 to 541.336 )	321.741 ( 223.076 to 420.059 )	6976.223 ( 5253.55 to 8919.438 )	5294.406 ( 3676.647 to 6926.463 )	166.431 ( 93.441 to 256.231 )	127.198 ( 69.321 to 201.425 )	6809.793 ( 5079.063 to 8689.742 )	5167.209 ( 3582.401 to 6746.044 )	-0.95 (-1.15 to -0.76)	-0.96 (-1.15 to -0.77)	-0.94 (-1.13 to -0.76)	-0.96 (-1.16 to -0.77)	99.142	98.983	100.492	99.109
525	Southeast Asia	Ischemic heart disease	Male	80 to 84	58455 ( 44099 to 74684 )	118285 ( 83477 to 155448 )	4556 ( 3421 to 5855 )	9202 ( 6483 to 12091 )	1388 ( 789 to 2158 )	2761 ( 1525 to 4409 )	57067 ( 42848 to 73333 )	115524 ( 81394 to 151809 )	610.262 ( 458.186 to 784.197 )	483.067 ( 340.366 to 634.754 )	7829.853 ( 5906.908 to 10003.777 )	6209.759 ( 4382.4 to 8160.767 )	185.874 ( 105.678 to 289.093 )	144.954 ( 80.053 to 231.452 )	7643.979 ( 5739.355 to 9822.834 )	6064.805 ( 4273.032 to 7969.713 )	-1.02 (-1.27 to -0.78)	-1.02 (-1.26 to -0.77)	-0.87 (-1.03 to -0.71)	-1.02 (-1.27 to -0.78)	102.352	101.975	98.919	102.436
526	Southeast Asia	Ischemic heart disease	Male	85 to 89	30978 ( 23138 to 39457 )	58483 ( 41435 to 76180 )	3039 ( 2273 to 3879 )	5736 ( 4058 to 7485 )	651 ( 400 to 1015 )	1391 ( 828 to 2198 )	30327 ( 22683 to 38688 )	57092 ( 40387 to 74495 )	948.861 ( 709.553 to 1210.994 )	669.876 ( 473.908 to 874.119 )	9670.724 ( 7223.13 to 12317.686 )	6829.943 ( 4839.009 to 8896.664 )	203.301 ( 125.028 to 316.953 )	162.45 ( 96.66 to 256.699 )	9467.424 ( 7081.101 to 12077.707 )	6667.493 ( 4716.626 to 8699.974 )	-0.94 (-1.2 to -0.67)	-0.93 (-1.19 to -0.67)	-0.83 (-0.96 to -0.69)	-0.94 (-1.2 to -0.67)	88.789	88.746	113.671	88.255
527	Southeast Asia	Ischemic heart disease	Male	90 to 94	8556 ( 6281 to 11324 )	25285 ( 17822 to 32618 )	972 ( 713 to 1290 )	2870 ( 2025 to 3714 )	164 ( 98 to 252 )	542 ( 312 to 855 )	8392 ( 6153 to 11143 )	24742 ( 17456 to 32017 )	1313.181 ( 962.872 to 1743.825 )	960.092 ( 677.335 to 1242.379 )	11561.999 ( 8487.916 to 15302.454 )	8457.958 ( 5961.513 to 10911.008 )	221.537 ( 132.045 to 340.592 )	181.466 ( 104.393 to 285.991 )	11340.462 ( 8315.319 to 15057.747 )	8276.492 ( 5839.11 to 10710.031 )	-1.04 (-1.35 to -0.74)	-1.04 (-1.34 to -0.74)	-0.8 (-0.96 to -0.64)	-1.05 (-1.35 to -0.74)	195.524	195.267	230.488	194.828
528	Southeast Asia	Ischemic heart disease	Male	95 plus	2110 ( 1531 to 2779 )	8204 ( 5704 to 10883 )	255 ( 184 to 337 )	987 ( 684 to 1312 )	36 ( 21 to 58 )	182 ( 104 to 288 )	2074 ( 1502 to 2735 )	8023 ( 5565 to 10658 )	1757.371 ( 1269.752 to 2317.957 )	1108.428 ( 767.905 to 1473.111 )	14529.034 ( 10543.962 to 19134.294 )	9211.423 ( 6403.833 to 12218.978 )	249.472 ( 143.75 to 397.547 )	203.822 ( 116.697 to 323.584 )	14279.562 ( 10341.801 to 18832.798 )	9007.601 ( 6248.772 to 11966.183 )	-1.58 (-1.96 to -1.2)	-1.62 (-2 to -1.24)	-0.71 (-0.88 to -0.54)	-1.64 (-2.02 to -1.25)	288.815	287.059	405.556	286.837
529	Southern Latin America	Ischemic heart disease	Both	60 to 64	32783 ( 17575 to 51223 )	16807 ( 10011 to 25068 )	1124 ( 600 to 1760 )	567 ( 338 to 847 )	364 ( 165 to 636 )	449 ( 220 to 802 )	32418 ( 17306 to 50793 )	16358 ( 9765 to 24431 )	62.122 ( 33.16 to 97.335 )	18.219 ( 10.875 to 27.212 )	1812.575 ( 971.754 to 2832.178 )	540.185 ( 321.765 to 805.706 )	20.133 ( 9.132 to 35.153 )	14.418 ( 7.075 to 25.772 )	1792.443 ( 956.89 to 2808.398 )	525.767 ( 313.871 to 785.252 )	-3.95 (-4.16 to -3.75)	-3.91 (-4.11 to -3.71)	-1.51 (-1.71 to -1.31)	-3.95 (-4.15 to -3.75)	-48.733	-49.555	23.352	-49.54
530	Southern Latin America	Ischemic heart disease	Both	65 to 69	35255 ( 18869 to 53857 )	18671 ( 10789 to 28138 )	1429 ( 764 to 2186 )	743 ( 429 to 1128 )	484 ( 220 to 840 )	593 ( 290 to 1036 )	34771 ( 18588 to 53174 )	18078 ( 10443 to 27437 )	97.627 ( 52.189 to 149.301 )	28.455 ( 16.437 to 43.189 )	2408.026 ( 1288.79 to 3678.633 )	714.797 ( 413.06 to 1077.223 )	33.069 ( 15.017 to 57.369 )	22.708 ( 11.083 to 39.648 )	2374.957 ( 1269.644 to 3631.999 )	692.089 ( 399.779 to 1050.378 )	-3.98 (-4.21 to -3.75)	-3.93 (-4.16 to -3.7)	-1.66 (-1.86 to -1.46)	-3.98 (-4.21 to -3.75)	-47.04	-48.006	22.521	-48.008
531	Southern Latin America	Ischemic heart disease	Both	70 to 74	35278 ( 19111 to 54697 )	18600 ( 10598 to 28221 )	1743 ( 943 to 2699 )	899 ( 511 to 1367 )	493 ( 232 to 865 )	626 ( 301 to 1092 )	34785 ( 18808 to 53851 )	17974 ( 10221 to 27331 )	159.583 ( 86.29 to 247.041 )	43.062 ( 24.487 to 65.474 )	3229.521 ( 1749.54 to 5007.203 )	890.754 ( 507.531 to 1351.482 )	45.121 ( 21.273 to 79.163 )	29.973 ( 14.412 to 52.296 )	3184.4 ( 1721.75 to 4929.798 )	860.781 ( 489.481 to 1308.895 )	-4.25 (-4.51 to -3.99)	-4.19 (-4.46 to -3.93)	-1.77 (-1.99 to -1.56)	-4.25 (-4.51 to -3.99)	-47.276	-48.422	26.978	-48.328
532	Southern Latin America	Ischemic heart disease	Both	75 to 79	35493 ( 19486 to 54188 )	16696 ( 9610 to 25395 )	2199 ( 1207 to 3357 )	1014 ( 585 to 1538 )	407 ( 193 to 713 )	499 ( 229 to 853 )	35086 ( 19260 to 53572 )	16198 ( 9351 to 24570 )	284.35 ( 156.091 to 434.156 )	66.657 ( 38.483 to 101.101 )	4589.727 ( 2519.83 to 7007.298 )	1097.55 ( 631.708 to 1669.38 )	52.634 ( 24.959 to 92.207 )	32.793 ( 15.069 to 56.057 )	4537.093 ( 2490.642 to 6927.705 )	1064.757 ( 614.689 to 1615.123 )	-4.54 (-4.77 to -4.3)	-4.49 (-4.73 to -4.25)	-1.98 (-2.21 to -1.75)	-4.54 (-4.78 to -4.3)	-52.96	-53.888	22.604	-53.833
533	Southern Latin America	Ischemic heart disease	Both	80 to 84	28221 ( 15666 to 43153 )	13765 ( 7935 to 21009 )	2232 ( 1238 to 3407 )	1076 ( 622 to 1647 )	298 ( 142 to 534 )	356 ( 165 to 617 )	27922 ( 15488 to 42633 )	13409 ( 7752 to 20530 )	475.457 ( 263.735 to 725.953 )	107.396 ( 62.076 to 164.444 )	6012.4 ( 3337.582 to 9193.751 )	1374.194 ( 792.133 to 2097.384 )	63.574 ( 30.333 to 113.809 )	35.578 ( 16.492 to 61.617 )	5948.826 ( 3299.665 to 9082.832 )	1338.615 ( 773.876 to 2049.558 )	-4.67 (-4.92 to -4.43)	-4.65 (-4.9 to -4.4)	-2.37 (-2.63 to -2.1)	-4.69 (-4.94 to -4.44)	-51.224	-51.792	19.463	-51.977
534	Southern Latin America	Ischemic heart disease	Both	85 to 89	17060 ( 9468 to 26044 )	11467 ( 6435 to 17931 )	1699 ( 944 to 2592 )	1136 ( 642 to 1765 )	188 ( 90 to 323 )	247 ( 120 to 441 )	16872 ( 9376 to 25735 )	11220 ( 6338 to 17433 )	775.27 ( 430.788 to 1182.503 )	197.416 ( 111.533 to 306.756 )	7782.674 ( 4319.229 to 11881.372 )	1992.955 ( 1118.415 to 3116.336 )	85.688 ( 41.152 to 147.292 )	42.996 ( 20.933 to 76.636 )	7696.986 ( 4277.367 to 11740.229 )	1949.959 ( 1101.566 to 3029.788 )	-4.22 (-4.55 to -3.89)	-4.21 (-4.54 to -3.89)	-2.82 (-3.15 to -2.5)	-4.24 (-4.56 to -3.91)	-32.784	-33.137	31.383	-33.499
535	Southern Latin America	Ischemic heart disease	Both	90 to 94	7283 ( 3972 to 11156 )	6823 ( 3884 to 10559 )	837 ( 457 to 1280 )	778 ( 443 to 1206 )	68 ( 31 to 119 )	118 ( 54 to 208 )	7215 ( 3938 to 11028 )	6705 ( 3818 to 10392 )	1277.422 ( 697.27 to 1952.505 )	329.084 ( 187.405 to 510.054 )	11111.048 ( 6059.701 to 17020.7 )	2884.752 ( 1642.299 to 4464.767 )	103.142 ( 46.993 to 180.979 )	49.9 ( 22.985 to 87.915 )	11007.906 ( 6008.68 to 16825.176 )	2834.852 ( 1614.37 to 4393.816 )	-3.92 (-4.31 to -3.53)	-3.91 (-4.3 to -3.52)	-3.06 (-3.4 to -2.71)	-3.92 (-4.31 to -3.53)	-6.316	-7.049	73.529	-7.069
536	Southern Latin America	Ischemic heart disease	Both	95 plus	2372 ( 1256 to 3675 )	3217 ( 1762 to 5007 )	289 ( 153 to 448 )	391 ( 213 to 608 )	18 ( 8 to 33 )	41 ( 19 to 74 )	2355 ( 1249 to 3650 )	3176 ( 1735 to 4941 )	1882.014 ( 997.902 to 2917.034 )	525.038 ( 286.745 to 816.955 )	15446.587 ( 8178.693 to 23929.664 )	4321.086 ( 2366.867 to 6725.648 )	114.116 ( 49.079 to 212.824 )	55.379 ( 25.186 to 99.995 )	15332.471 ( 8132.417 to 23763.029 )	4265.707 ( 2330.628 to 6636.838 )	-3.57 (-3.99 to -3.16)	-3.56 (-3.98 to -3.13)	-2.85 (-3.11 to -2.59)	-3.56 (-3.99 to -3.13)	35.624	35.294	127.778	34.862
537	Southern Latin America	Ischemic heart disease	Female	60 to 64	8997 ( 4919 to 13754 )	4453 ( 2606 to 6662 )	308 ( 168 to 470 )	150 ( 88 to 227 )	123 ( 56 to 217 )	117 ( 56 to 209 )	8875 ( 4838 to 13538 )	4336 ( 2532 to 6535 )	31.86 ( 17.368 to 48.604 )	9.127 ( 5.329 to 13.758 )	931.28 ( 509.192 to 1423.614 )	270.428 ( 158.249 to 404.554 )	12.683 ( 5.778 to 22.449 )	7.134 ( 3.375 to 12.708 )	918.597 ( 500.81 to 1401.269 )	263.294 ( 153.748 to 396.852 )	-3.99 (-4.23 to -3.75)	-3.96 (-4.2 to -3.72)	-2.69 (-3.03 to -2.34)	-3.98 (-4.23 to -3.74)	-50.506	-51.299	-4.878	-51.144
538	Southern Latin America	Ischemic heart disease	Female	65 to 69	11300 ( 6068 to 17097 )	5535 ( 3207 to 8448 )	458 ( 246 to 691 )	221 ( 126 to 339 )	176 ( 81 to 303 )	169 ( 86 to 297 )	11124 ( 5976 to 16788 )	5366 ( 3061 to 8246 )	57.154 ( 30.705 to 86.255 )	15.663 ( 8.934 to 24.067 )	1410.229 ( 757.257 to 2133.683 )	392.66 ( 227.475 to 599.298 )	21.988 ( 10.053 to 37.861 )	11.98 ( 6.102 to 21.08 )	1388.241 ( 745.816 to 2095.071 )	380.68 ( 217.144 to 584.953 )	-4.18 (-4.45 to -3.9)	-4.14 (-4.41 to -3.87)	-2.73 (-3.05 to -2.41)	-4.17 (-4.45 to -3.9)	-51.018	-51.747	-3.977	-51.762
539	Southern Latin America	Ischemic heart disease	Female	70 to 74	13846 ( 7544 to 21082 )	6356 ( 3653 to 9523 )	686 ( 373 to 1042 )	309 ( 178 to 459 )	193 ( 89 to 333 )	191 ( 89 to 335 )	13653 ( 7433 to 20750 )	6165 ( 3546 to 9153 )	110.828 ( 60.333 to 168.438 )	26.614 ( 15.309 to 39.515 )	2237.701 ( 1219.236 to 3407.14 )	547.652 ( 314.752 to 820.527 )	31.231 ( 14.308 to 53.772 )	16.44 ( 7.709 to 28.857 )	2206.47 ( 1201.216 to 3353.368 )	531.212 ( 305.571 to 788.698 )	-4.57 (-4.85 to -4.28)	-4.53 (-4.82 to -4.24)	-2.84 (-3.16 to -2.51)	-4.57 (-4.85 to -4.28)	-54.095	-54.956	-1.036	-54.845
540	Southern Latin America	Ischemic heart disease	Female	75 to 79	16614 ( 9154 to 25096 )	6716 ( 3801 to 10254 )	1033 ( 569 to 1560 )	411 ( 232 to 630 )	173 ( 82 to 306 )	164 ( 75 to 292 )	16442 ( 9061 to 24834 )	6552 ( 3700 to 10044 )	225.778 ( 124.419 to 341.035 )	46.581 ( 26.306 to 71.406 )	3631.557 ( 2000.873 to 5485.473 )	760.612 ( 430.484 to 1161.353 )	37.781 ( 17.904 to 66.95 )	18.521 ( 8.54 to 33.121 )	3593.776 ( 1980.542 to 5428.184 )	742.09 ( 419.072 to 1137.626 )	-4.96 (-5.23 to -4.69)	-4.93 (-5.2 to -4.66)	-3.04 (-3.38 to -2.7)	-4.96 (-5.23 to -4.69)	-59.576	-60.213	-5.202	-60.151
541	Southern Latin America	Ischemic heart disease	Female	80 to 84	15520 ( 8712 to 23562 )	6846 ( 3860 to 10616 )	1232 ( 691 to 1871 )	540 ( 303 to 841 )	140 ( 68 to 248 )	136 ( 65 to 241 )	15380 ( 8623 to 23357 )	6710 ( 3771 to 10447 )	427.496 ( 239.69 to 649.204 )	87.469 ( 49.144 to 136.202 )	5386.582 ( 3023.706 to 8177.605 )	1108.972 ( 625.21 to 1719.725 )	48.67 ( 23.578 to 86.151 )	22.025 ( 10.476 to 39.081 )	5337.912 ( 2992.746 to 8106.586 )	1086.947 ( 610.831 to 1692.309 )	-5.02 (-5.28 to -4.76)	-5.02 (-5.28 to -4.76)	-3.31 (-3.66 to -2.97)	-5.04 (-5.3 to -4.78)	-55.889	-56.169	-2.857	-56.372
542	Southern Latin America	Ischemic heart disease	Female	85 to 89	10598 ( 5927 to 16004 )	6812 ( 3665 to 10883 )	1059 ( 591 to 1596 )	679 ( 365 to 1087 )	103 ( 49 to 180 )	118 ( 55 to 216 )	10496 ( 5854 to 15814 )	6694 ( 3602 to 10714 )	747.697 ( 417.026 to 1126.617 )	178.529 ( 96.058 to 285.716 )	7482.951 ( 4184.935 to 11299.725 )	1790.608 ( 963.283 to 2860.799 )	72.672 ( 34.359 to 127.07 )	31.023 ( 14.451 to 56.769 )	7410.28 ( 4133.494 to 11165.11 )	1759.585 ( 946.687 to 2816.272 )	-4.5 (-4.83 to -4.18)	-4.51 (-4.84 to -4.18)	-3.5 (-3.87 to -3.13)	-4.52 (-4.85 to -4.2)	-35.724	-35.883	14.563	-36.223
543	Southern Latin America	Ischemic heart disease	Female	90 to 94	4995 ( 2732 to 7579 )	4605 ( 2597 to 7197 )	575 ( 314 to 871 )	527 ( 298 to 820 )	42 ( 19 to 74 )	66 ( 30 to 124 )	4953 ( 2705 to 7506 )	4539 ( 2564 to 7065 )	1272.511 ( 694.932 to 1928.445 )	315.946 ( 178.476 to 491.799 )	11055.5 ( 6047.488 to 16775.87 )	2760.872 ( 1557.017 to 4314.674 )	91.879 ( 41.392 to 163.339 )	39.809 ( 18.196 to 74.107 )	10963.621 ( 5987.44 to 16614.747 )	2721.063 ( 1537.109 to 4235.609 )	-4.12 (-4.47 to -3.77)	-4.11 (-4.46 to -3.77)	-3.5 (-3.86 to -3.13)	-4.12 (-4.47 to -3.77)	-7.808	-8.348	57.143	-8.359
544	Southern Latin America	Ischemic heart disease	Female	95 plus	1769 ( 948 to 2728 )	2411 ( 1324 to 3771 )	215 ( 116 to 332 )	293 ( 160 to 458 )	11 ( 5 to 21 )	21 ( 9 to 40 )	1758 ( 944 to 2710 )	2390 ( 1311 to 3742 )	1973.387 ( 1057.895 to 3042.119 )	607.385 ( 332.869 to 951.718 )	16204.393 ( 8683.667 to 24983.316 )	5006.488 ( 2749.608 to 7830.019 )	102.802 ( 44.299 to 192.344 )	44.615 ( 18.732 to 82.811 )	16101.59 ( 8644.72 to 24814.433 )	4961.873 ( 2720.774 to 7768.571 )	-3.3 (-3.63 to -2.97)	-3.28 (-3.62 to -2.94)	-3.21 (-3.49 to -2.94)	-3.28 (-3.63 to -2.93)	36.292	36.279	90.909	35.95
545	Southern Latin America	Ischemic heart disease	Male	60 to 64	23785 ( 12428 to 37254 )	12354 ( 7317 to 18528 )	816 ( 425 to 1278 )	417 ( 246 to 624 )	242 ( 109 to 420 )	331 ( 159 to 591 )	23544 ( 12256 to 36898 )	12022 ( 7112 to 18011 )	96.824 ( 50.399 to 151.745 )	28.44 ( 16.822 to 42.61 )	2823.213 ( 1475.157 to 4421.864 )	843.466 ( 499.574 to 1265.005 )	28.676 ( 12.937 to 49.893 )	22.607 ( 10.85 to 40.369 )	2794.538 ( 1454.732 to 4379.608 )	820.859 ( 485.601 to 1229.744 )	-3.98 (-4.17 to -3.78)	-3.93 (-4.12 to -3.73)	-1.06 (-1.22 to -0.9)	-3.98 (-4.17 to -3.78)	-48.06	-48.897	36.777	-48.938
546	Southern Latin America	Ischemic heart disease	Male	65 to 69	23954 ( 12883 to 36888 )	13136 ( 7531 to 20011 )	971 ( 520 to 1499 )	522 ( 299 to 804 )	308 ( 137 to 535 )	424 ( 201 to 740 )	23647 ( 12666 to 36488 )	12712 ( 7271 to 19558 )	146.561 ( 78.501 to 226.155 )	43.453 ( 24.855 to 66.859 )	3614.419 ( 1943.825 to 5565.977 )	1092.452 ( 626.335 to 1664.19 )	46.468 ( 20.623 to 80.771 )	35.286 ( 16.736 to 61.511 )	3567.952 ( 1911.159 to 5505.533 )	1057.167 ( 604.708 to 1626.539 )	-3.95 (-4.17 to -3.73)	-3.89 (-4.11 to -3.67)	-1.22 (-1.37 to -1.06)	-3.95 (-4.17 to -3.73)	-45.162	-46.241	37.662	-46.243
547	Southern Latin America	Ischemic heart disease	Male	70 to 74	21432 ( 11426 to 33670 )	12244 ( 6914 to 18703 )	1057 ( 564 to 1658 )	590 ( 333 to 905 )	300 ( 139 to 527 )	435 ( 210 to 770 )	21132 ( 11269 to 33128 )	11809 ( 6668 to 18114 )	223.284 ( 119.081 to 350.018 )	63.641 ( 35.933 to 97.614 )	4525.392 ( 2412.667 to 7109.564 )	1320.047 ( 745.407 to 2016.434 )	63.27 ( 29.332 to 111.38 )	46.905 ( 22.598 to 82.986 )	4462.122 ( 2379.545 to 6995.074 )	1273.142 ( 718.836 to 1952.829 )	-4.12 (-4.37 to -3.87)	-4.06 (-4.31 to -3.81)	-1.28 (-1.44 to -1.12)	-4.12 (-4.37 to -3.87)	-42.87	-44.182	45	-44.118
548	Southern Latin America	Ischemic heart disease	Male	75 to 79	18878 ( 10238 to 29228 )	9981 ( 5791 to 15281 )	1166 ( 632 to 1809 )	603 ( 353 to 921 )	234 ( 109 to 416 )	335 ( 156 to 579 )	18644 ( 10099 to 28928 )	9646 ( 5652 to 14737 )	369.203 ( 199.984 to 572.857 )	94.425 ( 55.337 to 144.251 )	5977.814 ( 3241.842 to 9255.029 )	1563.586 ( 907.212 to 2393.888 )	74.151 ( 34.664 to 131.619 )	52.532 ( 24.442 to 90.779 )	5903.662 ( 3197.808 to 9160.145 )	1511.054 ( 885.419 to 2308.603 )	-4.25 (-4.46 to -4.05)	-4.2 (-4.4 to -3.99)	-1.41 (-1.57 to -1.25)	-4.26 (-4.46 to -4.05)	-47.129	-48.285	43.162	-48.262
549	Southern Latin America	Ischemic heart disease	Male	80 to 84	12701 ( 6838 to 19352 )	6919 ( 4025 to 10441 )	1000 ( 535 to 1522 )	536 ( 308 to 809 )	158 ( 75 to 284 )	220 ( 98 to 382 )	12543 ( 6708 to 19092 )	6699 ( 3857 to 10114 )	551.696 ( 295.047 to 839.771 )	139.402 ( 80.262 to 210.479 )	7007.214 ( 3772.581 to 10676.922 )	1800.174 ( 1047.225 to 2716.385 )	87.266 ( 41.298 to 156.876 )	57.346 ( 25.461 to 99.472 )	6919.948 ( 3701.09 to 10533.163 )	1742.828 ( 1003.506 to 2631.295 )	-4.29 (-4.51 to -4.07)	-4.26 (-4.47 to -4.04)	-1.68 (-1.87 to -1.49)	-4.31 (-4.52 to -4.09)	-45.524	-46.4	39.241	-46.592
550	Southern Latin America	Ischemic heart disease	Male	85 to 89	6461 ( 3536 to 9960 )	4655 ( 2683 to 7126 )	640 ( 350 to 986 )	457 ( 265 to 700 )	85 ( 41 to 145 )	129 ( 61 to 227 )	6376 ( 3488 to 9815 )	4526 ( 2625 to 6940 )	825.618 ( 451.598 to 1270.883 )	234.271 ( 135.894 to 359.159 )	8329.967 ( 4558.713 to 12840.926 )	2387.816 ( 1376.171 to 3655.446 )	109.455 ( 52.84 to 187.365 )	66.362 ( 31.038 to 116.26 )	8220.512 ( 4496.473 to 12653.92 )	2321.454 ( 1346.233 to 3559.759 )	-3.73 (-4.06 to -3.4)	-3.72 (-4.04 to -3.39)	-2.03 (-2.29 to -1.77)	-3.75 (-4.08 to -3.42)	-27.952	-28.594	51.765	-29.015
551	Southern Latin America	Ischemic heart disease	Male	90 to 94	2288 ( 1274 to 3542 )	2217 ( 1298 to 3350 )	262 ( 146 to 406 )	251 ( 148 to 380 )	26 ( 12 to 46 )	52 ( 24 to 95 )	2262 ( 1255 to 3497 )	2166 ( 1273 to 3275 )	1288.317 ( 714.735 to 1991.762 )	360.526 ( 211.997 to 545.166 )	11234.259 ( 6254.539 to 17390.25 )	3181.227 ( 1862.103 to 4807.051 )	128.123 ( 59.165 to 223.983 )	74.051 ( 34.424 to 136.307 )	11106.135 ( 6161.5 to 17170.298 )	3107.176 ( 1827.072 to 4698.508 )	-3.49 (-3.99 to -2.98)	-3.47 (-3.97 to -2.96)	-2.32 (-2.62 to -2.02)	-3.49 (-3.99 to -2.98)	-3.103	-4.198	100	-4.244
552	Southern Latin America	Ischemic heart disease	Male	95 plus	603 ( 317 to 922 )	806 ( 441 to 1240 )	74 ( 39 to 112 )	98 ( 54 to 151 )	6 ( 3 to 12 )	20 ( 9 to 36 )	597 ( 313 to 913 )	786 ( 429 to 1210 )	1657.225 ( 872.114 to 2532.952 )	374.136 ( 204.363 to 575.585 )	13582.285 ( 7150.162 to 20778.982 )	3065.088 ( 1677.609 to 4719.191 )	141.95 ( 62.045 to 261.185 )	75.103 ( 35.068 to 136.758 )	13440.335 ( 7050.282 to 20565.219 )	2989.985 ( 1631.479 to 4604.675 )	-4.05 (-4.75 to -3.34)	-4.04 (-4.78 to -3.29)	-2.63 (-2.92 to -2.34)	-4.06 (-4.82 to -3.31)	33.665	32.432	233.333	31.658
553	Southern Sub-Saharan Africa	Ischemic heart disease	Both	60 to 64	15737 ( 11438 to 20600 )	32555 ( 23013 to 42796 )	528 ( 384 to 697 )	1098 ( 776 to 1436 )	479 ( 265 to 791 )	790 ( 422 to 1323 )	15258 ( 11087 to 20144 )	31765 ( 22450 to 41553 )	49.652 ( 36.086 to 65.549 )	45.927 ( 32.459 to 60.077 )	1479.866 ( 1075.579 to 1937.167 )	1362.098 ( 962.848 to 1790.576 )	45.052 ( 24.947 to 74.347 )	33.061 ( 17.663 to 55.344 )	1434.814 ( 1042.614 to 1894.311 )	1329.037 ( 939.297 to 1738.582 )	-0.15 (-0.72 to 0.43)	-0.17 (-0.73 to 0.39)	-1.15 (-1.38 to -0.92)	-0.15 (-0.72 to 0.43)	106.869	107.955	64.927	108.186
554	Southern Sub-Saharan Africa	Ischemic heart disease	Both	65 to 69	16006 ( 11498 to 21023 )	33629 ( 23951 to 43784 )	634 ( 456 to 837 )	1338 ( 948 to 1737 )	599 ( 331 to 969 )	978 ( 528 to 1592 )	15407 ( 11092 to 20356 )	32651 ( 23140 to 42394 )	77.526 ( 55.808 to 102.422 )	73.395 ( 52.014 to 95.308 )	1958.144 ( 1406.662 to 2571.874 )	1845.077 ( 1314.08 to 2402.191 )	73.249 ( 40.515 to 118.581 )	53.684 ( 28.965 to 87.333 )	1884.895 ( 1357.003 to 2490.294 )	1791.393 ( 1269.579 to 2325.932 )	-0.15 (-0.66 to 0.36)	-0.17 (-0.66 to 0.32)	-1.15 (-1.36 to -0.94)	-0.14 (-0.65 to 0.37)	110.102	111.041	63.272	111.923
555	Southern Sub-Saharan Africa	Ischemic heart disease	Both	70 to 74	14155 ( 10261 to 18052 )	27158 ( 19561 to 35501 )	674 ( 488 to 862 )	1305 ( 935 to 1700 )	602 ( 334 to 954 )	905 ( 496 to 1457 )	13553 ( 9814 to 17345 )	26253 ( 18794 to 34184 )	113.017 ( 81.885 to 144.618 )	106.432 ( 76.198 to 138.586 )	2374.015 ( 1720.972 to 3027.7 )	2214.166 ( 1594.761 to 2894.377 )	100.948 ( 55.993 to 160.066 )	73.823 ( 40.401 to 118.806 )	2273.067 ( 1645.986 to 2909.109 )	2140.343 ( 1532.252 to 2786.969 )	-0.18 (-0.65 to 0.29)	-0.21 (-0.66 to 0.24)	-1.15 (-1.35 to -0.95)	-0.17 (-0.64 to 0.3)	91.862	93.62	50.332	93.706
556	Southern Sub-Saharan Africa	Ischemic heart disease	Both	75 to 79	10221 ( 7564 to 13052 )	20705 ( 14982 to 27133 )	614 ( 454 to 791 )	1249 ( 897 to 1639 )	407 ( 225 to 635 )	640 ( 364 to 990 )	9814 ( 7261 to 12635 )	20065 ( 14413 to 26332 )	179.725 ( 132.875 to 231.435 )	169.442 ( 121.71 to 222.341 )	2991.71 ( 2214.133 to 3820.446 )	2808.478 ( 2032.191 to 3680.373 )	119.032 ( 65.89 to 185.958 )	86.871 ( 49.404 to 134.348 )	2872.678 ( 2125.399 to 3698.38 )	2721.607 ( 1954.958 to 3571.699 )	-0.32 (-0.74 to 0.11)	-0.35 (-0.76 to 0.06)	-1.2 (-1.36 to -1.04)	-0.32 (-0.74 to 0.1)	102.573	103.42	57.248	104.453
557	Southern Sub-Saharan Africa	Ischemic heart disease	Both	80 to 84	9064 ( 6557 to 12000 )	16985 ( 11710 to 22379 )	706 ( 510 to 938 )	1319 ( 903 to 1740 )	286 ( 158 to 435 )	426 ( 242 to 665 )	8778 ( 6344 to 11660 )	16559 ( 11342 to 21844 )	333.029 ( 240.6 to 442.414 )	298.663 ( 204.579 to 394.08 )	4275.95 ( 3093.423 to 5661.157 )	3846.079 ( 2651.555 to 5067.492 )	134.745 ( 74.682 to 205.099 )	96.5 ( 54.781 to 150.528 )	4141.205 ( 2992.649 to 5500.526 )	3749.579 ( 2568.386 to 4946.399 )	-0.44 (-0.88 to 0)	-0.46 (-0.89 to -0.03)	-1.22 (-1.31 to -1.12)	-0.44 (-0.88 to 0)	87.39	86.827	48.951	88.642
558	Southern Sub-Saharan Africa	Ischemic heart disease	Both	85 to 89	6038 ( 4324 to 7900 )	10045 ( 6950 to 13206 )	591 ( 420 to 775 )	987 ( 682 to 1295 )	169 ( 100 to 272 )	219 ( 126 to 353 )	5869 ( 4173 to 7689 )	9826 ( 6789 to 12893 )	555.107 ( 394.668 to 727.474 )	504.184 ( 348.343 to 661.666 )	5669.65 ( 4059.715 to 7418.317 )	5133.741 ( 3551.819 to 6748.9 )	159.111 ( 93.787 to 254.977 )	112.047 ( 64.295 to 180.381 )	5510.54 ( 3918.31 to 7220.156 )	5021.695 ( 3469.501 to 6589.254 )	-0.48 (-0.91 to -0.04)	-0.48 (-0.91 to -0.05)	-1.18 (-1.26 to -1.11)	-0.46 (-0.9 to -0.03)	66.363	67.005	29.586	67.422
559	Southern Sub-Saharan Africa	Ischemic heart disease	Both	90 to 94	2667 ( 1885 to 3473 )	3759 ( 2578 to 4964 )	302 ( 212 to 395 )	427 ( 292 to 561 )	61 ( 36 to 101 )	71 ( 41 to 117 )	2606 ( 1831 to 3402 )	3687 ( 2519 to 4842 )	881.575 ( 619.24 to 1150.987 )	750.574 ( 512.811 to 985.737 )	7775.805 ( 5494.098 to 10124.177 )	6605.194 ( 4529.845 to 8724.348 )	178.844 ( 105.117 to 294.249 )	125.412 ( 72.252 to 205.878 )	7596.96 ( 5336.491 to 9918.117 )	6479.782 ( 4427.288 to 8509.476 )	-0.56 (-0.92 to -0.2)	-0.56 (-0.92 to -0.21)	-1.14 (-1.22 to -1.06)	-0.55 (-0.91 to -0.19)	40.945	41.391	16.393	41.481
560	Southern Sub-Saharan Africa	Ischemic heart disease	Both	95 plus	651 ( 443 to 871 )	587 ( 388 to 809 )	78 ( 53 to 105 )	69 ( 45 to 96 )	15 ( 8 to 23 )	12 ( 7 to 20 )	636 ( 433 to 851 )	574 ( 376 to 795 )	1041.65 ( 709.94 to 1394.15 )	777.362 ( 509.042 to 1075.8 )	8671.646 ( 5901.186 to 11614.241 )	6584.013 ( 4351.419 to 9075.561 )	196.492 ( 112.269 to 306.693 )	139.949 ( 78.352 to 222.606 )	8475.154 ( 5774.297 to 11342.964 )	6444.064 ( 4219.852 to 8917.948 )	-0.27 (-0.73 to 0.18)	-0.25 (-0.71 to 0.2)	-1.11 (-1.2 to -1.02)	-0.24 (-0.7 to 0.22)	-9.831	-11.538	-20	-9.748
561	Southern Sub-Saharan Africa	Ischemic heart disease	Female	60 to 64	5799 ( 4184 to 7872 )	13280 ( 9603 to 17761 )	195 ( 141 to 267 )	449 ( 324 to 603 )	174 ( 97 to 285 )	284 ( 153 to 474 )	5626 ( 4066 to 7710 )	12996 ( 9375 to 17433 )	32.993 ( 23.848 to 45.221 )	32.897 ( 23.728 to 44.127 )	982.436 ( 708.773 to 1333.664 )	972.146 ( 702.947 to 1300.107 )	29.409 ( 16.376 to 48.36 )	20.794 ( 11.209 to 34.693 )	953.027 ( 688.798 to 1306.211 )	951.352 ( 686.224 to 1276.095 )	0.37 (-0.17 to 0.92)	0.34 (-0.2 to 0.87)	-1.37 (-1.57 to -1.17)	0.38 (-0.17 to 0.92)	129.005	130.256	63.218	130.999
562	Southern Sub-Saharan Africa	Ischemic heart disease	Female	65 to 69	6450 ( 4543 to 8523 )	14802 ( 10410 to 19641 )	256 ( 181 to 339 )	592 ( 418 to 782 )	231 ( 131 to 363 )	380 ( 205 to 609 )	6219 ( 4391 to 8233 )	14421 ( 10183 to 19074 )	55.522 ( 39.192 to 73.498 )	55.395 ( 39.115 to 73.266 )	1398.337 ( 984.797 to 1847.808 )	1386.117 ( 974.822 to 1839.324 )	50.013 ( 28.337 to 78.636 )	35.604 ( 19.204 to 57.028 )	1348.324 ( 951.912 to 1784.893 )	1350.512 ( 953.625 to 1786.249 )	0.25 (-0.26 to 0.76)	0.21 (-0.28 to 0.7)	-1.35 (-1.54 to -1.17)	0.26 (-0.25 to 0.76)	129.488	131.25	64.502	131.886
563	Southern Sub-Saharan Africa	Ischemic heart disease	Female	70 to 74	6530 ( 4636 to 8507 )	13666 ( 9717 to 18164 )	313 ( 219 to 408 )	662 ( 470 to 883 )	245 ( 137 to 393 )	366 ( 204 to 591 )	6286 ( 4402 to 8192 )	13300 ( 9442 to 17740 )	90.175 ( 63.146 to 117.493 )	90.761 ( 64.425 to 121.034 )	1881.761 ( 1335.966 to 2451.286 )	1872.45 ( 1331.401 to 2488.697 )	70.487 ( 39.566 to 113.123 )	50.128 ( 27.953 to 80.922 )	1811.274 ( 1268.571 to 2360.541 )	1822.323 ( 1293.736 to 2430.654 )	0.26 (-0.23 to 0.75)	0.21 (-0.26 to 0.69)	-1.34 (-1.52 to -1.17)	0.26 (-0.23 to 0.75)	109.28	111.502	49.388	111.581
564	Southern Sub-Saharan Africa	Ischemic heart disease	Female	75 to 79	5222 ( 3701 to 6897 )	11480 ( 8242 to 15189 )	316 ( 225 to 422 )	698 ( 501 to 927 )	177 ( 98 to 272 )	280 ( 158 to 443 )	5046 ( 3584 to 6727 )	11200 ( 8034 to 14880 )	153.204 ( 108.73 to 204.399 )	152.233 ( 109.197 to 202.203 )	2528.344 ( 1791.944 to 3339.146 )	2503.136 ( 1796.952 to 3311.627 )	85.49 ( 47.34 to 131.863 )	61.044 ( 34.396 to 96.578 )	2442.854 ( 1735.016 to 3256.826 )	2442.092 ( 1751.775 to 3244.25 )	-0.01 (-0.46 to 0.44)	-0.04 (-0.48 to 0.4)	-1.33 (-1.47 to -1.2)	-0.01 (-0.45 to 0.44)	119.839	120.886	58.192	121.958
565	Southern Sub-Saharan Africa	Ischemic heart disease	Female	80 to 84	5280 ( 3685 to 6950 )	10645 ( 7279 to 14089 )	414 ( 287 to 548 )	833 ( 566 to 1101 )	136 ( 76 to 212 )	213 ( 121 to 332 )	5144 ( 3564 to 6802 )	10432 ( 7088 to 13803 )	307.586 ( 213.094 to 406.675 )	282.023 ( 191.564 to 373.028 )	3921.778 ( 2736.927 to 5161.908 )	3605.742 ( 2465.531 to 4772.265 )	101.058 ( 56.396 to 157.768 )	72.127 ( 41.145 to 112.533 )	3820.72 ( 2647.353 to 5051.71 )	3533.615 ( 2400.937 to 4675.692 )	-0.31 (-0.78 to 0.15)	-0.33 (-0.79 to 0.13)	-1.3 (-1.41 to -1.19)	-0.31 (-0.77 to 0.16)	101.61	101.208	56.618	102.799
566	Southern Sub-Saharan Africa	Ischemic heart disease	Female	85 to 89	3691 ( 2523 to 4933 )	7041 ( 4809 to 9248 )	363 ( 245 to 488 )	695 ( 475 to 917 )	88 ( 51 to 141 )	125 ( 72 to 203 )	3603 ( 2429 to 4841 )	6916 ( 4723 to 9121 )	514.954 ( 347.111 to 691.982 )	496.129 ( 338.781 to 654.432 )	5232.177 ( 3576.804 to 6991.628 )	5027.081 ( 3433.512 to 6602.323 )	124.855 ( 72.522 to 199.74 )	89.516 ( 51.564 to 145.149 )	5107.322 ( 3443.041 to 6862.575 )	4937.566 ( 3372.035 to 6512.188 )	-0.31 (-0.82 to 0.19)	-0.32 (-0.82 to 0.18)	-1.23 (-1.34 to -1.12)	-0.3 (-0.81 to 0.21)	90.761	91.46	42.045	91.951
567	Southern Sub-Saharan Africa	Ischemic heart disease	Female	90 to 94	1811 ( 1248 to 2410 )	2875 ( 1958 to 3807 )	206 ( 141 to 275 )	328 ( 223 to 435 )	35 ( 21 to 58 )	45 ( 26 to 74 )	1776 ( 1212 to 2367 )	2830 ( 1923 to 3753 )	855.162 ( 583.41 to 1140.119 )	765.393 ( 520.14 to 1014.99 )	7514.107 ( 5176.565 to 9999.759 )	6711.524 ( 4570.241 to 8885.963 )	146.753 ( 85.639 to 239.462 )	105.238 ( 60.183 to 173.582 )	7367.354 ( 5026.416 to 9821.906 )	6606.286 ( 4489.486 to 8760.477 )	-0.49 (-0.89 to -0.08)	-0.49 (-0.89 to -0.09)	-1.19 (-1.3 to -1.09)	-0.48 (-0.89 to -0.07)	58.752	59.223	28.571	59.347
568	Southern Sub-Saharan Africa	Ischemic heart disease	Female	95 plus	505 ( 335 to 687 )	483 ( 314 to 662 )	61 ( 40 to 83 )	57 ( 37 to 78 )	10 ( 6 to 15 )	8 ( 5 to 13 )	496 ( 327 to 677 )	474 ( 306 to 650 )	1078.082 ( 711.077 to 1472.57 )	833.044 ( 537.567 to 1141.218 )	8927.194 ( 5916.485 to 12138.873 )	7026.305 ( 4575.238 to 9631.818 )	169.45 ( 97.825 to 264.1 )	121.998 ( 67.523 to 192.377 )	8757.744 ( 5778.364 to 11956.808 )	6904.307 ( 4455.432 to 9457.945 )	-0.26 (-0.73 to 0.22)	-0.24 (-0.71 to 0.24)	-1.16 (-1.28 to -1.05)	-0.22 (-0.7 to 0.26)	-4.356	-6.557	-20	-4.435
569	Southern Sub-Saharan Africa	Ischemic heart disease	Male	60 to 64	9938 ( 7132 to 13117 )	19275 ( 13529 to 25662 )	333 ( 238 to 441 )	648 ( 450 to 866 )	305 ( 166 to 508 )	506 ( 267 to 847 )	9632 ( 6866 to 12760 )	18769 ( 13015 to 25082 )	70.437 ( 50.212 to 93.291 )	63.31 ( 43.901 to 84.605 )	2100.488 ( 1507.478 to 2772.361 )	1882.335 ( 1321.213 to 2506.128 )	64.57 ( 35.166 to 107.323 )	49.427 ( 26.08 to 82.764 )	2035.917 ( 1451.154 to 2696.918 )	1832.908 ( 1270.979 to 2449.496 )	-0.46 (-1.07 to 0.14)	-0.48 (-1.07 to 0.12)	-1.02 (-1.3 to -0.75)	-0.46 (-1.07 to 0.15)	93.953	94.595	65.902	94.861
570	Southern Sub-Saharan Africa	Ischemic heart disease	Male	65 to 69	9556 ( 6880 to 12679 )	18828 ( 13497 to 24853 )	378 ( 273 to 503 )	746 ( 535 to 984 )	368 ( 201 to 603 )	598 ( 322 to 960 )	9188 ( 6649 to 12233 )	18229 ( 13063 to 24039 )	106.025 ( 76.725 to 141.173 )	98.86 ( 70.841 to 130.363 )	2683.179 ( 1931.863 to 3560.021 )	2494.381 ( 1788.204 to 3292.576 )	103.343 ( 56.381 to 169.197 )	79.261 ( 42.659 to 127.142 )	2579.835 ( 1866.918 to 3434.907 )	2415.121 ( 1730.618 to 3184.759 )	-0.42 (-0.97 to 0.14)	-0.43 (-0.96 to 0.11)	-1.01 (-1.25 to -0.77)	-0.41 (-0.96 to 0.15)	97.028	97.354	62.5	98.4
571	Southern Sub-Saharan Africa	Ischemic heart disease	Male	70 to 74	7624 ( 5568 to 9987 )	13492 ( 9424 to 17749 )	361 ( 262 to 476 )	643 ( 450 to 847 )	357 ( 194 to 570 )	540 ( 291 to 865 )	7267 ( 5265 to 9594 )	12952 ( 9066 to 17061 )	144.826 ( 104.949 to 191.184 )	129.458 ( 90.6 to 170.524 )	3059.496 ( 2234.157 to 4007.504 )	2716.283 ( 1897.301 to 3573.273 )	143.367 ( 77.945 to 228.876 )	108.641 ( 58.66 to 174.121 )	2916.129 ( 2112.52 to 3849.863 )	2607.641 ( 1825.187 to 3434.843 )	-0.54 (-1.05 to -0.03)	-0.56 (-1.05 to -0.06)	-0.99 (-1.2 to -0.78)	-0.54 (-1.05 to -0.03)	76.967	78.116	51.261	78.23
572	Southern Sub-Saharan Africa	Ischemic heart disease	Male	75 to 79	4999 ( 3619 to 6539 )	9225 ( 6643 to 11896 )	298 ( 216 to 392 )	551 ( 393 to 712 )	230 ( 126 to 360 )	360 ( 205 to 558 )	4769 ( 3469 to 6284 )	8864 ( 6331 to 11456 )	220.274 ( 160.168 to 290.203 )	197.773 ( 141.236 to 255.605 )	3700.146 ( 2679.144 to 4839.891 )	3311.146 ( 2384.318 to 4269.849 )	170.315 ( 93.524 to 266.628 )	129.388 ( 73.468 to 200.416 )	3529.831 ( 2567.504 to 4651.687 )	3181.758 ( 2272.42 to 4111.973 )	-0.6 (-1.05 to -0.16)	-0.62 (-1.04 to -0.19)	-0.98 (-1.14 to -0.82)	-0.6 (-1.04 to -0.16)	84.537	84.899	56.522	85.867
573	Southern Sub-Saharan Africa	Ischemic heart disease	Male	80 to 84	3784 ( 2734 to 5033 )	6340 ( 4453 to 8447 )	292 ( 210 to 390 )	486 ( 342 to 650 )	150 ( 83 to 229 )	213 ( 118 to 330 )	3634 ( 2615 to 4856 )	6127 ( 4303 to 8189 )	377.324 ( 271.455 to 504.355 )	332.219 ( 233.312 to 444.088 )	4892.533 ( 3534.569 to 6507.741 )	4330.734 ( 3041.71 to 5770.264 )	193.392 ( 106.924 to 296.622 )	145.649 ( 80.746 to 225.547 )	4699.141 ( 3380.833 to 6278.849 )	4185.085 ( 2939.165 to 5593.799 )	-0.57 (-0.99 to -0.14)	-0.57 (-0.99 to -0.16)	-0.94 (-1.05 to -0.83)	-0.56 (-0.99 to -0.13)	67.548	66.438	42	68.602
574	Southern Sub-Saharan Africa	Ischemic heart disease	Male	85 to 89	2347 ( 1717 to 3117 )	3004 ( 2081 to 3962 )	228 ( 166 to 304 )	292 ( 201 to 385 )	81 ( 48 to 129 )	94 ( 54 to 150 )	2266 ( 1649 to 3027 )	2910 ( 2007 to 3839 )	633.904 ( 461.363 to 846.965 )	524.476 ( 361.712 to 691.804 )	6528.15 ( 4774.971 to 8670.473 )	5402.423 ( 3742.62 to 7126.111 )	226.334 ( 133.507 to 358.335 )	168.803 ( 96.562 to 269.89 )	6301.816 ( 4586.729 to 8420.153 )	5233.619 ( 3609.027 to 6903.472 )	-0.72 (-1.03 to -0.4)	-0.71 (-1.02 to -0.4)	-0.9 (-0.98 to -0.83)	-0.71 (-1.02 to -0.39)	27.993	28.07	16.049	28.42
575	Southern Sub-Saharan Africa	Ischemic heart disease	Male	90 to 94	856 ( 626 to 1123 )	883 ( 606 to 1194 )	96 ( 70 to 126 )	99 ( 68 to 134 )	26 ( 15 to 42 )	26 ( 15 to 42 )	830 ( 604 to 1086 )	857 ( 590 to 1158 )	943.993 ( 686.268 to 1235.312 )	705.41 ( 485.414 to 953.406 )	8394.221 ( 6135.578 to 11005.21 )	6281.155 ( 4311.835 to 8493.284 )	254.679 ( 149.21 to 415.862 )	186.892 ( 107.035 to 301.397 )	8139.541 ( 5917.516 to 10651.615 )	6094.264 ( 4193.622 to 8236 )	-0.72 (-0.99 to -0.46)	-0.72 (-0.98 to -0.47)	-0.93 (-0.99 to -0.86)	-0.72 (-0.98 to -0.46)	3.154	3.125	0	3.253
576	Southern Sub-Saharan Africa	Ischemic heart disease	Male	95 plus	145 ( 102 to 194 )	104 ( 68 to 146 )	17 ( 12 to 23 )	12 ( 8 to 17 )	5 ( 3 to 8 )	4 ( 2 to 7 )	140 ( 98 to 188 )	100 ( 65 to 142 )	929.599 ( 648.363 to 1247.169 )	590.067 ( 383.935 to 835.578 )	7885.667 ( 5526.193 to 10519.237 )	5096.305 ( 3347.395 to 7170.068 )	279.664 ( 157.461 to 446.939 )	200.332 ( 112.205 to 327.435 )	7606.003 ( 5303.119 to 10203.171 )	4895.973 ( 3185.338 to 6934.112 )	-0.34 (-0.77 to 0.1)	-0.33 (-0.76 to 0.09)	-1.01 (-1.08 to -0.93)	-0.32 (-0.75 to 0.12)	-28.276	-29.412	-20	-28.571
577	Tropical Latin America	Ischemic heart disease	Both	60 to 64	79606 ( 43724 to 122130 )	69240 ( 38809 to 102428 )	2705 ( 1478 to 4152 )	2320 ( 1313 to 3449 )	1481 ( 734 to 2659 )	2145 ( 986 to 4052 )	78125 ( 42680 to 119931 )	67095 ( 37971 to 99745 )	73.852 ( 40.355 to 113.359 )	23.074 ( 13.058 to 34.301 )	2173.526 ( 1193.834 to 3334.583 )	688.525 ( 385.921 to 1018.55 )	40.434 ( 20.043 to 72.595 )	21.325 ( 9.8 to 40.29 )	2133.092 ( 1165.331 to 3274.566 )	667.2 ( 377.585 to 991.866 )	-3.91 (-4.07 to -3.75)	-3.87 (-4.02 to -3.71)	-2.17 (-2.35 to -2)	-3.91 (-4.07 to -3.75)	-13.022	-14.233	44.835	-14.118
578	Tropical Latin America	Ischemic heart disease	Both	65 to 69	75836 ( 42397 to 114687 )	66778 ( 37940 to 99489 )	3041 ( 1698 to 4607 )	2633 ( 1496 to 3905 )	1778 ( 889 to 3139 )	2656 ( 1249 to 4780 )	74058 ( 41349 to 112214 )	64122 ( 36429 to 95116 )	110.809 ( 61.885 to 167.868 )	33.398 ( 18.974 to 49.539 )	2763.161 ( 1544.789 to 4178.727 )	847.156 ( 481.31 to 1262.136 )	64.799 ( 32.387 to 114.37 )	33.696 ( 15.845 to 60.641 )	2698.363 ( 1506.582 to 4088.604 )	813.46 ( 462.151 to 1206.658 )	-3.98 (-4.16 to -3.81)	-3.93 (-4.1 to -3.76)	-2.21 (-2.38 to -2.04)	-3.98 (-4.15 to -3.81)	-11.944	-13.417	49.381	-13.417
579	Tropical Latin America	Ischemic heart disease	Both	70 to 74	68454 ( 39068 to 103170 )	58352 ( 32462 to 85886 )	3339 ( 1896 to 5042 )	2782 ( 1564 to 4119 )	1706 ( 839 to 2989 )	2653 ( 1232 to 4704 )	66748 ( 37896 to 100814 )	55699 ( 31315 to 82460 )	171.726 ( 97.521 to 259.332 )	47.439 ( 26.669 to 70.233 )	3520.755 ( 2009.338 to 5306.261 )	994.896 ( 553.478 to 1464.358 )	87.758 ( 43.148 to 153.731 )	45.235 ( 21.013 to 80.195 )	3432.997 ( 1949.093 to 5185.091 )	949.661 ( 533.915 to 1405.934 )	-4.15 (-4.32 to -3.99)	-4.09 (-4.25 to -3.93)	-2.27 (-2.44 to -2.11)	-4.16 (-4.32 to -3.99)	-14.757	-16.682	55.51	-16.553
580	Tropical Latin America	Ischemic heart disease	Both	75 to 79	56833 ( 33065 to 85072 )	45139 ( 25757 to 66406 )	3472 ( 2011 to 5170 )	2699 ( 1540 to 3971 )	1341 ( 679 to 2340 )	1995 ( 945 to 3514 )	55492 ( 32107 to 82659 )	43144 ( 24621 to 63475 )	263.08 ( 152.383 to 391.779 )	69.654 ( 39.75 to 102.478 )	4306.895 ( 2505.699 to 6446.939 )	1164.957 ( 664.739 to 1713.84 )	101.611 ( 51.44 to 177.306 )	51.49 ( 24.383 to 90.694 )	4205.284 ( 2433.146 to 6264.028 )	1113.467 ( 635.418 to 1638.186 )	-4.22 (-4.35 to -4.08)	-4.16 (-4.3 to -4.03)	-2.34 (-2.51 to -2.18)	-4.22 (-4.36 to -4.09)	-20.576	-22.264	48.77	-22.252
581	Tropical Latin America	Ischemic heart disease	Both	80 to 84	38511 ( 22362 to 57056 )	32827 ( 18648 to 49004 )	3018 ( 1748 to 4462 )	2517 ( 1434 to 3753 )	779 ( 391 to 1384 )	1403 ( 651 to 2473 )	37732 ( 21866 to 55783 )	31424 ( 17908 to 46865 )	435.471 ( 252.313 to 643.832 )	100.178 ( 57.095 to 149.403 )	5557.217 ( 3226.969 to 8233.459 )	1306.721 ( 742.288 to 1950.653 )	112.374 ( 56.448 to 199.646 )	55.866 ( 25.901 to 98.455 )	5444.843 ( 3155.304 to 8049.742 )	1250.855 ( 712.868 to 1865.506 )	-4.48 (-4.6 to -4.36)	-4.43 (-4.55 to -4.32)	-2.44 (-2.61 to -2.28)	-4.49 (-4.61 to -4.38)	-14.759	-16.6	80.103	-16.718
582	Tropical Latin America	Ischemic heart disease	Both	85 to 89	19153 ( 11115 to 28623 )	20626 ( 11495 to 31259 )	1889 ( 1088 to 2825 )	2003 ( 1119 to 3048 )	383 ( 202 to 646 )	800 ( 385 to 1369 )	18770 ( 10814 to 28078 )	19826 ( 11079 to 30166 )	625.733 ( 360.607 to 935.957 )	151.339 ( 84.567 to 230.29 )	6345.324 ( 3682.462 to 9482.642 )	1558.273 ( 868.417 to 2361.612 )	126.867 ( 66.853 to 214.037 )	60.432 ( 29.054 to 103.401 )	6218.457 ( 3582.701 to 9302.092 )	1497.841 ( 836.998 to 2279.005 )	-4.37 (-4.47 to -4.26)	-4.33 (-4.44 to -4.22)	-2.55 (-2.71 to -2.4)	-4.38 (-4.49 to -4.27)	7.691	6.035	108.877	5.626
583	Tropical Latin America	Ischemic heart disease	Both	90 to 94	7749 ( 4495 to 11558 )	10922 ( 5981 to 16701 )	884 ( 514 to 1321 )	1225 ( 675 to 1875 )	129 ( 69 to 219 )	374 ( 174 to 653 )	7620 ( 4430 to 11387 )	10548 ( 5813 to 16150 )	1012.634 ( 588.848 to 1513.306 )	215.206 ( 118.607 to 329.5 )	8875.333 ( 5148.392 to 13238.05 )	1919.346 ( 1051.114 to 2934.861 )	147.936 ( 79.102 to 250.587 )	65.727 ( 30.495 to 114.732 )	8727.397 ( 5074.073 to 13043.165 )	1853.619 ( 1021.579 to 2838.023 )	-4.62 (-4.83 to -4.41)	-4.58 (-4.78 to -4.37)	-2.73 (-2.87 to -2.59)	-4.63 (-4.84 to -4.41)	40.947	38.575	189.922	38.425
584	Tropical Latin America	Ischemic heart disease	Both	95 plus	2276 ( 1439 to 3278 )	5105 ( 2717 to 7940 )	280 ( 176 to 404 )	620 ( 331 to 969 )	38 ( 21 to 61 )	163 ( 72 to 292 )	2238 ( 1406 to 3231 )	4942 ( 2640 to 7716 )	1381.752 ( 867.298 to 1994.499 )	283.528 ( 151.355 to 443.093 )	11227.619 ( 7097.126 to 16171.028 )	2334.782 ( 1242.74 to 3631.211 )	188.919 ( 105.218 to 301.5 )	74.474 ( 32.852 to 133.369 )	11038.701 ( 6936.275 to 15940.43 )	2260.309 ( 1207.269 to 3528.926 )	-4.87 (-5.08 to -4.65)	-4.86 (-5.09 to -4.63)	-3.07 (-3.18 to -2.95)	-4.91 (-5.14 to -4.67)	124.297	121.429	328.947	120.822
585	Tropical Latin America	Ischemic heart disease	Female	60 to 64	28503 ( 16324 to 43086 )	24205 ( 13833 to 35794 )	972 ( 557 to 1468 )	815 ( 466 to 1204 )	436 ( 222 to 776 )	651 ( 310 to 1194 )	28068 ( 16077 to 42394 )	23554 ( 13461 to 34803 )	50.553 ( 28.962 to 76.348 )	15.131 ( 8.647 to 22.356 )	1482.281 ( 848.912 to 2240.643 )	449.33 ( 256.793 to 664.447 )	22.652 ( 11.568 to 40.374 )	12.09 ( 5.759 to 22.165 )	1459.628 ( 836.089 to 2204.621 )	437.24 ( 249.886 to 646.046 )	-4.22 (-4.42 to -4.03)	-4.18 (-4.37 to -3.99)	-2.16 (-2.31 to -2.01)	-4.22 (-4.42 to -4.03)	-15.079	-16.152	49.312	-16.082
586	Tropical Latin America	Ischemic heart disease	Female	65 to 69	28983 ( 16896 to 43509 )	25524 ( 14568 to 37652 )	1168 ( 681 to 1758 )	1012 ( 578 to 1497 )	559 ( 285 to 965 )	881 ( 421 to 1547 )	28424 ( 16552 to 42775 )	24643 ( 14068 to 36444 )	80.798 ( 47.061 to 121.586 )	23.549 ( 13.443 to 34.825 )	2004.343 ( 1168.428 to 3008.855 )	593.679 ( 338.84 to 875.78 )	38.688 ( 19.693 to 66.755 )	20.48 ( 9.803 to 35.982 )	1965.655 ( 1144.674 to 2958.072 )	573.199 ( 327.214 to 847.67 )	-4.24 (-4.43 to -4.04)	-4.18 (-4.37 to -3.99)	-2.16 (-2.32 to -2.01)	-4.24 (-4.43 to -4.04)	-11.935	-13.356	57.603	-13.302
587	Tropical Latin America	Ischemic heart disease	Female	70 to 74	29585 ( 17180 to 44447 )	24135 ( 13645 to 35544 )	1453 ( 840 to 2178 )	1161 ( 658 to 1717 )	572 ( 278 to 981 )	922 ( 442 to 1614 )	29013 ( 16756 to 43497 )	23213 ( 13167 to 34337 )	139.199 ( 80.431 to 208.66 )	35.911 ( 20.369 to 53.121 )	2834.2 ( 1645.785 to 4257.984 )	746.579 ( 422.095 to 1099.494 )	54.76 ( 26.677 to 93.949 )	28.532 ( 13.671 to 49.919 )	2779.44 ( 1605.189 to 4166.932 )	718.048 ( 407.298 to 1062.159 )	-4.44 (-4.6 to -4.28)	-4.38 (-4.54 to -4.23)	-2.21 (-2.35 to -2.06)	-4.44 (-4.6 to -4.29)	-18.421	-20.096	61.189	-19.991
588	Tropical Latin America	Ischemic heart disease	Female	75 to 79	26949 ( 15903 to 40235 )	20510 ( 11702 to 30016 )	1658 ( 977 to 2469 )	1238 ( 708 to 1813 )	484 ( 246 to 860 )	759 ( 355 to 1343 )	26466 ( 15589 to 39423 )	19752 ( 11294 to 28945 )	228.482 ( 134.625 to 340.269 )	55.809 ( 31.91 to 81.78 )	3713.876 ( 2191.591 to 5544.71 )	924.975 ( 527.749 to 1353.635 )	66.688 ( 33.861 to 118.463 )	34.208 ( 16.002 to 60.567 )	3647.188 ( 2148.26 to 5432.819 )	890.767 ( 509.332 to 1305.34 )	-4.54 (-4.65 to -4.43)	-4.49 (-4.6 to -4.37)	-2.27 (-2.41 to -2.13)	-4.55 (-4.66 to -4.43)	-23.893	-25.332	56.818	-25.368
589	Tropical Latin America	Ischemic heart disease	Female	80 to 84	20485 ( 11569 to 30521 )	16673 ( 9366 to 24924 )	1616 ( 912 to 2403 )	1290 ( 724 to 1927 )	324 ( 166 to 576 )	599 ( 282 to 1038 )	20161 ( 11381 to 29988 )	16073 ( 9019 to 24011 )	404.138 ( 228.129 to 601.126 )	86.521 ( 48.551 to 129.247 )	5123.934 ( 2893.65 to 7634.281 )	1118.352 ( 628.246 to 1671.815 )	81.057 ( 41.534 to 143.958 )	40.212 ( 18.9 to 69.625 )	5042.877 ( 2846.84 to 7500.762 )	1078.14 ( 604.98 to 1610.567 )	-4.8 (-4.9 to -4.7)	-4.76 (-4.86 to -4.65)	-2.4 (-2.53 to -2.27)	-4.82 (-4.92 to -4.71)	-18.609	-20.173	84.877	-20.277
590	Tropical Latin America	Ischemic heart disease	Female	85 to 89	11192 ( 6400 to 16820 )	11588 ( 6505 to 17709 )	1109 ( 634 to 1666 )	1131 ( 641 to 1739 )	190 ( 99 to 326 )	411 ( 200 to 697 )	11002 ( 6288 to 16528 )	11177 ( 6331 to 17183 )	605.028 ( 345.812 to 908.909 )	134.711 ( 76.298 to 207.093 )	6105.94 ( 3491.802 to 9176.737 )	1380.243 ( 774.844 to 2109.298 )	103.486 ( 54.283 to 177.872 )	48.948 ( 23.826 to 82.966 )	6002.454 ( 3430.768 to 9017.143 )	1331.295 ( 754.043 to 2046.568 )	-4.7 (-4.79 to -4.61)	-4.66 (-4.75 to -4.57)	-2.57 (-2.7 to -2.44)	-4.72 (-4.81 to -4.63)	3.538	1.984	116.316	1.591
591	Tropical Latin America	Ischemic heart disease	Female	90 to 94	4933 ( 2806 to 7437 )	6784 ( 3733 to 10387 )	564 ( 319 to 852 )	763 ( 419 to 1169 )	73 ( 40 to 123 )	217 ( 102 to 378 )	4860 ( 2750 to 7338 )	6567 ( 3610 to 10062 )	1000.609 ( 566.355 to 1510.796 )	201.018 ( 110.502 to 308.006 )	8752.107 ( 4979.051 to 13194.027 )	1788.185 ( 983.831 to 2737.811 )	130.025 ( 70.989 to 218.575 )	57.174 ( 26.895 to 99.509 )	8622.083 ( 4879.407 to 13018.914 )	1731.012 ( 951.556 to 2652.276 )	-4.94 (-5.11 to -4.76)	-4.89 (-5.06 to -4.72)	-2.75 (-2.88 to -2.63)	-4.94 (-5.12 to -4.76)	37.523	35.284	197.26	35.123
592	Tropical Latin America	Ischemic heart disease	Female	95 plus	1538 ( 942 to 2208 )	3502 ( 1866 to 5451 )	190 ( 115 to 273 )	427 ( 228 to 668 )	23 ( 13 to 37 )	96 ( 43 to 171 )	1515 ( 921 to 2181 )	3405 ( 1817 to 5319 )	1406.9 ( 854.671 to 2018.193 )	299.107 ( 159.607 to 467.977 )	11389.715 ( 6974.657 to 16349.859 )	2451.836 ( 1306.423 to 3816.697 )	173.626 ( 97.642 to 277.373 )	67.437 ( 30.294 to 119.567 )	11216.089 ( 6817.227 to 16147.889 )	2384.398 ( 1272.153 to 3724.015 )	-4.9 (-5.04 to -4.76)	-4.89 (-5.04 to -4.73)	-3.1 (-3.2 to -3)	-4.93 (-5.09 to -4.77)	127.698	124.737	317.391	124.752
593	Tropical Latin America	Ischemic heart disease	Male	60 to 64	51102 ( 27305 to 78715 )	45034 ( 25225 to 66808 )	1733 ( 921 to 2681 )	1505 ( 849 to 2249 )	1045 ( 506 to 1893 )	1493 ( 674 to 2872 )	50057 ( 26601 to 77468 )	43541 ( 24548 to 65053 )	99.606 ( 52.945 to 154.126 )	32.238 ( 18.175 to 48.165 )	2937.634 ( 1569.621 to 4524.966 )	964.489 ( 540.244 to 1430.814 )	60.089 ( 29.059 to 108.833 )	31.98 ( 14.439 to 61.509 )	2877.545 ( 1529.166 to 4453.245 )	932.51 ( 525.732 to 1393.221 )	-3.71 (-3.85 to -3.57)	-3.67 (-3.81 to -3.53)	-2.15 (-2.33 to -1.97)	-3.71 (-3.85 to -3.57)	-11.874	-13.156	42.871	-13.017
594	Tropical Latin America	Ischemic heart disease	Male	65 to 69	46853 ( 25428 to 71480 )	41254 ( 23177 to 61519 )	1873 ( 1017 to 2857 )	1620 ( 914 to 2420 )	1219 ( 601 to 2162 )	1776 ( 826 to 3226 )	45634 ( 24762 to 69629 )	39478 ( 22261 to 58970 )	144.229 ( 78.293 to 220.032 )	45.214 ( 25.495 to 67.536 )	3608.18 ( 1958.212 to 5504.709 )	1151.281 ( 646.799 to 1716.813 )	93.875 ( 46.311 to 166.529 )	49.553 ( 23.049 to 90.033 )	3514.305 ( 1906.925 to 5362.202 )	1101.727 ( 621.246 to 1645.698 )	-3.79 (-3.97 to -3.62)	-3.74 (-3.91 to -3.57)	-2.19 (-2.38 to -2)	-3.79 (-3.96 to -3.62)	-11.95	-13.508	45.693	-13.49
595	Tropical Latin America	Ischemic heart disease	Male	70 to 74	38869 ( 21591 to 58416 )	34217 ( 19063 to 50516 )	1886 ( 1048 to 2839 )	1621 ( 904 to 2410 )	1135 ( 549 to 2005 )	1731 ( 794 to 3035 )	37734 ( 20963 to 56824 )	32486 ( 18109 to 48284 )	209.432 ( 116.38 to 315.342 )	61.595 ( 34.334 to 91.548 )	4316.652 ( 2397.847 to 6487.404 )	1299.85 ( 724.194 to 1919.034 )	126.012 ( 60.92 to 222.657 )	65.749 ( 30.157 to 115.308 )	4190.64 ( 2328.027 to 6310.683 )	1234.102 ( 687.939 to 1834.261 )	-3.9 (-4.08 to -3.72)	-3.84 (-4.02 to -3.66)	-2.25 (-2.45 to -2.05)	-3.9 (-4.08 to -3.72)	-11.968	-14.051	52.511	-13.908
596	Tropical Latin America	Ischemic heart disease	Male	75 to 79	29883 ( 17170 to 44585 )	24628 ( 13718 to 36440 )	1814 ( 1038 to 2701 )	1461 ( 817 to 2153 )	857 ( 429 to 1502 )	1237 ( 589 to 2209 )	29026 ( 16592 to 43259 )	23392 ( 13078 to 34458 )	305.35 ( 174.791 to 454.735 )	88.178 ( 49.3 to 129.891 )	5031.419 ( 2890.893 to 7506.778 )	1486.047 ( 827.749 to 2198.744 )	144.278 ( 72.306 to 252.843 )	74.613 ( 35.56 to 133.281 )	4887.14 ( 2793.521 to 7283.481 )	1411.434 ( 789.121 to 2079.164 )	-3.89 (-4.06 to -3.72)	-3.83 (-4 to -3.66)	-2.3 (-2.51 to -2.1)	-3.89 (-4.06 to -3.72)	-17.585	-19.46	44.341	-19.41
597	Tropical Latin America	Ischemic heart disease	Male	80 to 84	18025 ( 10514 to 26493 )	16154 ( 8986 to 24174 )	1402 ( 817 to 2066 )	1227 ( 683 to 1834 )	455 ( 221 to 815 )	804 ( 377 to 1457 )	17571 ( 10239 to 25886 )	15350 ( 8547 to 22943 )	478.197 ( 278.662 to 704.524 )	120.113 ( 66.885 to 179.523 )	6148.045 ( 3586.009 to 9036.043 )	1581.677 ( 879.795 to 2366.841 )	155.078 ( 75.377 to 277.903 )	78.716 ( 36.926 to 142.623 )	5992.967 ( 3492.149 to 8829.163 )	1502.961 ( 836.849 to 2246.363 )	-4.08 (-4.24 to -3.93)	-4.03 (-4.18 to -3.88)	-2.38 (-2.58 to -2.18)	-4.1 (-4.25 to -3.94)	-10.38	-12.482	76.703	-12.64
598	Tropical Latin America	Ischemic heart disease	Male	85 to 89	7961 ( 4624 to 11793 )	9038 ( 5096 to 13435 )	780 ( 450 to 1158 )	872 ( 486 to 1307 )	193 ( 102 to 327 )	389 ( 185 to 672 )	7768 ( 4480 to 11539 )	8649 ( 4822 to 12964 )	657.746 ( 379.583 to 976.904 )	180.181 ( 100.458 to 270.099 )	6715.44 ( 3900.053 to 9947.715 )	1867.061 ( 1052.848 to 2775.415 )	163.017 ( 85.8 to 275.826 )	80.349 ( 38.22 to 138.876 )	6552.423 ( 3779.256 to 9733.825 )	1786.712 ( 996.154 to 2678.267 )	-3.87 (-4.01 to -3.73)	-3.84 (-3.98 to -3.7)	-2.45 (-2.63 to -2.27)	-3.89 (-4.03 to -3.75)	13.528	11.795	101.554	11.341
599	Tropical Latin America	Ischemic heart disease	Male	90 to 94	2816 ( 1701 to 4131 )	4138 ( 2278 to 6248 )	320 ( 194 to 469 )	462 ( 250 to 696 )	56 ( 29 to 96 )	157 ( 71 to 275 )	2760 ( 1669 to 4044 )	3981 ( 2152 to 5993 )	1034.54 ( 625.885 to 1515.877 )	243.587 ( 131.695 to 366.713 )	9099.818 ( 5498.293 to 13350.665 )	2181.713 ( 1201.252 to 3294.281 )	180.567 ( 95.15 to 309.691 )	82.837 ( 37.346 to 144.809 )	8919.25 ( 5394.83 to 13070.2 )	2098.876 ( 1134.797 to 3159.742 )	-4.07 (-4.36 to -3.78)	-4.03 (-4.32 to -3.75)	-2.63 (-2.78 to -2.48)	-4.07 (-4.37 to -3.78)	46.946	44.375	180.357	44.239
600	Tropical Latin America	Ischemic heart disease	Male	95 plus	738 ( 471 to 1068 )	1604 ( 855 to 2491 )	90 ( 57 to 130 )	193 ( 103 to 299 )	15 ( 8 to 24 )	67 ( 29 to 121 )	723 ( 459 to 1047 )	1537 ( 821 to 2381 )	1331.538 ( 845.123 to 1926.873 )	254.19 ( 135.65 to 393.742 )	10903.963 ( 6961.621 to 15787.61 )	2114.355 ( 1126.912 to 3284.902 )	219.454 ( 119.735 to 351.419 )	87.723 ( 38.523 to 159.96 )	10684.509 ( 6782.941 to 15481.124 )	2026.631 ( 1082.04 to 3138.926 )	-4.78 (-5.24 to -4.32)	-4.78 (-5.27 to -4.28)	-3.06 (-3.17 to -2.95)	-4.83 (-5.34 to -4.32)	117.344	114.444	346.667	112.586
601	Western Europe	Ischemic heart disease	Both	60 to 64	322055 ( 159806 to 505363 )	60941 ( 39411 to 84083 )	10959 ( 5424 to 17190 )	2003 ( 1301 to 2752 )	6455 ( 2728 to 12268 )	3147 ( 1623 to 5369 )	315600 ( 156195 to 495012 )	57794 ( 37547 to 79394 )	54.336 ( 26.89 to 85.226 )	7.214 ( 4.687 to 9.911 )	1596.71 ( 792.3 to 2505.528 )	219.463 ( 141.927 to 302.804 )	32.003 ( 13.524 to 60.821 )	11.333 ( 5.844 to 19.336 )	1564.707 ( 774.395 to 2454.208 )	208.13 ( 135.215 to 285.918 )	-6.73 (-6.82 to -6.63)	-6.61 (-6.71 to -6.52)	-3.54 (-3.78 to -3.3)	-6.72 (-6.82 to -6.62)	-81.077	-81.723	-51.247	-81.688
602	Western Europe	Ischemic heart disease	Both	65 to 69	417896 ( 207232 to 658053 )	71250 ( 45965 to 98628 )	16812 ( 8283 to 26461 )	2737 ( 1770 to 3774 )	10092 ( 4331 to 18396 )	4798 ( 2418 to 8095 )	407804 ( 200931 to 641855 )	66452 ( 42976 to 91634 )	91.397 ( 45.031 to 143.854 )	11.317 ( 7.319 to 15.606 )	2271.882 ( 1126.613 to 3577.492 )	294.628 ( 190.074 to 407.843 )	54.864 ( 23.546 to 100.007 )	19.839 ( 10.001 to 33.473 )	2217.019 ( 1092.356 to 3489.434 )	274.79 ( 177.714 to 378.922 )	-7.12 (-7.29 to -6.94)	-6.96 (-7.14 to -6.79)	-3.55 (-3.82 to -3.27)	-7.11 (-7.29 to -6.94)	-82.95	-83.72	-52.457	-83.705
603	Western Europe	Ischemic heart disease	Both	70 to 74	374026 ( 183822 to 591592 )	86404 ( 55696 to 119414 )	18238 ( 8924 to 28794 )	4022 ( 2643 to 5530 )	9454 ( 4080 to 17344 )	6364 ( 3132 to 10359 )	364572 ( 178407 to 575558 )	80040 ( 52608 to 110061 )	148.083 ( 72.461 to 233.793 )	18.048 ( 11.863 to 24.818 )	3036.889 ( 1492.534 to 4803.409 )	387.752 ( 249.945 to 535.889 )	76.759 ( 33.125 to 140.821 )	28.561 ( 14.055 to 46.488 )	2960.13 ( 1448.567 to 4673.225 )	359.191 ( 236.084 to 493.915 )	-7.19 (-7.44 to -6.94)	-7.04 (-7.27 to -6.8)	-3.48 (-3.78 to -3.17)	-7.2 (-7.44 to -6.96)	-76.899	-77.947	-32.685	-78.045
604	Western Europe	Ischemic heart disease	Both	75 to 79	511841 ( 255000 to 804802 )	92533 ( 60024 to 127247 )	31553 ( 15698 to 49569 )	5475 ( 3559 to 7509 )	11060 ( 4842 to 19967 )	5570 ( 2690 to 9201 )	500781 ( 249125 to 786672 )	86962 ( 56525 to 119285 )	264.342 ( 131.514 to 415.275 )	33.167 ( 21.563 to 45.491 )	4288.065 ( 2136.318 to 6742.412 )	560.604 ( 363.65 to 770.921 )	92.659 ( 40.567 to 167.279 )	33.747 ( 16.294 to 55.742 )	4195.406 ( 2087.099 to 6590.522 )	526.856 ( 342.452 to 722.681 )	-6.92 (-7.14 to -6.7)	-6.8 (-7.02 to -6.58)	-3.4 (-3.68 to -3.12)	-6.93 (-7.15 to -6.7)	-81.922	-82.648	-49.638	-82.635
605	Western Europe	Ischemic heart disease	Both	80 to 84	445771 ( 221262 to 707398 )	115642 ( 72341 to 162065 )	35058 ( 17356 to 55671 )	8879 ( 5521 to 12437 )	8433 ( 3672 to 15263 )	5427 ( 2684 to 8718 )	437339 ( 216529 to 694412 )	110214 ( 68534 to 154364 )	439.344 ( 217.506 to 697.662 )	65.025 ( 40.433 to 91.077 )	5586.314 ( 2772.806 to 8864.972 )	846.875 ( 529.772 to 1186.847 )	105.675 ( 46.011 to 191.27 )	39.746 ( 19.654 to 63.845 )	5480.639 ( 2713.503 to 8702.225 )	807.13 ( 501.894 to 1130.452 )	-6.45 (-6.74 to -6.16)	-6.38 (-6.66 to -6.09)	-3.49 (-3.75 to -3.24)	-6.47 (-6.75 to -6.18)	-74.058	-74.673	-35.646	-74.799
606	Western Europe	Ischemic heart disease	Both	85 to 89	269446 ( 132037 to 432406 )	114150 ( 70110 to 161962 )	26712 ( 13111 to 42995 )	11166 ( 6797 to 15834 )	4569 ( 2048 to 8277 )	4044 ( 2138 to 6877 )	264877 ( 130012 to 426309 )	110106 ( 67020 to 156139 )	714.932 ( 350.891 to 1150.711 )	132.001 ( 80.347 to 187.182 )	7211.469 ( 3533.856 to 11572.947 )	1349.406 ( 828.79 to 1914.609 )	122.286 ( 54.814 to 221.514 )	47.8 ( 25.275 to 81.292 )	7089.183 ( 3479.659 to 11409.755 )	1301.606 ( 792.269 to 1845.777 )	-5.58 (-5.91 to -5.26)	-5.55 (-5.87 to -5.24)	-3.63 (-3.88 to -3.37)	-5.6 (-5.92 to -5.28)	-57.635	-58.199	-11.49	-58.431
607	Western Europe	Ischemic heart disease	Both	90 to 94	115271 ( 56170 to 187571 )	85672 ( 52174 to 122401 )	13199 ( 6436 to 21449 )	9715 ( 5905 to 13810 )	1517 ( 681 to 2864 )	2035 ( 1056 to 3447 )	113754 ( 55469 to 184859 )	83637 ( 50840 to 118894 )	1173.115 ( 572.026 to 1906.42 )	260.111 ( 158.109 to 369.764 )	10245.225 ( 4992.397 to 16671.18 )	2293.823 ( 1396.94 to 3277.243 )	134.84 ( 60.571 to 254.51 )	54.481 ( 28.28 to 92.302 )	10110.385 ( 4930.03 to 16430.155 )	2239.342 ( 1361.227 to 3183.331 )	-5.01 (-5.35 to -4.67)	-4.99 (-5.32 to -4.65)	-3.66 (-3.94 to -3.37)	-5.01 (-5.35 to -4.68)	-25.678	-26.396	34.146	-26.476
608	Western Europe	Ischemic heart disease	Both	95 plus	35449 ( 17028 to 59115 )	41019 ( 24694 to 58686 )	4293 ( 2059 to 7157 )	4970 ( 2986 to 7049 )	368 ( 155 to 684 )	673 ( 337 to 1150 )	35081 ( 16832 to 58481 )	40346 ( 24242 to 57212 )	1703.221 ( 816.995 to 2839.738 )	429.204 ( 257.859 to 608.751 )	14064.505 ( 6755.954 to 23454.297 )	3542.142 ( 2132.467 to 5067.791 )	146.016 ( 61.591 to 271.272 )	58.087 ( 29.13 to 99.276 )	13918.489 ( 6678.074 to 23202.859 )	3484.055 ( 2093.414 to 4940.506 )	-4.64 (-4.93 to -4.35)	-4.66 (-4.94 to -4.37)	-3.74 (-4.03 to -3.45)	-4.67 (-4.95 to -4.38)	15.713	15.77	82.88	15.008
609	Western Europe	Ischemic heart disease	Female	60 to 64	80653 ( 40313 to 126732 )	12697 ( 8238 to 17671 )	2731 ( 1365 to 4270 )	407 ( 266 to 568 )	2122 ( 891 to 4012 )	955 ( 492 to 1645 )	78530 ( 39235 to 122762 )	11742 ( 7687 to 16371 )	25.629 ( 12.804 to 40.064 )	2.862 ( 1.873 to 3.99 )	756.761 ( 378.255 to 1189.123 )	89.255 ( 57.908 to 124.216 )	19.915 ( 8.364 to 37.646 )	6.716 ( 3.455 to 11.566 )	736.846 ( 368.139 to 1151.864 )	82.538 ( 54.031 to 115.076 )	-7.29 (-7.41 to -7.17)	-7.11 (-7.22 to -7)	-3.7 (-3.96 to -3.45)	-7.28 (-7.4 to -7.17)	-84.257	-85.097	-54.995	-85.048
610	Western Europe	Ischemic heart disease	Female	65 to 69	135783 ( 66465 to 214422 )	17218 ( 11092 to 24149 )	5445 ( 2660 to 8596 )	644 ( 416 to 898 )	3931 ( 1684 to 7245 )	1590 ( 803 to 2737 )	131852 ( 64397 to 208144 )	15627 ( 10090 to 21801 )	52.523 ( 25.654 to 82.914 )	5.11 ( 3.299 to 7.129 )	1309.759 ( 641.122 to 2068.309 )	136.608 ( 88.005 to 191.605 )	37.917 ( 16.239 to 69.881 )	12.617 ( 6.368 to 21.716 )	1271.842 ( 621.171 to 2007.754 )	123.991 ( 80.054 to 172.971 )	-7.91 (-8.07 to -7.74)	-7.67 (-7.83 to -7.51)	-3.81 (-4.1 to -3.51)	-7.9 (-8.06 to -7.73)	-87.319	-88.173	-59.552	-88.148
611	Western Europe	Ischemic heart disease	Female	70 to 74	149188 ( 73251 to 236382 )	24815 ( 16139 to 34792 )	7271 ( 3571 to 11532 )	1135 ( 736 to 1578 )	4081 ( 1737 to 7377 )	2251 ( 1112 to 3684 )	145106 ( 71262 to 230146 )	22564 ( 14628 to 31362 )	100.282 ( 49.247 to 159.056 )	9.605 ( 6.227 to 13.349 )	2057.605 ( 1010.281 to 3260.194 )	209.937 ( 136.537 to 294.338 )	56.291 ( 23.962 to 101.748 )	19.046 ( 9.408 to 31.17 )	2001.313 ( 982.846 to 3174.181 )	190.891 ( 123.75 to 265.326 )	-8.03 (-8.28 to -7.77)	-7.82 (-8.06 to -7.58)	-3.83 (-4.15 to -3.5)	-8.03 (-8.28 to -7.79)	-83.367	-84.39	-44.842	-84.45
612	Western Europe	Ischemic heart disease	Female	75 to 79	247667 ( 123456 to 391476 )	32010 ( 20548 to 44272 )	15313 ( 7640 to 24148 )	1887 ( 1211 to 2587 )	5283 ( 2349 to 9570 )	2099 ( 1015 to 3437 )	242384 ( 120931 to 382229 )	29911 ( 19195 to 41007 )	205.967 ( 102.766 to 324.805 )	20.9 ( 13.415 to 28.652 )	3331.325 ( 1660.582 to 5265.688 )	354.482 ( 227.551 to 490.27 )	71.06 ( 31.592 to 128.728 )	23.246 ( 11.239 to 38.067 )	3260.265 ( 1626.625 to 5141.301 )	331.236 ( 212.569 to 454.119 )	-7.68 (-7.93 to -7.44)	-7.54 (-7.78 to -7.29)	-3.8 (-4.11 to -3.49)	-7.69 (-7.94 to -7.44)	-87.075	-87.677	-60.269	-87.66
613	Western Europe	Ischemic heart disease	Female	80 to 84	254271 ( 126138 to 407875 )	48613 ( 29752 to 68735 )	20077 ( 9990 to 32068 )	3744 ( 2288 to 5278 )	4526 ( 2011 to 8237 )	2273 ( 1140 to 3772 )	249746 ( 124286 to 398895 )	46340 ( 28313 to 65319 )	378.423 ( 188.305 to 604.449 )	47.437 ( 28.983 to 66.869 )	4792.696 ( 2377.552 to 7687.927 )	615.875 ( 376.927 to 870.789 )	85.306 ( 37.895 to 155.259 )	28.802 ( 14.439 to 47.781 )	4707.391 ( 2342.639 to 7518.674 )	587.073 ( 358.691 to 827.522 )	-7.04 (-7.38 to -6.71)	-6.97 (-7.3 to -6.64)	-3.89 (-4.18 to -3.59)	-7.06 (-7.39 to -6.73)	-80.881	-81.352	-49.779	-81.445
614	Western Europe	Ischemic heart disease	Female	85 to 89	175889 ( 86097 to 283386 )	57903 ( 34603 to 83297 )	17490 ( 8566 to 28254 )	5683 ( 3383 to 8176 )	2818 ( 1256 to 5110 )	2027 ( 1092 to 3500 )	173071 ( 84765 to 279574 )	55876 ( 33265 to 80388 )	657.311 ( 321.909 to 1061.83 )	107.592 ( 64.057 to 154.791 )	6610.189 ( 3235.658 to 10650.103 )	1096.281 ( 655.134 to 1577.062 )	105.892 ( 47.204 to 192.029 )	38.383 ( 20.675 to 66.259 )	6504.297 ( 3185.622 to 10506.83 )	1057.898 ( 629.804 to 1521.981 )	-5.97 (-6.35 to -5.59)	-5.95 (-6.32 to -5.57)	-3.89 (-4.18 to -3.59)	-5.99 (-6.37 to -5.62)	-67.08	-67.507	-28.07	-67.715
615	Western Europe	Ischemic heart disease	Female	90 to 94	83331 ( 40546 to 136528 )	52542 ( 31769 to 75444 )	9547 ( 4646 to 15609 )	5962 ( 3597 to 8487 )	1065 ( 476 to 2028 )	1231 ( 638 to 2049 )	82266 ( 40036 to 134494 )	51311 ( 30957 to 73036 )	1113.623 ( 541.952 to 1820.647 )	231.838 ( 139.87 to 329.997 )	9720.076 ( 4729.414 to 15925.119 )	2043.058 ( 1235.299 to 2933.561 )	124.281 ( 55.494 to 236.574 )	47.873 ( 24.809 to 79.657 )	9595.794 ( 4669.966 to 15687.883 )	1995.185 ( 1203.725 to 2839.921 )	-5.19 (-5.58 to -4.81)	-5.17 (-5.56 to -4.79)	-3.78 (-4.08 to -3.48)	-5.2 (-5.58 to -4.81)	-36.948	-37.551	15.587	-37.628
616	Western Europe	Ischemic heart disease	Female	95 plus	27867 ( 13180 to 46703 )	29669 ( 17912 to 42689 )	3378 ( 1595 to 5659 )	3601 ( 2145 to 5143 )	290 ( 125 to 539 )	479 ( 241 to 825 )	27577 ( 13027 to 46197 )	29190 ( 17389 to 41672 )	1669.033 ( 788.31 to 2796.282 )	411.29 ( 244.947 to 587.333 )	13769.184 ( 6512.578 to 23076.669 )	3388.375 ( 2045.69 to 4875.425 )	143.242 ( 61.556 to 266.245 )	54.669 ( 27.581 to 94.231 )	13625.942 ( 6436.734 to 22826.319 )	3333.706 ( 1985.983 to 4759.258 )	-4.66 (-4.98 to -4.34)	-4.67 (-4.99 to -4.36)	-3.82 (-4.11 to -3.52)	-4.68 (-5 to -4.37)	6.466	6.602	65.172	5.849
617	Western Europe	Ischemic heart disease	Male	60 to 64	241402 ( 119493 to 378083 )	48243 ( 31140 to 66413 )	8228 ( 4058 to 12890 )	1596 ( 1031 to 2196 )	4333 ( 1805 to 8280 )	2192 ( 1141 to 3758 )	237070 ( 116940 to 371388 )	46052 ( 29759 to 63369 )	86.499 ( 42.664 to 135.514 )	11.787 ( 7.617 to 16.219 )	2537.794 ( 1256.199 to 3974.678 )	356.249 ( 229.95 to 490.421 )	45.547 ( 18.972 to 87.046 )	16.183 ( 8.428 to 27.747 )	2492.248 ( 1229.354 to 3904.3 )	340.066 ( 219.751 to 467.942 )	-6.62 (-6.71 to -6.53)	-6.52 (-6.61 to -6.43)	-3.52 (-3.74 to -3.29)	-6.62 (-6.71 to -6.52)	-80.015	-80.603	-49.411	-80.575
618	Western Europe	Ischemic heart disease	Male	65 to 69	282113 ( 140150 to 444626 )	54032 ( 34906 to 74412 )	11367 ( 5615 to 17954 )	2093 ( 1357 to 2874 )	6161 ( 2651 to 11372 )	3207 ( 1608 to 5370 )	275952 ( 136317 to 435868 )	50825 ( 32945 to 69807 )	141.601 ( 69.947 to 223.665 )	18.074 ( 11.716 to 24.825 )	3514.445 ( 1745.925 to 5538.969 )	466.627 ( 301.449 to 642.63 )	76.75 ( 33.026 to 141.668 )	27.699 ( 13.889 to 46.373 )	3437.695 ( 1698.178 to 5429.863 )	438.928 ( 284.521 to 602.86 )	-6.99 (-7.16 to -6.82)	-6.86 (-7.02 to -6.69)	-3.54 (-3.79 to -3.29)	-6.99 (-7.16 to -6.82)	-80.847	-81.587	-47.947	-81.582
619	Western Europe	Ischemic heart disease	Male	70 to 74	224838 ( 110091 to 355955 )	61589 ( 39505 to 84896 )	10967 ( 5344 to 17343 )	2886 ( 1880 to 3970 )	5372 ( 2330 to 9890 )	4113 ( 2030 to 6745 )	219466 ( 106946 to 347049 )	57476 ( 37426 to 79046 )	216.503 ( 105.494 to 342.369 )	27.587 ( 17.965 to 37.938 )	4438.586 ( 2173.327 to 7026.994 )	588.632 ( 377.566 to 811.388 )	106.055 ( 46.006 to 195.24 )	39.31 ( 19.404 to 64.465 )	4332.53 ( 2111.24 to 6851.176 )	549.322 ( 357.695 to 755.472 )	-7.04 (-7.28 to -6.8)	-6.91 (-7.14 to -6.68)	-3.49 (-3.77 to -3.21)	-7.06 (-7.29 to -6.82)	-72.607	-73.685	-23.436	-73.811
620	Western Europe	Ischemic heart disease	Male	75 to 79	264175 ( 131233 to 413928 )	60523 ( 39311 to 83231 )	16240 ( 8039 to 25442 )	3587 ( 2358 to 4922 )	5777 ( 2489 to 10558 )	3471 ( 1648 to 5765 )	258397 ( 127901 to 404795 )	57052 ( 37490 to 78282 )	360.742 ( 178.578 to 565.127 )	47.984 ( 31.541 to 65.838 )	5868.02 ( 2915.04 to 9194.447 )	809.58 ( 525.839 to 1113.341 )	128.327 ( 55.284 to 234.516 )	46.432 ( 22.047 to 77.111 )	5739.692 ( 2841.028 to 8991.57 )	763.148 ( 501.486 to 1047.137 )	-6.71 (-6.94 to -6.49)	-6.6 (-6.83 to -6.38)	-3.42 (-3.69 to -3.16)	-6.72 (-6.95 to -6.49)	-77.09	-77.913	-39.917	-77.921
621	Western Europe	Ischemic heart disease	Male	80 to 84	191500 ( 95026 to 301713 )	67028 ( 43367 to 93112 )	14982 ( 7446 to 23545 )	5135 ( 3317 to 7157 )	3907 ( 1703 to 7140 )	3154 ( 1544 to 5111 )	187593 ( 93244 to 294798 )	63874 ( 41258 to 89026 )	560.203 ( 278.427 to 880.397 )	89.12 ( 57.563 to 124.217 )	7160.723 ( 3553.281 to 11281.899 )	1163.338 ( 752.667 to 1616.044 )	146.085 ( 63.691 to 266.971 )	54.738 ( 26.8 to 88.709 )	7014.638 ( 3486.662 to 11023.328 )	1108.599 ( 716.075 to 1545.121 )	-6.17 (-6.45 to -5.89)	-6.11 (-6.38 to -5.83)	-3.49 (-3.73 to -3.26)	-6.19 (-6.47 to -5.91)	-64.998	-65.726	-19.273	-65.951
622	Western Europe	Ischemic heart disease	Male	85 to 89	93557 ( 46323 to 149292 )	56247 ( 35789 to 78880 )	9222 ( 4575 to 14747 )	5484 ( 3493 to 7702 )	1751 ( 790 to 3207 )	2016 ( 1055 to 3391 )	91806 ( 45546 to 146798 )	54230 ( 34549 to 76170 )	857.494 ( 425.392 to 1371.184 )	172.575 ( 109.943 to 242.389 )	8699.114 ( 4307.209 to 13881.442 )	1770.164 ( 1126.317 to 2482.455 )	162.847 ( 73.49 to 298.232 )	63.454 ( 33.189 to 106.709 )	8536.267 ( 4234.975 to 13649.533 )	1706.71 ( 1087.306 to 2397.171 )	-5.27 (-5.56 to -4.99)	-5.25 (-5.53 to -4.97)	-3.61 (-3.84 to -3.37)	-5.29 (-5.57 to -5.01)	-39.879	-40.534	15.134	-40.93
623	Western Europe	Ischemic heart disease	Male	90 to 94	31940 ( 15764 to 51180 )	33129 ( 21169 to 47261 )	3652 ( 1806 to 5855 )	3753 ( 2399 to 5322 )	452 ( 201 to 857 )	804 ( 425 to 1359 )	31488 ( 15572 to 50487 )	32326 ( 20669 to 45843 )	1363.563 ( 674.331 to 2186.302 )	322.625 ( 206.281 to 457.541 )	11926.352 ( 5886.248 to 19110.735 )	2848.28 ( 1820.01 to 4063.287 )	168.642 ( 75.113 to 320.015 )	69.092 ( 36.498 to 116.809 )	11757.71 ( 5814.664 to 18851.951 )	2779.188 ( 1776.967 to 3941.345 )	-4.8 (-5.06 to -4.54)	-4.78 (-5.04 to -4.53)	-3.65 (-3.91 to -3.38)	-4.8 (-5.06 to -4.55)	3.723	2.766	77.876	2.661
624	Western Europe	Ischemic heart disease	Male	95 plus	7582 ( 3732 to 12380 )	11350 ( 7109 to 16041 )	915 ( 448 to 1493 )	1369 ( 857 to 1941 )	78 ( 32 to 148 )	194 ( 96 to 327 )	7504 ( 3678 to 12240 )	11156 ( 6986 to 15817 )	1842.553 ( 903.028 to 3005.885 )	484.746 ( 303.455 to 687.262 )	15268.059 ( 7515.506 to 24929.238 )	4018.868 ( 2517.155 to 5679.867 )	157.32 ( 64.631 to 297.925 )	68.683 ( 33.964 to 115.746 )	15110.739 ( 7406.926 to 24646.955 )	3950.185 ( 2473.538 to 5600.384 )	-4.66 (-4.86 to -4.45)	-4.69 (-4.88 to -4.49)	-3.63 (-3.92 to -3.34)	-4.7 (-4.9 to -4.5)	49.697	49.617	148.718	48.667
625	Western Sub-Saharan Africa	Ischemic heart disease	Both	60 to 64	105634 ( 78044 to 138967 )	214323 ( 153095 to 276383 )	3599 ( 2656 to 4755 )	7252 ( 5173 to 9418 )	1681 ( 944 to 2739 )	4489 ( 2542 to 7402 )	103953 ( 76679 to 137345 )	209834 ( 149665 to 272473 )	104.208 ( 76.883 to 137.665 )	91.866 ( 65.527 to 119.299 )	3058.249 ( 2259.493 to 4023.289 )	2714.952 ( 1939.347 to 3501.111 )	48.662 ( 27.341 to 79.302 )	56.867 ( 32.202 to 93.765 )	3009.587 ( 2219.958 to 3976.333 )	2658.085 ( 1895.89 to 3451.574 )	-0.47 (-0.64 to -0.29)	-0.44 (-0.61 to -0.27)	0.62 (0.55 to 0.69)	-0.46 (-0.63 to -0.29)	102.892	101.5	167.043	101.855
626	Western Sub-Saharan Africa	Ischemic heart disease	Both	65 to 69	126787 ( 96531 to 164159 )	235483 ( 170893 to 297777 )	5133 ( 3904 to 6645 )	9454 ( 6830 to 11949 )	2016 ( 1155 to 3170 )	5030 ( 2862 to 8059 )	124770 ( 94889 to 161538 )	230453 ( 166476 to 291281 )	191.43 ( 145.6 to 247.815 )	171.245 ( 123.712 to 216.433 )	4728.564 ( 3600.166 to 6122.392 )	4265.389 ( 3095.454 to 5393.745 )	75.205 ( 43.064 to 118.244 )	91.104 ( 51.846 to 145.967 )	4653.359 ( 3538.928 to 6024.639 )	4174.285 ( 3015.445 to 5276.088 )	-0.41 (-0.59 to -0.24)	-0.39 (-0.56 to -0.22)	0.68 (0.59 to 0.77)	-0.41 (-0.58 to -0.23)	85.731	84.181	149.504	84.702
627	Western Sub-Saharan Africa	Ischemic heart disease	Both	70 to 74	113900 ( 86848 to 146742 )	204299 ( 147340 to 256689 )	5597 ( 4276 to 7207 )	9952 ( 7145 to 12474 )	1894 ( 1075 to 2965 )	4509 ( 2569 to 7039 )	112006 ( 85582 to 144253 )	199789 ( 143442 to 250437 )	292.21 ( 223.269 to 376.294 )	267.624 ( 192.135 to 335.434 )	5946.538 ( 4534.214 to 7661.224 )	5493.937 ( 3962.227 to 6902.79 )	98.865 ( 56.131 to 154.802 )	121.267 ( 69.086 to 189.277 )	5847.673 ( 4468.143 to 7531.269 )	5372.67 ( 3857.404 to 6734.668 )	-0.28 (-0.43 to -0.13)	-0.26 (-0.41 to -0.12)	0.77 (0.67 to 0.87)	-0.28 (-0.43 to -0.13)	79.367	77.81	138.068	78.373
628	Western Sub-Saharan Africa	Ischemic heart disease	Both	75 to 79	86520 ( 65956 to 110825 )	168427 ( 127589 to 208645 )	5314 ( 4055 to 6810 )	10338 ( 7833 to 12794 )	1256 ( 702 to 1927 )	3146 ( 1774 to 4846 )	85264 ( 65068 to 109252 )	165281 ( 125214 to 204603 )	452.285 ( 345.144 to 579.665 )	433.781 ( 328.65 to 536.812 )	7364.487 ( 5614.092 to 9433.301 )	7066.87 ( 5353.383 to 8754.346 )	106.919 ( 59.737 to 164.059 )	131.982 ( 74.434 to 203.332 )	7257.568 ( 5538.499 to 9299.373 )	6934.889 ( 5253.737 to 8584.761 )	-0.07 (-0.21 to 0.06)	-0.06 (-0.2 to 0.07)	0.84 (0.74 to 0.95)	-0.08 (-0.22 to 0.06)	94.668	94.543	150.478	93.846
629	Western Sub-Saharan Africa	Ischemic heart disease	Both	80 to 84	55485 ( 41876 to 70281 )	117228 ( 87420 to 144591 )	4363 ( 3285 to 5546 )	9196 ( 6847 to 11357 )	695 ( 403 to 1052 )	1817 ( 1034 to 2715 )	54790 ( 41244 to 69616 )	115411 ( 85932 to 142528 )	723.156 ( 544.376 to 919.085 )	712.574 ( 530.525 to 880.017 )	9195.466 ( 6940.169 to 11647.712 )	9083.351 ( 6773.725 to 11203.598 )	115.161 ( 66.718 to 174.4 )	140.766 ( 80.124 to 210.393 )	9080.305 ( 6835.404 to 11537.447 )	8942.585 ( 6658.399 to 11043.714 )	0.04 (-0.08 to 0.15)	0.04 (-0.07 to 0.16)	0.85 (0.77 to 0.93)	0.03 (-0.08 to 0.15)	111.279	110.772	161.439	110.642
630	Western Sub-Saharan Africa	Ischemic heart disease	Both	85 to 89	24409 ( 18383 to 31371 )	57736 ( 42995 to 71153 )	2423 ( 1822 to 3119 )	5719 ( 4249 to 7058 )	316 ( 190 to 499 )	866 ( 520 to 1367 )	24094 ( 18123 to 31017 )	56870 ( 42256 to 70177 )	1014.615 ( 763.239 to 1306.237 )	1050.859 ( 780.793 to 1296.894 )	10223.133 ( 7699.049 to 13138.845 )	10608.561 ( 7900.003 to 13073.746 )	132.137 ( 79.551 to 208.823 )	159.19 ( 95.584 to 251.181 )	10090.996 ( 7590.445 to 12990.487 )	10449.371 ( 7764.205 to 12894.542 )	0.15 (0.04 to 0.25)	0.15 (0.04 to 0.25)	0.73 (0.68 to 0.78)	0.14 (0.03 to 0.24)	136.536	136.03	174.051	136.034
631	Western Sub-Saharan Africa	Ischemic heart disease	Both	90 to 94	8099 ( 5966 to 10361 )	21641 ( 16055 to 26917 )	927 ( 682 to 1188 )	2475 ( 1838 to 3074 )	105 ( 63 to 171 )	302 ( 180 to 493 )	7994 ( 5881 to 10243 )	21339 ( 15847 to 26505 )	1315.58 ( 967.882 to 1685.8 )	1468.996 ( 1090.968 to 1824.667 )	11492.466 ( 8465.663 to 14701.598 )	12844.404 ( 9528.944 to 15976.355 )	149.518 ( 89.899 to 242.158 )	179.283 ( 106.773 to 292.66 )	11342.948 ( 8345.202 to 14534.941 )	12665.122 ( 9405.937 to 15731.737 )	0.38 (0.29 to 0.48)	0.39 (0.29 to 0.48)	0.63 (0.6 to 0.67)	0.38 (0.29 to 0.48)	167.206	166.99	187.619	166.938
632	Western Sub-Saharan Africa	Ischemic heart disease	Both	95 plus	2393 ( 1709 to 3165 )	7454 ( 5305 to 9442 )	289 ( 205 to 384 )	895 ( 636 to 1132 )	27 ( 16 to 41 )	88 ( 51 to 137 )	2366 ( 1679 to 3143 )	7367 ( 5235 to 9321 )	1804.006 ( 1280.258 to 2396.663 )	2012.205 ( 1429.875 to 2546.459 )	14918.938 ( 10653.985 to 19731.745 )	16765.854 ( 11930.532 to 21235.501 )	167.256 ( 96.829 to 258.1 )	197.47 ( 113.668 to 307.875 )	14751.682 ( 10470.7 to 19600.079 )	16568.385 ( 11773.702 to 20964.763 )	0.4 (0.3 to 0.5)	0.39 (0.29 to 0.49)	0.63 (0.58 to 0.67)	0.39 (0.29 to 0.49)	211.492	209.689	225.926	211.369
633	Western Sub-Saharan Africa	Ischemic heart disease	Female	60 to 64	46889 ( 33502 to 63951 )	104020 ( 73576 to 143307 )	1612 ( 1150 to 2200 )	3546 ( 2502 to 4917 )	419 ( 236 to 679 )	1444 ( 813 to 2381 )	46470 ( 33166 to 63452 )	102576 ( 72370 to 142254 )	103.511 ( 73.878 to 141.324 )	83.808 ( 59.128 to 116.226 )	3011.538 ( 2151.711 to 4107.41 )	2458.605 ( 1739.034 to 3387.186 )	26.904 ( 15.163 to 43.591 )	34.122 ( 19.209 to 56.266 )	2984.634 ( 2130.187 to 4075.307 )	2424.483 ( 1710.518 to 3362.29 )	-0.72 (-0.86 to -0.57)	-0.69 (-0.84 to -0.55)	0.9 (0.84 to 0.97)	-0.71 (-0.86 to -0.57)	121.843	119.975	244.63	120.736
634	Western Sub-Saharan Africa	Ischemic heart disease	Female	65 to 69	60005 ( 44497 to 80152 )	108664 ( 78888 to 145871 )	2446 ( 1813 to 3268 )	4393 ( 3176 to 5919 )	599 ( 344 to 928 )	1638 ( 918 to 2561 )	59406 ( 44045 to 79391 )	107026 ( 77385 to 144218 )	182.239 ( 135.102 to 243.535 )	151.022 ( 109.198 to 203.484 )	4471.238 ( 3315.686 to 5972.515 )	3735.88 ( 2712.172 to 5015.034 )	44.597 ( 25.598 to 69.146 )	56.314 ( 31.559 to 88.059 )	4426.641 ( 3281.979 to 5915.773 )	3679.566 ( 2660.503 to 4958.202 )	-0.63 (-0.76 to -0.51)	-0.61 (-0.74 to -0.48)	0.87 (0.8 to 0.93)	-0.63 (-0.76 to -0.5)	81.092	79.599	173.456	80.16
635	Western Sub-Saharan Africa	Ischemic heart disease	Female	70 to 74	60000 ( 45275 to 78481 )	99558 ( 73685 to 130525 )	2972 ( 2240 to 3891 )	4886 ( 3617 to 6417 )	596 ( 346 to 935 )	1472 ( 847 to 2301 )	59404 ( 44788 to 77779 )	98086 ( 72603 to 128839 )	298.807 ( 225.284 to 391.242 )	252.217 ( 186.707 to 331.277 )	6033.121 ( 4552.432 to 7891.385 )	5139.281 ( 3803.714 to 6737.828 )	59.956 ( 34.764 to 93.975 )	75.989 ( 43.74 to 118.794 )	5973.165 ( 4503.558 to 7820.855 )	5063.292 ( 3747.842 to 6650.824 )	-0.53 (-0.65 to -0.41)	-0.51 (-0.62 to -0.39)	0.9 (0.83 to 0.97)	-0.53 (-0.64 to -0.41)	65.93	64.401	146.98	65.117
636	Western Sub-Saharan Africa	Ischemic heart disease	Female	75 to 79	50682 ( 38115 to 66401 )	88946 ( 67362 to 113643 )	3134 ( 2354 to 4104 )	5507 ( 4174 to 7054 )	434 ( 248 to 654 )	1089 ( 628 to 1658 )	50248 ( 37740 to 65797 )	87857 ( 66558 to 112488 )	495.881 ( 372.433 to 649.337 )	441.323 ( 334.454 to 565.249 )	8019.413 ( 6030.934 to 10506.776 )	7127.658 ( 5398.005 to 9106.749 )	68.653 ( 39.184 to 103.555 )	87.255 ( 50.317 to 132.899 )	7950.76 ( 5971.617 to 10411.232 )	7040.403 ( 5333.609 to 9014.148 )	-0.29 (-0.41 to -0.17)	-0.28 (-0.39 to -0.17)	0.91 (0.84 to 0.99)	-0.29 (-0.41 to -0.18)	75.498	75.718	150.922	74.847
637	Western Sub-Saharan Africa	Ischemic heart disease	Female	80 to 84	32180 ( 23890 to 41617 )	59688 ( 44886 to 75547 )	2543 ( 1886 to 3299 )	4703 ( 3526 to 5968 )	271 ( 161 to 397 )	694 ( 411 to 1016 )	31908 ( 23663 to 41388 )	58994 ( 44223 to 74857 )	752.661 ( 558.237 to 976.21 )	685.244 ( 513.656 to 869.473 )	9522.923 ( 7069.73 to 12315.721 )	8696.19 ( 6539.597 to 11006.775 )	80.218 ( 47.706 to 117.476 )	101.095 ( 59.934 to 148.024 )	9442.705 ( 7002.751 to 12248.029 )	8595.095 ( 6443.05 to 10906.271 )	-0.21 (-0.31 to -0.11)	-0.2 (-0.3 to -0.1)	0.88 (0.82 to 0.94)	-0.21 (-0.31 to -0.11)	85.482	84.939	156.089	84.888
638	Western Sub-Saharan Africa	Ischemic heart disease	Female	85 to 89	15141 ( 10897 to 19958 )	29399 ( 22156 to 37517 )	1510 ( 1084 to 1990 )	2921 ( 2192 to 3728 )	139 ( 85 to 217 )	363 ( 219 to 586 )	15002 ( 10768 to 19771 )	29036 ( 21790 to 37046 )	1080.956 ( 775.862 to 1424.576 )	997.745 ( 748.749 to 1273.178 )	10841.819 ( 7803.026 to 14290.991 )	10041.017 ( 7567.28 to 12813.577 )	99.626 ( 60.642 to 155.464 )	124.137 ( 74.652 to 199.979 )	10742.194 ( 7709.978 to 14157.049 )	9916.88 ( 7442.261 to 12652.54 )	-0.27 (-0.37 to -0.16)	-0.26 (-0.37 to -0.16)	0.8 (0.75 to 0.86)	-0.27 (-0.38 to -0.17)	94.168	93.444	161.151	93.548
639	Western Sub-Saharan Africa	Ischemic heart disease	Female	90 to 94	5251 ( 3753 to 6826 )	11410 ( 8420 to 14507 )	603 ( 429 to 785 )	1308 ( 959 to 1666 )	52 ( 31 to 84 )	136 ( 81 to 223 )	5200 ( 3695 to 6771 )	11274 ( 8267 to 14357 )	1378.094 ( 979.373 to 1794.567 )	1410.312 ( 1034.03 to 1796.006 )	11998.711 ( 8575.884 to 15595.42 )	12301.343 ( 9077.261 to 15640.214 )	118.569 ( 71.726 to 191.888 )	146.689 ( 86.835 to 240.214 )	11880.143 ( 8442.853 to 15470.521 )	12154.654 ( 8912.381 to 15478.226 )	0.09 (-0.01 to 0.19)	0.09 (0 to 0.19)	0.75 (0.69 to 0.8)	0.09 (-0.01 to 0.19)	117.292	116.915	161.538	116.808
640	Western Sub-Saharan Africa	Ischemic heart disease	Female	95 plus	1650 ( 1128 to 2218 )	4709 ( 3241 to 6060 )	200 ( 137 to 270 )	567 ( 389 to 730 )	16 ( 9 to 24 )	50 ( 29 to 78 )	1634 ( 1117 to 2205 )	4659 ( 3195 to 6004 )	1804.814 ( 1233.575 to 2434.685 )	1931.241 ( 1324.221 to 2488.902 )	14880.293 ( 10168.951 to 20005.639 )	16051.515 ( 11045.032 to 20653.582 )	140.153 ( 81.805 to 214.591 )	170.81 ( 98.8 to 264.494 )	14740.141 ( 10074.147 to 19888.027 )	15880.705 ( 10888.527 to 20463.52 )	0.22 (0.12 to 0.32)	0.22 (0.11 to 0.32)	0.72 (0.67 to 0.78)	0.21 (0.11 to 0.31)	185.394	183.5	212.5	185.129
641	Western Sub-Saharan Africa	Ischemic heart disease	Male	60 to 64	58745 ( 40978 to 82933 )	110303 ( 75647 to 144570 )	1988 ( 1389 to 2808 )	3706 ( 2531 to 4895 )	1262 ( 717 to 2059 )	3046 ( 1710 to 5062 )	57483 ( 40147 to 81227 )	107257 ( 73238 to 141670 )	104.779 ( 73.195 to 148.032 )	101.171 ( 69.085 to 133.632 )	3096.585 ( 2160.057 to 4371.582 )	3011.014 ( 2065.002 to 3946.42 )	66.519 ( 37.818 to 108.533 )	83.136 ( 46.672 to 138.172 )	3030.066 ( 2116.265 to 4281.662 )	2927.877 ( 1999.223 to 3867.266 )	-0.19 (-0.39 to 0.01)	-0.16 (-0.35 to 0.03)	0.85 (0.79 to 0.9)	-0.19 (-0.38 to 0.01)	87.766	86.419	141.363	86.589
642	Western Sub-Saharan Africa	Ischemic heart disease	Male	65 to 69	66782 ( 47982 to 92816 )	126818 ( 88868 to 164881 )	2687 ( 1925 to 3742 )	5061 ( 3535 to 6614 )	1418 ( 795 to 2271 )	3392 ( 1935 to 5396 )	65364 ( 46827 to 91021 )	123427 ( 86210 to 161302 )	200.639 ( 143.746 to 279.374 )	193.765 ( 135.338 to 253.212 )	4986.417 ( 3582.658 to 6930.31 )	4855.013 ( 3402.151 to 6312.152 )	105.875 ( 59.334 to 169.604 )	129.843 ( 74.075 to 206.59 )	4880.542 ( 3496.421 to 6796.307 )	4725.17 ( 3300.394 to 6175.151 )	-0.18 (-0.38 to 0.02)	-0.15 (-0.35 to 0.04)	0.78 (0.72 to 0.83)	-0.18 (-0.37 to 0.02)	89.898	88.351	139.21	88.83
643	Western Sub-Saharan Africa	Ischemic heart disease	Male	70 to 74	53899 ( 38733 to 73322 )	104741 ( 71467 to 136785 )	2625 ( 1878 to 3574 )	5066 ( 3421 to 6625 )	1297 ( 729 to 2041 )	3037 ( 1684 to 4778 )	52602 ( 37623 to 71613 )	101703 ( 68692 to 133008 )	285.087 ( 203.919 to 388.12 )	284.378 ( 192.043 to 371.919 )	5853.032 ( 4206.046 to 7962.165 )	5879.605 ( 4011.786 to 7678.394 )	140.885 ( 79.168 to 221.665 )	170.504 ( 94.512 to 268.224 )	5712.147 ( 4085.576 to 7776.571 )	5709.101 ( 3856.018 to 7466.36 )	-0.03 (-0.21 to 0.15)	-0.02 (-0.19 to 0.16)	0.72 (0.67 to 0.77)	-0.04 (-0.21 to 0.14)	94.328	92.99	134.156	93.344
644	Western Sub-Saharan Africa	Ischemic heart disease	Male	75 to 79	35839 ( 26312 to 48885 )	79481 ( 56396 to 104190 )	2180 ( 1594 to 2986 )	4831 ( 3439 to 6351 )	822 ( 457 to 1270 )	2057 ( 1139 to 3233 )	35016 ( 25609 to 47970 )	77424 ( 55127 to 101717 )	401.531 ( 293.584 to 550.143 )	425.492 ( 302.859 to 559.39 )	6602.016 ( 4847.065 to 9005.355 )	7000.061 ( 4966.935 to 9176.279 )	151.469 ( 84.211 to 233.956 )	181.139 ( 100.322 to 284.702 )	6450.548 ( 4717.539 to 8836.682 )	6818.922 ( 4855.198 to 8958.494 )	0.2 (0.02 to 0.38)	0.21 (0.03 to 0.38)	0.69 (0.63 to 0.75)	0.19 (0.01 to 0.37)	121.772	121.606	150.243	121.11
645	Western Sub-Saharan Africa	Ischemic heart disease	Male	80 to 84	23305 ( 16786 to 31141 )	57540 ( 41370 to 73666 )	1820 ( 1302 to 2432 )	4493 ( 3203 to 5756 )	424 ( 239 to 645 )	1123 ( 627 to 1696 )	22881 ( 16368 to 30573 )	56417 ( 40216 to 72280 )	685.599 ( 490.401 to 916.111 )	743.619 ( 530.076 to 952.704 )	8778.652 ( 6323.146 to 11730.296 )	9523.154 ( 6846.881 to 12192.066 )	159.639 ( 89.987 to 242.786 )	185.831 ( 103.74 to 280.636 )	8619.012 ( 6165.434 to 11516.215 )	9337.323 ( 6655.963 to 11962.627 )	0.3 (0.15 to 0.45)	0.3 (0.15 to 0.44)	0.62 (0.56 to 0.67)	0.29 (0.14 to 0.44)	146.9	146.868	164.858	146.567
646	Western Sub-Saharan Africa	Ischemic heart disease	Male	85 to 89	9268 ( 6907 to 12224 )	28337 ( 19916 to 36178 )	913 ( 674 to 1205 )	2798 ( 1954 to 3579 )	176 ( 104 to 277 )	503 ( 295 to 786 )	9092 ( 6716 to 12006 )	27834 ( 19441 to 35603 )	921.133 ( 680.542 to 1216.203 )	1112.706 ( 776.978 to 1423.4 )	9351.326 ( 6969.19 to 12334.129 )	11269.423 ( 7920.352 to 14388.038 )	177.951 ( 105.432 to 279.807 )	200.006 ( 117.443 to 312.589 )	9173.376 ( 6776.426 to 12113.456 )	11069.417 ( 7731.536 to 14159.268 )	0.68 (0.57 to 0.79)	0.67 (0.56 to 0.78)	0.47 (0.43 to 0.52)	0.67 (0.56 to 0.78)	205.751	206.462	185.795	206.137
647	Western Sub-Saharan Africa	Ischemic heart disease	Male	90 to 94	2848 ( 2036 to 3802 )	10230 ( 7275 to 13355 )	324 ( 230 to 434 )	1167 ( 830 to 1525 )	53 ( 32 to 86 )	166 ( 98 to 268 )	2794 ( 1982 to 3742 )	10064 ( 7156 to 13155 )	1213.133 ( 860.41 to 1624.671 )	1540.88 ( 1095.562 to 2014.032 )	10662.839 ( 7623.857 to 14235.059 )	13509.608 ( 9607.295 to 17635.672 )	200.238 ( 120.397 to 320.412 )	219.207 ( 129.068 to 353.516 )	10462.601 ( 7420.778 to 14011.921 )	13290.401 ( 9449.501 to 17371.507 )	0.83 (0.73 to 0.94)	0.82 (0.72 to 0.93)	0.4 (0.35 to 0.45)	0.83 (0.73 to 0.94)	259.199	260.185	213.208	260.2
648	Western Sub-Saharan Africa	Ischemic heart disease	Male	95 plus	743 ( 518 to 1003 )	2745 ( 1893 to 3615 )	89 ( 62 to 120 )	328 ( 225 to 433 )	11 ( 6 to 18 )	38 ( 21 to 60 )	732 ( 509 to 988 )	2707 ( 1861 to 3570 )	1802.196 ( 1252.991 to 2434.053 )	2169.276 ( 1490.522 to 2861.02 )	15005.501 ( 10461.549 to 20254.498 )	18151.695 ( 12516.498 to 23903.801 )	227.966 ( 130.515 to 356.324 )	249.189 ( 141.742 to 395.75 )	14777.535 ( 10274.748 to 19959.73 )	17902.505 ( 12303.339 to 23608.081 )	0.72 (0.61 to 0.83)	0.7 (0.6 to 0.81)	0.39 (0.35 to 0.44)	0.71 (0.6 to 0.82)	269.448	268.539	245.455	269.809
