# Supplementary material for: Global trends in ambient particulate matter-attributable ischemic heart disease among the elderly (1990–2021)
Source: Front Cardiovasc Med. 2025 Oct 24;12:1653870. doi: 10.3389/fcvm.2025.1653870 (PMC12592073; doi:10.3389/fcvm.2025.1653870)
Supplement: Supplementary file 3 [file Datasheet3.csv]

	location	cause	rei	sex	DALYs (Disability-Adjusted Life Years)_Number_1990_CI	DALYs (Disability-Adjusted Life Years)_Number_2021_CI	Deaths_Number_1990_CI	Deaths_Number_2021_CI	YLDs (Years Lived with Disability)_Number_1990_CI	YLDs (Years Lived with Disability)_Number_2021_CI	YLLs (Years of Life Lost)_Number_1990_CI	YLLs (Years of Life Lost)_Number_2021_CI	Deaths_ASR_1990_CI	Deaths_ASR_2021_CI	DALYs (Disability-Adjusted Life Years)_ASR_1990_CI	DALYs (Disability-Adjusted Life Years)_ASR_2021_CI	YLDs (Years Lived with Disability)_ASR_1990_CI	YLDs (Years Lived with Disability)_ASR_2021_CI	YLLs (Years of Life Lost)_ASR_1990_CI	YLLs (Years of Life Lost)_ASR_2021_CI	Deaths_EAPC_95CI	DALYs (Disability-Adjusted Life Years)_EAPC_95CI	YLDs (Years Lived with Disability)_EAPC_95CI	YLLs (Years of Life Lost)_EAPC_95CI	DALYs (Disability-Adjusted Life Years)_number_percent_change	Deaths_number_percent_change	YLDs (Years Lived with Disability)_number_percent_change	YLLs (Years of Life Lost)_number_percent_change
241	Global	Ischemic heart disease	Particulate matter pollution	Both	22107988 ( 16903345 to 27803896 )	34564173 ( 25887530 to 43130304 )	1221853 ( 921412 to 1541964 )	2005125 ( 1484963 to 2514494 )	400588 ( 227166 to 630209 )	777285 ( 440728 to 1219129 )	21707400 ( 16569509 to 27201522 )	33786889 ( 25257005 to 42183966 )	296.414 ( 221.154 to 376.958 )	193.645 ( 143.121 to 243.059 )	4895.955 ( 3716.006 to 6187.073 )	3242.217 ( 2424.715 to 4048.509 )	86.78 ( 49.332 to 136.158 )	72.131 ( 40.913 to 113.058 )	4809.175 ( 3643.411 to 6057.291 )	3170.087 ( 2366.057 to 3960.785 )	-1.41 (-1.51 to -1.31)	-1.41 (-1.5 to -1.31)	-0.6 (-0.68 to -0.53)	-1.42 (-1.52 to -1.32)	56.342	64.105	94.036	55.647
242	Global	Ischemic heart disease	Particulate matter pollution	Female	10566242 ( 7967929 to 13377950 )	15093190 ( 11186470 to 18864564 )	628614 ( 466266 to 803687 )	931660 ( 682525 to 1172172 )	180659 ( 102862 to 284534 )	338545 ( 193139 to 529333 )	10385583 ( 7814935 to 13154373 )	14754646 ( 10935999 to 18459287 )	261.878 ( 192.514 to 336.821 )	157.758 ( 115.633 to 198.412 )	4154.294 ( 3113.678 to 5280.901 )	2564.751 ( 1901.49 to 3204.885 )	69.603 ( 39.704 to 109.519 )	57.494 ( 32.785 to 89.918 )	4084.691 ( 3055.118 to 5194.692 )	2507.257 ( 1858.967 to 3135.983 )	-1.69 (-1.78 to -1.59)	-1.63 (-1.73 to -1.54)	-0.66 (-0.72 to -0.6)	-1.65 (-1.75 to -1.55)	42.844	48.209	87.394	42.069
243	Global	Ischemic heart disease	Particulate matter pollution	Male	11541746 ( 8821972 to 14422416 )	19470983 ( 14469590 to 24575102 )	593239 ( 449457 to 743705 )	1073465 ( 789436 to 1359845 )	219929 ( 123922 to 348454 )	438740 ( 247996 to 692301 )	11321817 ( 8639060 to 14135039 )	19032243 ( 14061941 to 24070067 )	342.481 ( 256.928 to 432.158 )	240.581 ( 176.482 to 304.954 )	5817.911 ( 4417.652 to 7301.356 )	4062.696 ( 3012.915 to 5131.621 )	109.436 ( 61.831 to 172.501 )	89.615 ( 50.693 to 141.136 )	5708.476 ( 4325.089 to 7158.204 )	3973.081 ( 2929.743 to 5027.52 )	-1.14 (-1.25 to -1.03)	-1.22 (-1.33 to -1.12)	-0.63 (-0.72 to -0.54)	-1.23 (-1.34 to -1.13)	68.7	80.95	99.492	68.102
271	High SDI	Ischemic heart disease	Particulate matter pollution	Both	4390759 ( 2705124 to 6182362 )	2040754 ( 1341896 to 2770967 )	271777 ( 166551 to 384367 )	137862 ( 88732 to 188372 )	81321 ( 42292 to 137892 )	79453 ( 42406 to 128136 )	4309438 ( 2654079 to 6058496 )	1961301 ( 1286276 to 2665403 )	192.919 ( 117.758 to 273.586 )	43.567 ( 28.255 to 59.363 )	3058.692 ( 1879.868 to 4313.353 )	689.945 ( 456.595 to 934.873 )	56.042 ( 29.145 to 95.12 )	27.673 ( 14.793 to 44.618 )	3002.649 ( 1844.717 to 4227.826 )	662.272 ( 437.325 to 898.138 )	-5.1 (-5.21 to -4.99)	-5.12 (-5.23 to -5.01)	-2.58 (-2.68 to -2.47)	-5.19 (-5.3 to -5.08)	-53.522	-49.274	-2.297	-54.488
272	High SDI	Ischemic heart disease	Particulate matter pollution	Female	2058203 ( 1274576 to 2905311 )	871646 ( 558490 to 1191572 )	141447 ( 86814 to 201394 )	66254 ( 41411 to 91479 )	39430 ( 20595 to 66591 )	34932 ( 18888 to 56540 )	2018773 ( 1249629 to 2846835 )	836714 ( 534436 to 1145073 )	155.803 ( 95.398 to 221.958 )	33.275 ( 21.111 to 45.63 )	2303.263 ( 1425.167 to 3249.316 )	488.117 ( 317.098 to 663.237 )	44.613 ( 23.264 to 75.517 )	21.321 ( 11.53 to 34.472 )	2258.65 ( 1396.721 to 3183.183 )	466.797 ( 302.586 to 634.699 )	-5.31 (-5.44 to -5.17)	-5.35 (-5.48 to -5.22)	-2.71 (-2.83 to -2.58)	-5.43 (-5.56 to -5.3)	-57.65	-53.16	-11.408	-58.553
273	High SDI	Ischemic heart disease	Particulate matter pollution	Male	2332556 ( 1432086 to 3285551 )	1169108 ( 779740 to 1586723 )	130330 ( 79594 to 183848 )	71608 ( 47228 to 97627 )	41891 ( 21526 to 71092 )	44521 ( 23538 to 71836 )	2290665 ( 1404418 to 3224096 )	1124587 ( 747788 to 1528790 )	250.038 ( 151.843 to 353.977 )	56.668 ( 37.367 to 77.276 )	4126.395 ( 2524.024 to 5824.19 )	929.916 ( 620.551 to 1262.162 )	72.583 ( 37.352 to 123.139 )	35.17 ( 18.628 to 56.772 )	4053.813 ( 2476.382 to 5717.912 )	894.746 ( 595.163 to 1216.272 )	-5.07 (-5.17 to -4.97)	-5.1 (-5.2 to -5)	-2.63 (-2.72 to -2.54)	-5.17 (-5.26 to -5.07)	-49.879	-45.056	6.278	-50.906
280	High-middle SDI	Ischemic heart disease	Particulate matter pollution	Both	6530351 ( 4660856 to 8614951 )	7405535 ( 5275594 to 9674445 )	378921 ( 268219 to 500825 )	476499 ( 338048 to 621357 )	117317 ( 65196 to 184272 )	184071 ( 104392 to 288201 )	6413034 ( 4572934 to 8453220 )	7221463 ( 5132103 to 9439931 )	376.742 ( 264.377 to 499.804 )	196.405 ( 139.206 to 256.076 )	5820.328 ( 4129.53 to 7695.422 )	2972.711 ( 2116.555 to 3882.584 )	99.15 ( 55.218 to 155.337 )	72.219 ( 40.929 to 112.965 )	5721.178 ( 4055.805 to 7559.658 )	2900.491 ( 2059.936 to 3790.46 )	-2.32 (-2.57 to -2.07)	-2.45 (-2.73 to -2.17)	-1.04 (-1.17 to -0.9)	-2.48 (-2.76 to -2.19)	13.402	25.752	56.901	12.606
281	High-middle SDI	Ischemic heart disease	Particulate matter pollution	Female	3436868 ( 2401226 to 4547628 )	3534586 ( 2488254 to 4641869 )	215848 ( 149048 to 286871 )	245832 ( 171418 to 324052 )	60494 ( 33488 to 95908 )	87377 ( 49573 to 136601 )	3376374 ( 2358573 to 4471137 )	3447208 ( 2415025 to 4540693 )	343.334 ( 235.488 to 457.677 )	166.198 ( 115.928 to 219.058 )	5076.053 ( 3529.067 to 6729.968 )	2418.695 ( 1703.669 to 3175.576 )	85.532 ( 47.419 to 135.446 )	60.348 ( 34.203 to 94.369 )	4990.521 ( 3469.191 to 6621.517 )	2358.347 ( 1653.01 to 3106.126 )	-2.61 (-2.86 to -2.35)	-2.7 (-2.98 to -2.42)	-1.21 (-1.31 to -1.1)	-2.73 (-3.01 to -2.44)	2.843	13.891	44.439	2.098
282	High-middle SDI	Ischemic heart disease	Particulate matter pollution	Male	3093483 ( 2215448 to 4058987 )	3870949 ( 2686883 to 5161824 )	163072 ( 116983 to 213762 )	230667 ( 160514 to 307541 )	56824 ( 31436 to 89285 )	96694 ( 54596 to 151645 )	3036659 ( 2175698 to 3983644 )	3774255 ( 2616690 to 5052938 )	426.994 ( 305.963 to 560.19 )	240.837 ( 167.905 to 320.203 )	6859.903 ( 4915.326 to 8999.825 )	3708.952 ( 2578.51 to 4934.896 )	119.125 ( 65.895 to 186.56 )	87.199 ( 49.171 to 136.599 )	6740.778 ( 4832.401 to 8843.012 )	3621.753 ( 2515.329 to 4837.187 )	-1.99 (-2.24 to -1.73)	-2.21 (-2.49 to -1.93)	-0.96 (-1.12 to -0.8)	-2.24 (-2.52 to -1.95)	25.132	41.451	70.164	24.29
358	Low SDI	Ischemic heart disease	Particulate matter pollution	Both	1504487 ( 1187060 to 1871229 )	3095481 ( 2417851 to 3791725 )	72857 ( 57344 to 90695 )	159504 ( 124233 to 195665 )	23941 ( 13792 to 37764 )	58776 ( 33816 to 91924 )	1480545 ( 1166160 to 1845387 )	3036705 ( 2369682 to 3723829 )	351.038 ( 274.943 to 436.616 )	345.917 ( 268.265 to 424.894 )	6303.99 ( 4962.199 to 7833.275 )	5949.297 ( 4635.251 to 7291.377 )	103.626 ( 60.054 to 162.459 )	112.379 ( 65.034 to 174.817 )	6200.363 ( 4872.09 to 7720.695 )	5836.919 ( 4543.129 to 7162.585 )	0.1 (-0.02 to 0.23)	-0.11 (-0.2 to -0.02)	0.3 (0.26 to 0.33)	-0.12 (-0.21 to -0.03)	105.75	118.927	145.504	105.107
359	Low SDI	Ischemic heart disease	Particulate matter pollution	Female	665408 ( 508135 to 850159 )	1308969 ( 993116 to 1636035 )	33414 ( 25472 to 42662 )	69595 ( 52630 to 87023 )	8387 ( 4839 to 13095 )	21914 ( 12632 to 34196 )	657021 ( 501363 to 840502 )	1287055 ( 975939 to 1610371 )	330.853 ( 251.041 to 422.475 )	291.961 ( 219.534 to 365.698 )	5778.804 ( 4403.556 to 7376.782 )	4921.666 ( 3722.482 to 6153.442 )	74.297 ( 43.198 to 115.553 )	81.653 ( 47.329 to 126.968 )	5704.507 ( 4342.624 to 7291.059 )	4840.013 ( 3657.693 to 6058.534 )	-0.28 (-0.41 to -0.15)	-0.43 (-0.54 to -0.33)	0.33 (0.28 to 0.37)	-0.45 (-0.55 to -0.34)	96.717	108.281	161.285	95.893
360	Low SDI	Ischemic heart disease	Particulate matter pollution	Male	839079 ( 651749 to 1061061 )	1786512 ( 1372045 to 2224032 )	39443 ( 30569 to 50094 )	89909 ( 68960 to 112044 )	15554 ( 8919 to 24553 )	36863 ( 21175 to 57972 )	823525 ( 639488 to 1044547 )	1749649 ( 1340654 to 2181057 )	370.097 ( 285.116 to 470.991 )	406.608 ( 311.756 to 506.206 )	6798.061 ( 5264.968 to 8608.738 )	7064.133 ( 5425.97 to 8784.946 )	133.099 ( 76.766 to 208.664 )	145.825 ( 84.165 to 228.036 )	6664.962 ( 5156.928 to 8466.907 )	6918.308 ( 5302.526 to 8619.36 )	0.48 (0.35 to 0.61)	0.2 (0.11 to 0.29)	0.35 (0.32 to 0.38)	0.2 (0.11 to 0.29)	112.913	127.947	137	112.459
361	Low-middle SDI	Ischemic heart disease	Particulate matter pollution	Both	4322387 ( 3405288 to 5297568 )	9761841 ( 7525052 to 11964842 )	215084 ( 169214 to 263262 )	513785 ( 394662 to 631350 )	69744 ( 40122 to 109606 )	175731 ( 100978 to 276015 )	4252643 ( 3352518 to 5200309 )	9586110 ( 7381152 to 11764870 )	370.363 ( 290.28 to 454.116 )	345.249 ( 264.516 to 424.581 )	6610.626 ( 5198.621 to 8108.885 )	6016.446 ( 4629.562 to 7379.962 )	110.265 ( 63.779 to 172.462 )	109.006 ( 62.847 to 170.732 )	6500.361 ( 5112.851 to 7957.372 )	5907.44 ( 4541.118 to 7254.903 )	-0.1 (-0.2 to 0)	-0.22 (-0.3 to -0.14)	0.02 (-0.05 to 0.09)	-0.22 (-0.31 to -0.14)	125.844	138.876	151.966	125.415
362	Low-middle SDI	Ischemic heart disease	Particulate matter pollution	Female	1929380 ( 1501119 to 2370680 )	4182402 ( 3184496 to 5173414 )	99896 ( 77459 to 122965 )	228662 ( 173347 to 283109 )	26464 ( 15366 to 41440 )	71984 ( 41157 to 113476 )	1902916 ( 1479847 to 2336738 )	4110419 ( 3130939 to 5085563 )	350.53 ( 270.401 to 432.859 )	287.841 ( 217.42 to 356.682 )	6055.373 ( 4697.54 to 7456.429 )	4901.182 ( 3722.62 to 6065.551 )	84.182 ( 49.128 to 131.211 )	84.173 ( 48.306 to 132.399 )	5971.191 ( 4629.375 to 7348.409 )	4817.01 ( 3659.878 to 5962.576 )	-0.49 (-0.58 to -0.39)	-0.57 (-0.66 to -0.49)	0.07 (-0.02 to 0.15)	-0.58 (-0.67 to -0.5)	116.774	128.9	172.007	116.006
363	Low-middle SDI	Ischemic heart disease	Particulate matter pollution	Male	2393007 ( 1885847 to 2958779 )	5579439 ( 4290472 to 6860456 )	115188 ( 90766 to 142652 )	285123 ( 219355 to 351252 )	43280 ( 24770 to 68022 )	103748 ( 59392 to 163274 )	2349727 ( 1855751 to 2906083 )	5475692 ( 4211143 to 6742591 )	389.319 ( 305.438 to 483.711 )	413.128 ( 317.589 to 509.228 )	7142.177 ( 5613.348 to 8843.629 )	7281.847 ( 5598.796 to 8956.506 )	136.625 ( 78.633 to 213.708 )	137.721 ( 79.067 to 216.108 )	7005.552 ( 5518.556 to 8680.052 )	7144.126 ( 5493.618 to 8800.212 )	0.3 (0.19 to 0.42)	0.13 (0.03 to 0.22)	0.08 (0.02 to 0.15)	0.13 (0.03 to 0.22)	133.156	147.528	139.713	133.035
400	Middle SDI	Ischemic heart disease	Particulate matter pollution	Both	5322710 ( 4168043 to 6534869 )	12231343 ( 9080868 to 15415001 )	281073 ( 219059 to 344897 )	715726 ( 527950 to 901298 )	107587 ( 61646 to 169311 )	278502 ( 159055 to 440722 )	5215123 ( 4077742 to 6402485 )	11952841 ( 8851617 to 15054643 )	311.923 ( 241.513 to 383.191 )	252.295 ( 185.77 to 317.797 )	5062.056 ( 3947.455 to 6216.481 )	3988.255 ( 2956.564 to 5025.445 )	98.773 ( 57.008 to 154.654 )	87.839 ( 50.256 to 138.841 )	4963.284 ( 3864.005 to 6094.85 )	3900.416 ( 2883.706 to 4912.707 )	-0.53 (-0.71 to -0.34)	-0.67 (-0.84 to -0.5)	-0.28 (-0.41 to -0.15)	-0.68 (-0.85 to -0.51)	129.795	154.641	158.862	129.196
401	Middle SDI	Ischemic heart disease	Particulate matter pollution	Female	2458836 ( 1883592 to 3020007 )	5182067 ( 3795169 to 6511272 )	136920 ( 104580 to 168323 )	320429 ( 232872 to 403920 )	45578 ( 26202 to 71443 )	122016 ( 69590 to 191879 )	2413258 ( 1847444 to 2965131 )	5060051 ( 3704911 to 6355194 )	281.125 ( 213.637 to 346.387 )	202.538 ( 146.74 to 255.733 )	4430.459 ( 3384.272 to 5447.335 )	3119.648 ( 2279.149 to 3924.255 )	79.194 ( 45.846 to 123.663 )	71.748 ( 40.973 to 112.782 )	4351.265 ( 3320.495 to 5352.89 )	3047.899 ( 2226.175 to 3832.763 )	-0.88 (-1.06 to -0.7)	-1.01 (-1.17 to -0.85)	-0.25 (-0.36 to -0.14)	-1.03 (-1.19 to -0.87)	110.753	134.026	167.708	109.677
402	Middle SDI	Ischemic heart disease	Particulate matter pollution	Male	2863874 ( 2241986 to 3560734 )	7049276 ( 5166198 to 9013242 )	144153 ( 112836 to 179590 )	395297 ( 288633 to 506078 )	62009 ( 35296 to 98327 )	156486 ( 89102 to 249041 )	2801866 ( 2195947 to 3493704 )	6892790 ( 5049492 to 8826643 )	349.362 ( 272.275 to 434.569 )	317.597 ( 231.608 to 406.465 )	5785.681 ( 4519.991 to 7184.642 )	5044.061 ( 3691.921 to 6449.539 )	121.952 ( 69.861 to 192.261 )	106.548 ( 60.801 to 169.256 )	5663.729 ( 4427.624 to 7054.096 )	4937.513 ( 3611.009 to 6321.079 )	-0.16 (-0.36 to 0.04)	-0.36 (-0.54 to -0.18)	-0.31 (-0.46 to -0.16)	-0.36 (-0.55 to -0.18)	146.145	174.22	152.36	146.007
448	North Africa and Middle East	Ischemic heart disease	Particulate matter pollution	Both	1736865 ( 1325163 to 2165726 )	3258683 ( 2464920 to 4085240 )	90807 ( 68952 to 113297 )	179872 ( 135281 to 225311 )	19432 ( 11141 to 30397 )	54638 ( 31583 to 85150 )	1717433 ( 1307960 to 2141965 )	3204045 ( 2415661 to 4016411 )	581.913 ( 439.674 to 726.389 )	416.772 ( 312.465 to 522.068 )	9835.741 ( 7481.995 to 12271.107 )	6838.191 ( 5162.377 to 8568.957 )	109.349 ( 62.898 to 170.428 )	111.862 ( 64.794 to 173.874 )	9726.392 ( 7385.137 to 12135.677 )	6726.329 ( 5062.93 to 8428.784 )	-1.06 (-1.12 to -1)	-1.19 (-1.26 to -1.12)	0.1 (0.01 to 0.19)	-1.21 (-1.28 to -1.14)	87.619	98.082	181.175	86.56
449	North Africa and Middle East	Ischemic heart disease	Particulate matter pollution	Female	759002 ( 570842 to 954516 )	1416448 ( 1065226 to 1795881 )	42061 ( 31501 to 52857 )	82183 ( 61569 to 104065 )	7146 ( 4082 to 11276 )	20228 ( 11681 to 31653 )	751856 ( 564806 to 946088 )	1396220 ( 1049572 to 1771675 )	548.887 ( 409.215 to 689.777 )	386.458 ( 288.308 to 489.113 )	8878.571 ( 6659.22 to 11157.952 )	6061.216 ( 4547.068 to 7678.3 )	81.553 ( 46.771 to 128.08 )	82.879 ( 47.998 to 129.307 )	8797.018 ( 6591.116 to 11061.297 )	5978.337 ( 4483.015 to 7578.727 )	-1.02 (-1.09 to -0.95)	-1.19 (-1.25 to -1.12)	0.06 (-0.02 to 0.15)	-1.2 (-1.27 to -1.14)	86.62	95.39	183.067	85.703
450	North Africa and Middle East	Ischemic heart disease	Particulate matter pollution	Male	977862 ( 736787 to 1241499 )	1842235 ( 1390838 to 2317821 )	48747 ( 36595 to 61953 )	97688 ( 73418 to 122847 )	12286 ( 7031 to 19311 )	34410 ( 19788 to 53591 )	965576 ( 726796 to 1227543 )	1807825 ( 1363727 to 2275088 )	612.061 ( 457.704 to 777.229 )	446.876 ( 334.485 to 561.818 )	10735.098 ( 8065.762 to 13623.21 )	7604.799 ( 5729.061 to 9562.556 )	137.396 ( 78.822 to 215.041 )	141.242 ( 81.345 to 219.392 )	10597.702 ( 7955.071 to 13467.385 )	7463.558 ( 5616.41 to 9387.642 )	-1.09 (-1.18 to -1)	-1.18 (-1.26 to -1.1)	0.12 (0.02 to 0.22)	-1.2 (-1.29 to -1.12)	88.394	100.398	180.075	87.228
568	South Asia	Ischemic heart disease	Particulate matter pollution	Both	4146959 ( 3260875 to 5099711 )	11140635 ( 8588298 to 13618993 )	199158 ( 156370 to 244985 )	579956 ( 446208 to 710218 )	67933 ( 39497 to 106057 )	203371 ( 117090 to 318145 )	4079026 ( 3209591 to 5010728 )	10937264 ( 8426367 to 13389049 )	366.536 ( 286.747 to 451.934 )	376.955 ( 289.457 to 462.007 )	6751.518 ( 5296.388 to 8312.787 )	6599.063 ( 5082.936 to 8069.972 )	117.748 ( 68.831 to 182.862 )	121.83 ( 70.418 to 190.045 )	6633.77 ( 5207.662 to 8161.105 )	6477.233 ( 4984.509 to 7932.548 )	0.25 (0.08 to 0.42)	0.02 (-0.11 to 0.14)	0.18 (0.05 to 0.3)	0.01 (-0.11 to 0.14)	168.646	191.204	199.37	168.134
569	South Asia	Ischemic heart disease	Particulate matter pollution	Female	1688293 ( 1280603 to 2108213 )	4463295 ( 3400432 to 5539081 )	83354 ( 63036 to 104629 )	238779 ( 180889 to 296563 )	25918 ( 15099 to 40654 )	84094 ( 47981 to 132266 )	1662375 ( 1260859 to 2077966 )	4379201 ( 3332697 to 5437171 )	323.477 ( 243.579 to 408.555 )	295.569 ( 223.108 to 367.453 )	5827.789 ( 4409.575 to 7305.812 )	5119.834 ( 3891.142 to 6357.614 )	92.669 ( 54.256 to 144.671 )	96.739 ( 55.386 to 151.746 )	5735.12 ( 4336.922 to 7199.491 )	5023.095 ( 3813.08 to 6239.373 )	-0.1 (-0.31 to 0.11)	-0.27 (-0.44 to -0.1)	0.21 (0.07 to 0.35)	-0.28 (-0.45 to -0.1)	164.367	186.464	224.462	163.43
570	South Asia	Ischemic heart disease	Particulate matter pollution	Male	2458666 ( 1939896 to 3062920 )	6677340 ( 5113022 to 8270701 )	115805 ( 91117 to 144641 )	341176 ( 261263 to 422434 )	42015 ( 24355 to 65651 )	119277 ( 69019 to 186490 )	2416652 ( 1906715 to 3013477 )	6558064 ( 5018322 to 8127396 )	406.44 ( 317.918 to 509.355 )	471.56 ( 361.654 to 583.472 )	7595.895 ( 5975.3 to 9480.278 )	8232.373 ( 6309.902 to 10194.099 )	141.415 ( 82.364 to 219.828 )	149.823 ( 87.006 to 233.541 )	7454.48 ( 5860.891 to 9313.883 )	8082.549 ( 6190.291 to 10010.524 )	0.63 (0.47 to 0.8)	0.32 (0.21 to 0.43)	0.27 (0.15 to 0.39)	0.32 (0.21 to 0.43)	171.584	194.612	183.891	171.37
