# Supplementary material for: Global trends in ambient particulate matter-attributable ischemic heart disease among the elderly (1990–2021)
Source: Front Cardiovasc Med. 2025 Oct 24;12:1653870. doi: 10.3389/fcvm.2025.1653870 (PMC12592073; doi:10.3389/fcvm.2025.1653870)
Supplement: Supplementary file 4 [file Datasheet4.csv]

	location	cause	rei	sex	DALYs (Disability-Adjusted Life Years)_Number_1990_CI	DALYs (Disability-Adjusted Life Years)_Number_2021_CI	Deaths_Number_1990_CI	Deaths_Number_2021_CI	YLDs (Years Lived with Disability)_Number_1990_CI	YLDs (Years Lived with Disability)_Number_2021_CI	YLLs (Years of Life Lost)_Number_1990_CI	YLLs (Years of Life Lost)_Number_2021_CI	Deaths_ASR_1990_CI	Deaths_ASR_2021_CI	DALYs (Disability-Adjusted Life Years)_ASR_1990_CI	DALYs (Disability-Adjusted Life Years)_ASR_2021_CI	YLDs (Years Lived with Disability)_ASR_1990_CI	YLDs (Years Lived with Disability)_ASR_2021_CI	YLLs (Years of Life Lost)_ASR_1990_CI	YLLs (Years of Life Lost)_ASR_2021_CI	Deaths_EAPC_95CI	DALYs (Disability-Adjusted Life Years)_EAPC_95CI	YLDs (Years Lived with Disability)_EAPC_95CI	YLLs (Years of Life Lost)_EAPC_95CI	DALYs (Disability-Adjusted Life Years)_number_percent_change	Deaths_number_percent_change	YLDs (Years Lived with Disability)_number_percent_change	YLLs (Years of Life Lost)_number_percent_change
1	Afghanistan	Ischemic heart disease	Particulate matter pollution	Both	147529 ( 99858 to 199419 )	109331 ( 76303 to 147726 )	7138 ( 4842 to 9633 )	5994 ( 4180 to 8094 )	1103 ( 631 to 1719 )	1115 ( 638 to 1744 )	146426 ( 98896 to 198007 )	108216 ( 75290 to 146323 )	1010.746 ( 690.545 to 1362.962 )	786.878 ( 547.271 to 1062.506 )	18387.894 ( 12510.46 to 24818.281 )	13624.158 ( 9488.032 to 18426.773 )	143.181 ( 82.35 to 222.12 )	138.415 ( 79.685 to 216.38 )	18244.714 ( 12382.376 to 24639.429 )	13485.743 ( 9363.809 to 18255.385 )	-0.92 (-1.02 to -0.82)	-1.13 (-1.24 to -1.02)	-0.11 (-0.15 to -0.07)	-1.14 (-1.25 to -1.02)	-25.892	-16.027	1.088	-26.095
2	Afghanistan	Ischemic heart disease	Particulate matter pollution	Female	55857 ( 33549 to 84296 )	54275 ( 33663 to 80179 )	2743 ( 1657 to 4116 )	2927 ( 1814 to 4322 )	353 ( 200 to 560 )	462 ( 259 to 730 )	55504 ( 33207 to 83862 )	53814 ( 33235 to 79644 )	877.563 ( 535.942 to 1304.711 )	722.075 ( 445.407 to 1066.636 )	15565.63 ( 9436.556 to 23312.57 )	12290.308 ( 7592.518 to 18163.016 )	102.243 ( 58.172 to 160.984 )	104.379 ( 59.134 to 164.734 )	15463.387 ( 9339.45 to 23190.834 )	12185.929 ( 7496.182 to 18043.15 )	-0.73 (-0.83 to -0.63)	-0.9 (-1.01 to -0.79)	0.05 (0 to 0.1)	-0.9 (-1.02 to -0.79)	-2.832	6.708	30.878	-3.045
3	Afghanistan	Ischemic heart disease	Particulate matter pollution	Male	91672 ( 59867 to 127645 )	55056 ( 36708 to 76774 )	4394 ( 2871 to 6127 )	3068 ( 2056 to 4266 )	750 ( 428 to 1174 )	653 ( 372 to 1030 )	90922 ( 59236 to 126752 )	54403 ( 36109 to 75970 )	1123.5 ( 735.7 to 1566.194 )	868.813 ( 579.302 to 1209.468 )	20785.856 ( 13604.22 to 28937.162 )	15418.428 ( 10211.418 to 21548.129 )	177.182 ( 101.449 to 276.001 )	180.266 ( 103.317 to 284.277 )	20608.674 ( 13454.157 to 28729.842 )	15238.162 ( 10043.502 to 21323.095 )	-0.96 (-1.06 to -0.86)	-1.15 (-1.27 to -1.04)	0.06 (0.02 to 0.1)	-1.17 (-1.28 to -1.05)	-39.942	-30.178	-12.933	-40.165
4	Albania	Ischemic heart disease	Particulate matter pollution	Both	17447 ( 13080 to 22052 )	17898 ( 10886 to 27068 )	1015 ( 757 to 1284 )	1190 ( 721 to 1798 )	443 ( 242 to 716 )	511 ( 256 to 893 )	17003 ( 12735 to 21451 )	17387 ( 10506 to 26359 )	503.092 ( 374.721 to 637.493 )	230.785 ( 140.041 to 348.391 )	7986.934 ( 5980.107 to 10105.668 )	3257.91 ( 1982.325 to 4922.501 )	189.984 ( 103.794 to 305.485 )	86.911 ( 43.529 to 151.591 )	7796.95 ( 5832.458 to 9848.73 )	3170.999 ( 1917.487 to 4801.719 )	-2.36 (-2.66 to -2.07)	-2.78 (-3.08 to -2.48)	-2.69 (-3.01 to -2.37)	-2.78 (-3.09 to -2.48)	2.585	17.241	15.35	2.258
5	Albania	Ischemic heart disease	Particulate matter pollution	Female	7064 ( 5169 to 9099 )	8196 ( 4897 to 12577 )	454 ( 329 to 586 )	590 ( 350 to 904 )	180 ( 98 to 292 )	207 ( 103 to 361 )	6884 ( 5029 to 8893 )	7989 ( 4740 to 12304 )	374.348 ( 272.372 to 483.066 )	206.201 ( 122.418 to 315.699 )	5737.551 ( 4203.487 to 7383.214 )	2769.154 ( 1653.923 to 4244.631 )	142.523 ( 77.798 to 230.545 )	67.469 ( 33.558 to 117.492 )	5595.028 ( 4092.196 to 7220.267 )	2701.685 ( 1602.381 to 4155.619 )	-1.54 (-1.87 to -1.21)	-2.03 (-2.36 to -1.69)	-2.56 (-2.87 to -2.24)	-2.01 (-2.35 to -1.68)	16.025	29.956	15	16.052
6	Albania	Ischemic heart disease	Particulate matter pollution	Male	10382 ( 7812 to 13185 )	9702 ( 5902 to 14900 )	562 ( 420 to 713 )	600 ( 364 to 926 )	263 ( 142 to 425 )	304 ( 152 to 537 )	10119 ( 7585 to 12845 )	9398 ( 5680 to 14515 )	747.494 ( 556.205 to 951.861 )	259.033 ( 157.596 to 398.454 )	11405.238 ( 8544.337 to 14506.62 )	3795.277 ( 2312.799 to 5820.864 )	245.777 ( 132.731 to 395.937 )	107.735 ( 53.739 to 190.365 )	11159.461 ( 8333.496 to 14187.976 )	3687.541 ( 2234.222 to 5683.52 )	-3.67 (-3.95 to -3.38)	-3.72 (-4.01 to -3.43)	-2.87 (-3.18 to -2.55)	-3.74 (-4.03 to -3.45)	-6.55	6.762	15.589	-7.125
7	Algeria	Ischemic heart disease	Particulate matter pollution	Both	74872 ( 48150 to 105835 )	162383 ( 103123 to 233381 )	4144 ( 2672 to 5861 )	10183 ( 6442 to 14685 )	1084 ( 576 to 1780 )	3421 ( 1855 to 5643 )	73788 ( 47419 to 104517 )	158963 ( 100177 to 228913 )	480.83 ( 309.818 to 675.987 )	354.994 ( 225.083 to 510.798 )	6879.242 ( 4428.646 to 9683.721 )	4829.272 ( 3069.922 to 6935.135 )	80.675 ( 43.23 to 131.676 )	86.432 ( 46.93 to 142.663 )	6798.567 ( 4373.464 to 9586.377 )	4742.84 ( 2996.699 to 6823.172 )	-1.12 (-1.32 to -0.93)	-1.47 (-1.7 to -1.24)	-0.15 (-0.4 to 0.09)	-1.49 (-1.72 to -1.26)	116.881	145.729	215.59	115.432
8	Algeria	Ischemic heart disease	Particulate matter pollution	Female	32057 ( 19553 to 47012 )	74410 ( 43905 to 110809 )	1827 ( 1118 to 2681 )	4898 ( 2891 to 7284 )	395 ( 208 to 666 )	1225 ( 659 to 2053 )	31662 ( 19252 to 46480 )	73185 ( 43006 to 109339 )	522.35 ( 322.96 to 764.125 )	408.11 ( 245.162 to 601.36 )	6919.846 ( 4259.717 to 10128.31 )	5113.553 ( 3056.297 to 7560.244 )	58.04 ( 30.762 to 97.166 )	63.675 ( 34.387 to 106.552 )	6861.807 ( 4216.519 to 10048.986 )	5049.878 ( 3009.161 to 7484.474 )	-0.36 (-0.49 to -0.24)	-0.87 (-1.02 to -0.73)	-0.15 (-0.4 to 0.11)	-0.88 (-1.03 to -0.74)	132.118	168.09	210.127	131.145
9	Algeria	Ischemic heart disease	Particulate matter pollution	Male	42815 ( 26955 to 61542 )	87974 ( 54456 to 127816 )	2317 ( 1463 to 3332 )	5285 ( 3256 to 7692 )	689 ( 365 to 1119 )	2196 ( 1195 to 3662 )	42126 ( 26512 to 60702 )	85778 ( 52730 to 125087 )	476.602 ( 301.074 to 681.54 )	332.764 ( 205.186 to 482.872 )	7229.957 ( 4556.752 to 10354.621 )	4814.91 ( 2981.217 to 6981.442 )	101.642 ( 54.284 to 164.75 )	107.361 ( 58.399 to 178.989 )	7128.315 ( 4492.092 to 10231.052 )	4707.55 ( 2896.514 to 6847.966 )	-1.62 (-1.89 to -1.35)	-1.86 (-2.14 to -1.57)	-0.21 (-0.47 to 0.05)	-1.89 (-2.17 to -1.6)	105.475	128.097	218.723	103.622
10	American Samoa	Ischemic heart disease	Particulate matter pollution	Both	20 ( 0 to 69 )	56 ( 5 to 129 )	1 ( 0 to 3 )	3 ( 0 to 7 )	0 ( 0 to 1 )	1 ( 0 to 2 )	20 ( 0 to 67 )	55 ( 5 to 126 )	53.835 ( 0 to 184.126 )	64.465 ( 6.39 to 147.211 )	911.471 ( 0 to 3117.712 )	1083.015 ( 106.129 to 2471.247 )	15.568 ( 0 to 53.29 )	18.739 ( 1.899 to 45.708 )	895.903 ( 0 to 3062.882 )	1064.276 ( 103.975 to 2427.848 )	0.49 (0.3 to 0.69)	0.45 (0.25 to 0.65)	0.37 (0.16 to 0.57)	0.45 (0.25 to 0.65)	180	200	Inf	175
11	American Samoa	Ischemic heart disease	Particulate matter pollution	Female	8 ( 0 to 27 )	25 ( 3 to 57 )	0 ( 0 to 1 )	1 ( 0 to 3 )	0 ( 0 to 0 )	0 ( 0 to 1 )	8 ( 0 to 26 )	25 ( 3 to 57 )	47.741 ( 0 to 160.886 )	62.165 ( 7.054 to 141.297 )	749.913 ( 0 to 2524.932 )	987.389 ( 111.982 to 2250.272 )	13.145 ( 0 to 45.697 )	16.359 ( 1.857 to 39.833 )	736.767 ( 0 to 2482.477 )	971.03 ( 109.999 to 2213.84 )	0.87 (0.7 to 1.05)	0.91 (0.73 to 1.09)	0.5 (0.3 to 0.69)	0.92 (0.74 to 1.1)	212.5	Inf	NA	212.5
12	American Samoa	Ischemic heart disease	Particulate matter pollution	Male	12 ( 0 to 42 )	31 ( 3 to 72 )	1 ( 0 to 2 )	2 ( 0 to 4 )	0 ( 0 to 1 )	1 ( 0 to 1 )	12 ( 0 to 42 )	31 ( 3 to 71 )	59.961 ( 0 to 209.403 )	66.352 ( 5.48 to 154.33 )	1074.757 ( 0 to 3753.295 )	1173.787 ( 96.854 to 2725.428 )	18.135 ( 0 to 63.076 )	21.136 ( 1.912 to 52.087 )	1056.621 ( 0 to 3690.89 )	1152.651 ( 94.777 to 2677.237 )	0.13 (-0.1 to 0.36)	0.07 (-0.17 to 0.31)	0.23 (0.02 to 0.45)	0.07 (-0.18 to 0.31)	158.333	100	Inf	158.333
16	Andorra	Ischemic heart disease	Particulate matter pollution	Both	100 ( 39 to 184 )	68 ( 33 to 115 )	6 ( 2 to 11 )	5 ( 2 to 8 )	3 ( 1 to 7 )	4 ( 2 to 7 )	97 ( 37 to 179 )	64 ( 31 to 109 )	95.524 ( 37.646 to 175.932 )	21.443 ( 10.275 to 36.411 )	1493.847 ( 582.225 to 2745.483 )	324.966 ( 157.437 to 550.254 )	47.799 ( 17.996 to 93.796 )	18.903 ( 8.162 to 34.499 )	1446.048 ( 561.411 to 2671.59 )	306.063 ( 147.375 to 522.232 )	-4.53 (-4.88 to -4.17)	-4.67 (-5.01 to -4.33)	-3.29 (-3.65 to -2.93)	-4.73 (-5.07 to -4.38)	-32	-16.667	33.333	-34.021
17	Andorra	Ischemic heart disease	Particulate matter pollution	Female	40 ( 15 to 74 )	32 ( 15 to 56 )	2 ( 1 to 5 )	3 ( 1 to 4 )	1 ( 0 to 2 )	1 ( 1 to 2 )	39 ( 15 to 72 )	31 ( 15 to 54 )	83.43 ( 32.326 to 156.114 )	19.848 ( 9.293 to 34.436 )	1216.176 ( 465.059 to 2275.622 )	279.889 ( 132.605 to 485.629 )	30.567 ( 11.368 to 60.166 )	11.882 ( 5.108 to 21.906 )	1185.61 ( 452.008 to 2223.542 )	268.007 ( 126.104 to 468.056 )	-4.33 (-4.72 to -3.95)	-4.47 (-4.85 to -4.1)	-3.47 (-3.84 to -3.09)	-4.5 (-4.88 to -4.12)	-20	50	0	-20.513
18	Andorra	Ischemic heart disease	Particulate matter pollution	Male	60 ( 23 to 112 )	36 ( 17 to 61 )	3 ( 1 to 6 )	2 ( 1 to 4 )	2 ( 1 to 5 )	3 ( 1 to 5 )	58 ( 22 to 108 )	33 ( 15 to 58 )	106.628 ( 40.497 to 198.32 )	22.722 ( 10.588 to 39.424 )	1755.308 ( 665.124 to 3245.406 )	365.209 ( 171.575 to 631.495 )	65.1 ( 24.622 to 128.018 )	25.913 ( 11.141 to 47.505 )	1690.208 ( 635.033 to 3149.763 )	339.295 ( 157.767 to 591.844 )	-4.69 (-5.09 to -4.29)	-4.8 (-5.2 to -4.41)	-3.16 (-3.52 to -2.81)	-4.89 (-5.3 to -4.48)	-40	-33.333	50	-43.103
19	Angola	Ischemic heart disease	Particulate matter pollution	Both	25147 ( 17118 to 35426 )	51733 ( 32191 to 75085 )	1179 ( 799 to 1661 )	2558 ( 1593 to 3711 )	296 ( 167 to 468 )	664 ( 354 to 1098 )	24851 ( 16826 to 35065 )	51069 ( 31739 to 74284 )	376.623 ( 254.922 to 529.421 )	281.124 ( 174.888 to 406.135 )	6797.094 ( 4627.414 to 9550.433 )	4810.509 ( 2998.413 to 6955.225 )	87.283 ( 49.448 to 137.865 )	63.608 ( 34.174 to 105.185 )	6709.812 ( 4544.768 to 9445.554 )	4746.901 ( 2953.138 to 6879.682 )	-1.28 (-1.41 to -1.16)	-1.47 (-1.59 to -1.34)	-1.16 (-1.27 to -1.06)	-1.47 (-1.6 to -1.35)	105.722	116.964	124.324	105.501
20	Angola	Ischemic heart disease	Particulate matter pollution	Female	10234 ( 6290 to 15344 )	23695 ( 13583 to 36638 )	507 ( 312 to 761 )	1238 ( 712 to 1910 )	108 ( 59 to 170 )	284 ( 151 to 466 )	10127 ( 6188 to 15229 )	23411 ( 13355 to 36347 )	333.503 ( 206.055 to 503.121 )	245.402 ( 141.796 to 378.059 )	5731.753 ( 3546.557 to 8597.474 )	4036.676 ( 2330.047 to 6210.87 )	63.773 ( 35.476 to 100.496 )	48.916 ( 26.208 to 80.261 )	5667.98 ( 3488.698 to 8531.76 )	3987.76 ( 2290.481 to 6161.482 )	-1.32 (-1.49 to -1.16)	-1.47 (-1.64 to -1.3)	-1 (-1.1 to -0.91)	-1.48 (-1.65 to -1.31)	131.532	144.181	162.963	131.174
21	Angola	Ischemic heart disease	Particulate matter pollution	Male	14913 ( 9592 to 21569 )	28037 ( 17042 to 42101 )	673 ( 431 to 975 )	1320 ( 803 to 1984 )	189 ( 105 to 300 )	379 ( 197 to 637 )	14725 ( 9429 to 21357 )	27658 ( 16778 to 41602 )	420.516 ( 267.43 to 608.556 )	329.812 ( 199.74 to 495.355 )	7873.38 ( 5052.042 to 11371.585 )	5818.599 ( 3538.199 to 8725.614 )	112.871 ( 63.292 to 180.274 )	83.873 ( 44.058 to 140.732 )	7760.509 ( 4955.184 to 11241.895 )	5734.726 ( 3480.383 to 8614.798 )	-1.13 (-1.23 to -1.02)	-1.34 (-1.45 to -1.23)	-1.11 (-1.23 to -0.99)	-1.34 (-1.45 to -1.23)	88.004	96.137	100.529	87.83
22	Antigua and Barbuda	Ischemic heart disease	Particulate matter pollution	Both	187 ( 46 to 385 )	191 ( 73 to 346 )	12 ( 3 to 24 )	11 ( 4 to 20 )	4 ( 1 to 10 )	7 ( 2 to 14 )	183 ( 44 to 377 )	184 ( 70 to 334 )	158.5 ( 38.51 to 326.285 )	96.164 ( 36.539 to 174.199 )	2607.669 ( 635.27 to 5362.845 )	1557.473 ( 593.493 to 2817.55 )	58.147 ( 12.756 to 132.446 )	57.704 ( 17.819 to 112.468 )	2549.522 ( 617.036 to 5244.724 )	1499.769 ( 572.841 to 2722.965 )	-1.84 (-2.09 to -1.59)	-2.02 (-2.29 to -1.75)	-0.12 (-0.26 to 0.02)	-2.07 (-2.34 to -1.8)	2.139	-8.333	75	0.546
23	Antigua and Barbuda	Ischemic heart disease	Particulate matter pollution	Female	86 ( 21 to 176 )	79 ( 30 to 141 )	6 ( 1 to 12 )	5 ( 2 to 9 )	2 ( 0 to 4 )	3 ( 1 to 5 )	85 ( 21 to 173 )	76 ( 28 to 136 )	127.927 ( 31.657 to 261.441 )	81.356 ( 30.359 to 144.916 )	1971.222 ( 486.571 to 4013.912 )	1210.605 ( 453.141 to 2165.494 )	40.148 ( 8.875 to 89.887 )	39.88 ( 12.345 to 78.613 )	1931.074 ( 474.533 to 3939.576 )	1170.726 ( 437.887 to 2092.615 )	-1.71 (-1.95 to -1.48)	-1.87 (-2.1 to -1.63)	-0.11 (-0.22 to -0.01)	-1.91 (-2.15 to -1.67)	-8.14	-16.667	50	-10.588
24	Antigua and Barbuda	Ischemic heart disease	Particulate matter pollution	Male	101 ( 24 to 210 )	112 ( 43 to 206 )	6 ( 1 to 12 )	6 ( 2 to 11 )	2 ( 1 to 6 )	5 ( 1 to 9 )	98 ( 23 to 205 )	108 ( 41 to 198 )	201.748 ( 48.085 to 419.461 )	110.815 ( 42.034 to 202.622 )	3443.631 ( 826.014 to 7165.524 )	1920.283 ( 729.052 to 3515.636 )	82.52 ( 17.482 to 189.971 )	78 ( 23.913 to 152.443 )	3361.112 ( 800.236 to 6987.811 )	1842.283 ( 699.746 to 3382.264 )	-1.93 (-2.35 to -1.5)	-2.17 (-2.57 to -1.76)	-0.3 (-0.46 to -0.13)	-2.23 (-2.64 to -1.81)	10.891	0	150	10.204
25	Argentina	Ischemic heart disease	Particulate matter pollution	Both	134201 ( 65072 to 212819 )	69167 ( 35580 to 110942 )	7980 ( 3877 to 12629 )	4345 ( 2221 to 7010 )	1420 ( 601 to 2572 )	1501 ( 636 to 2788 )	132781 ( 64321 to 210368 )	67666 ( 34712 to 108678 )	219.106 ( 106.729 to 346.771 )	58.641 ( 29.985 to 94.584 )	3436.445 ( 1669.046 to 5449.151 )	944.369 ( 486.024 to 1514.027 )	35.762 ( 15.149 to 64.831 )	20.48 ( 8.67 to 38.065 )	3400.683 ( 1650.171 to 5386.986 )	923.888 ( 474.096 to 1483.225 )	-4.03 (-4.32 to -3.73)	-4.03 (-4.31 to -3.75)	-2.28 (-2.52 to -2.03)	-4.06 (-4.34 to -3.78)	-48.46	-45.551	5.704	-49.039
26	Argentina	Ischemic heart disease	Particulate matter pollution	Female	56839 ( 27928 to 89612 )	29171 ( 14666 to 47479 )	3805 ( 1875 to 5998 )	2106 ( 1054 to 3446 )	596 ( 257 to 1085 )	517 ( 216 to 968 )	56243 ( 27635 to 88697 )	28654 ( 14374 to 46634 )	176.777 ( 87.232 to 278.931 )	45.141 ( 22.614 to 73.757 )	2528.832 ( 1243.936 to 3989.339 )	656.421 ( 330.226 to 1066.815 )	26.052 ( 11.246 to 47.427 )	11.958 ( 4.981 to 22.39 )	2502.78 ( 1231.117 to 3949.164 )	644.463 ( 323.506 to 1047.41 )	-4.17 (-4.47 to -3.87)	-4.18 (-4.48 to -3.88)	-3.21 (-3.54 to -2.88)	-4.19 (-4.49 to -3.89)	-48.678	-44.652	-13.255	-49.053
27	Argentina	Ischemic heart disease	Particulate matter pollution	Male	77362 ( 37334 to 123835 )	39997 ( 20594 to 64598 )	4175 ( 2013 to 6676 )	2239 ( 1149 to 3629 )	825 ( 343 to 1499 )	984 ( 412 to 1824 )	76538 ( 36869 to 122471 )	39013 ( 20046 to 63093 )	276.02 ( 133.269 to 441.055 )	76.525 ( 39.255 to 124.048 )	4606.948 ( 2225.284 to 7372.008 )	1309.924 ( 674.399 to 2115.868 )	49.059 ( 20.428 to 89.464 )	31.949 ( 13.375 to 59.233 )	4557.889 ( 2197.363 to 7289.623 )	1277.975 ( 656.572 to 2066.98 )	-3.9 (-4.2 to -3.61)	-3.94 (-4.2 to -3.67)	-1.75 (-1.94 to -1.56)	-3.97 (-4.24 to -3.71)	-48.299	-46.371	19.273	-49.028
28	Armenia	Ischemic heart disease	Particulate matter pollution	Both	29008 ( 17107 to 42796 )	37909 ( 25363 to 51401 )	1724 ( 1007 to 2543 )	2413 ( 1607 to 3277 )	364 ( 172 to 636 )	780 ( 416 to 1259 )	28644 ( 16900 to 42184 )	37129 ( 24784 to 50528 )	634.095 ( 368.003 to 936.566 )	438.45 ( 291.746 to 595.599 )	9904.762 ( 5814.786 to 14621.786 )	6709.507 ( 4487.295 to 9093.076 )	123.089 ( 58.374 to 213.954 )	136.031 ( 72.45 to 219.56 )	9781.673 ( 5745.309 to 14415.9 )	6573.477 ( 4385.869 to 8942.715 )	-1.84 (-2.11 to -1.57)	-1.87 (-2.11 to -1.64)	0.58 (0.41 to 0.74)	-1.91 (-2.14 to -1.67)	30.685	39.965	114.286	29.622
29	Armenia	Ischemic heart disease	Particulate matter pollution	Female	14831 ( 8695 to 21888 )	17466 ( 11694 to 23574 )	956 ( 555 to 1411 )	1249 ( 833 to 1690 )	195 ( 93 to 340 )	390 ( 209 to 627 )	14636 ( 8580 to 21580 )	17076 ( 11418 to 23156 )	570.028 ( 329.221 to 842.245 )	372.926 ( 248.587 to 505.184 )	8446.384 ( 4932.587 to 12476.561 )	5188.51 ( 3473.338 to 7004.692 )	108.909 ( 51.935 to 188.862 )	114.653 ( 61.177 to 184.63 )	8337.475 ( 4868.482 to 12302.405 )	5073.857 ( 3392.19 to 6882.589 )	-1.95 (-2.24 to -1.66)	-2.13 (-2.38 to -1.89)	0.43 (0.26 to 0.59)	-2.17 (-2.42 to -1.92)	17.767	30.649	100	16.671
30	Armenia	Ischemic heart disease	Particulate matter pollution	Male	14177 ( 8378 to 20912 )	20443 ( 13684 to 27783 )	768 ( 450 to 1133 )	1164 ( 778 to 1585 )	169 ( 78 to 299 )	390 ( 203 to 626 )	14008 ( 8276 to 20639 )	20053 ( 13420 to 27309 )	732.966 ( 426.92 to 1082.622 )	531.959 ( 355.218 to 723.964 )	12069.244 ( 7099.397 to 17822.756 )	8820.96 ( 5903.947 to 11985.74 )	145.566 ( 67.11 to 256.623 )	166.749 ( 86.542 to 267.274 )	11923.678 ( 7010.643 to 17584.405 )	8654.211 ( 5792.202 to 11778.949 )	-1.78 (-2.03 to -1.52)	-1.67 (-1.9 to -1.45)	0.68 (0.51 to 0.85)	-1.71 (-1.93 to -1.48)	44.198	51.562	130.769	43.154
34	Australia	Ischemic heart disease	Particulate matter pollution	Both	27795 ( 880 to 74887 )	22470 ( 12469 to 33931 )	1684 ( 54 to 4541 )	1651 ( 913 to 2500 )	499 ( 13 to 1382 )	1240 ( 578 to 2161 )	27296 ( 867 to 73553 )	21231 ( 11821 to 32125 )	70.417 ( 2.265 to 190.154 )	24.001 ( 13.297 to 36.314 )	1110.495 ( 35.242 to 2995.15 )	345.529 ( 192.054 to 521.719 )	19.595 ( 0.499 to 54.416 )	19.708 ( 9.202 to 34.376 )	1090.9 ( 34.74 to 2943.008 )	325.821 ( 181.8 to 492.955 )	-4.21 (-4.75 to -3.67)	-4.55 (-5.13 to -3.96)	-0.99 (-1.46 to -0.51)	-4.67 (-5.25 to -4.08)	-19.158	-1.96	148.497	-22.219
35	Australia	Ischemic heart disease	Particulate matter pollution	Female	12070 ( 392 to 32861 )	8703 ( 4729 to 13338 )	821 ( 27 to 2239 )	733 ( 395 to 1130 )	227 ( 6 to 622 )	480 ( 224 to 834 )	11844 ( 386 to 32279 )	8223 ( 4460 to 12664 )	56.014 ( 1.843 to 152.76 )	17.226 ( 9.318 to 26.535 )	818.561 ( 26.629 to 2229.738 )	223.305 ( 121.804 to 341.836 )	15.265 ( 0.421 to 42.056 )	13.696 ( 6.424 to 23.805 )	803.296 ( 26.229 to 2190.597 )	209.609 ( 114.085 to 322.409 )	-4.5 (-5 to -4)	-4.94 (-5.48 to -4.39)	-1.52 (-2.01 to -1.03)	-5.06 (-5.6 to -4.52)	-27.896	-10.719	111.454	-30.572
36	Australia	Ischemic heart disease	Particulate matter pollution	Male	15724 ( 482 to 42308 )	13767 ( 7722 to 20800 )	863 ( 27 to 2324 )	919 ( 516 to 1391 )	272 ( 7 to 762 )	760 ( 349 to 1329 )	15452 ( 476 to 41622 )	13007 ( 7333 to 19725 )	90.493 ( 2.803 to 243.964 )	32.216 ( 18.076 to 48.805 )	1482.922 ( 45.585 to 3992.644 )	485.936 ( 272.572 to 734.696 )	25.436 ( 0.617 to 71.411 )	26.463 ( 12.159 to 46.324 )	1457.486 ( 44.956 to 3928.972 )	459.473 ( 259.029 to 697.148 )	-4.1 (-4.67 to -3.52)	-4.39 (-5.01 to -3.78)	-0.81 (-1.28 to -0.33)	-4.52 (-5.13 to -3.9)	-12.446	6.489	179.412	-15.823
37	Austria	Ischemic heart disease	Particulate matter pollution	Both	65281 ( 34583 to 100579 )	20537 ( 13209 to 28523 )	4132 ( 2193 to 6375 )	1535 ( 978 to 2139 )	1389 ( 659 to 2414 )	839 ( 427 to 1411 )	63892 ( 33884 to 98312 )	19698 ( 12643 to 27371 )	259.731 ( 137.723 to 401.398 )	52.859 ( 33.825 to 73.506 )	4088.531 ( 2163.847 to 6302.949 )	769.376 ( 497.354 to 1066.676 )	86.529 ( 41.088 to 150.519 )	33.949 ( 17.317 to 57.102 )	4002.001 ( 2120.457 to 6163.757 )	735.428 ( 474.303 to 1020.082 )	-5.52 (-5.83 to -5.21)	-5.8 (-6.06 to -5.54)	-3.54 (-3.75 to -3.33)	-5.87 (-6.14 to -5.6)	-68.541	-62.851	-39.597	-69.17
38	Austria	Ischemic heart disease	Particulate matter pollution	Female	32355 ( 17122 to 50124 )	9087 ( 5763 to 12775 )	2270 ( 1201 to 3523 )	776 ( 486 to 1093 )	696 ( 327 to 1216 )	302 ( 150 to 518 )	31659 ( 16757 to 48999 )	8785 ( 5552 to 12367 )	207.022 ( 109.264 to 322.048 )	39.946 ( 25.234 to 56.213 )	2995.173 ( 1582.129 to 4645.501 )	522.82 ( 334.171 to 733.897 )	65.527 ( 30.817 to 114.616 )	20.123 ( 10.012 to 34.512 )	2929.646 ( 1547.053 to 4540.501 )	502.697 ( 320.448 to 706.397 )	-5.71 (-6.08 to -5.35)	-6.09 (-6.4 to -5.78)	-4.58 (-4.86 to -4.31)	-6.13 (-6.44 to -5.82)	-71.915	-65.815	-56.609	-72.251
39	Austria	Ischemic heart disease	Particulate matter pollution	Male	32927 ( 17365 to 50562 )	11450 ( 7433 to 15888 )	1862 ( 985 to 2862 )	759 ( 492 to 1056 )	693 ( 324 to 1224 )	537 ( 274 to 899 )	32234 ( 17019 to 49432 )	10913 ( 7093 to 15150 )	355.947 ( 188.461 to 547.86 )	70.314 ( 45.53 to 97.74 )	5920.082 ( 3124.014 to 9099.478 )	1078.465 ( 700.266 to 1496.446 )	122.686 ( 57.4 to 216.189 )	50.94 ( 25.985 to 85.352 )	5797.396 ( 3062.619 to 8898.92 )	1027.524 ( 668.141 to 1426.219 )	-5.59 (-5.86 to -5.33)	-5.87 (-6.1 to -5.63)	-3.2 (-3.38 to -3.01)	-5.95 (-6.18 to -5.71)	-65.226	-59.237	-22.511	-66.144
40	Azerbaijan	Ischemic heart disease	Particulate matter pollution	Both	58996 ( 30758 to 88074 )	78399 ( 41290 to 120888 )	3370 ( 1767 to 5031 )	4436 ( 2348 to 6827 )	612 ( 266 to 1099 )	997 ( 451 to 1779 )	58384 ( 30456 to 87198 )	77402 ( 40747 to 119604 )	701.502 ( 368.057 to 1046.083 )	486.241 ( 258.127 to 746.711 )	11292.741 ( 5895.178 to 16845.182 )	7686.271 ( 4066.756 to 11827.187 )	115.931 ( 50.267 to 207.474 )	93.725 ( 42.171 to 167.396 )	11176.809 ( 5836.761 to 16678.195 )	7592.546 ( 4014.334 to 11702.762 )	-1.27 (-1.55 to -1)	-1.55 (-1.85 to -1.25)	-0.94 (-1.11 to -0.77)	-1.56 (-1.86 to -1.26)	32.889	31.632	62.908	32.574
41	Azerbaijan	Ischemic heart disease	Particulate matter pollution	Female	31370 ( 16766 to 45807 )	37964 ( 20239 to 58496 )	1950 ( 1040 to 2851 )	2318 ( 1236 to 3563 )	361 ( 162 to 647 )	497 ( 222 to 889 )	31009 ( 16548 to 45240 )	37467 ( 19959 to 57794 )	600.256 ( 319.976 to 878.05 )	426.634 ( 227.548 to 654.949 )	9329.298 ( 4981.518 to 13626.838 )	6538.501 ( 3492.191 to 10057.453 )	105.461 ( 47.242 to 188.954 )	81.887 ( 36.517 to 146.267 )	9223.837 ( 4917.411 to 13461.305 )	6456.614 ( 3445.589 to 9937.249 )	-1.17 (-1.43 to -0.9)	-1.47 (-1.75 to -1.18)	-1.02 (-1.2 to -0.84)	-1.47 (-1.76 to -1.18)	21.02	18.872	37.673	20.826
42	Azerbaijan	Ischemic heart disease	Particulate matter pollution	Male	27625 ( 13263 to 42638 )	40435 ( 20752 to 62793 )	1421 ( 681 to 2192 )	2118 ( 1096 to 3287 )	251 ( 100 to 467 )	500 ( 222 to 893 )	27374 ( 13109 to 42215 )	39935 ( 20542 to 62087 )	950.628 ( 456.985 to 1466.128 )	581.547 ( 302.99 to 899.692 )	15188.006 ( 7301.62 to 23442.858 )	9321.023 ( 4820.561 to 14440.297 )	133.413 ( 52.955 to 248.006 )	109.23 ( 48.399 to 196.097 )	15054.593 ( 7224.068 to 23215.918 )	9211.793 ( 4772.182 to 14284.31 )	-1.74 (-2.04 to -1.44)	-1.88 (-2.17 to -1.58)	-0.98 (-1.16 to -0.8)	-1.88 (-2.18 to -1.59)	46.371	49.05	99.203	45.887
43	Bahamas	Ischemic heart disease	Particulate matter pollution	Both	457 ( 80 to 929 )	696 ( 253 to 1335 )	24 ( 4 to 50 )	38 ( 14 to 73 )	9 ( 2 to 21 )	27 ( 8 to 53 )	448 ( 79 to 909 )	669 ( 241 to 1284 )	147.654 ( 25.915 to 300.159 )	89.199 ( 32.306 to 170.191 )	2645.703 ( 465.337 to 5380.568 )	1515.896 ( 550.856 to 2900.618 )	53.734 ( 8.719 to 121.814 )	57.588 ( 16.763 to 114.003 )	2591.969 ( 455.838 to 5261.588 )	1458.308 ( 526.551 to 2793.77 )	-1.83 (-2.12 to -1.54)	-1.9 (-2.19 to -1.62)	-0.06 (-0.17 to 0.06)	-1.96 (-2.25 to -1.67)	52.298	58.333	200	49.33
44	Bahamas	Ischemic heart disease	Particulate matter pollution	Female	206 ( 36 to 425 )	309 ( 111 to 585 )	12 ( 2 to 24 )	19 ( 7 to 35 )	4 ( 1 to 9 )	11 ( 3 to 21 )	203 ( 35 to 417 )	299 ( 106 to 566 )	119.233 ( 20.573 to 245.13 )	76.839 ( 27.489 to 145.222 )	2045.85 ( 351.706 to 4214.408 )	1218.312 ( 437.263 to 2302.152 )	37.893 ( 6.094 to 87.074 )	41.347 ( 12.172 to 82.656 )	2007.957 ( 345.283 to 4135.949 )	1176.965 ( 419.794 to 2230.496 )	-1.51 (-1.88 to -1.15)	-1.69 (-2.04 to -1.33)	-0.05 (-0.18 to 0.08)	-1.73 (-2.09 to -1.36)	50	58.333	175	47.291
45	Bahamas	Ischemic heart disease	Particulate matter pollution	Male	251 ( 45 to 505 )	387 ( 139 to 740 )	13 ( 2 to 25 )	19 ( 7 to 37 )	5 ( 1 to 12 )	16 ( 5 to 32 )	245 ( 44 to 493 )	371 ( 133 to 712 )	190.095 ( 33.913 to 383.586 )	105.188 ( 37.872 to 201.65 )	3470.249 ( 621.331 to 7005.263 )	1886.33 ( 679.76 to 3605.713 )	76.287 ( 12.396 to 173.523 )	78.525 ( 22.812 to 157.137 )	3393.963 ( 607.374 to 6831.753 )	1807.805 ( 648.921 to 3470.328 )	-2.26 (-2.48 to -2.03)	-2.19 (-2.42 to -1.95)	-0.2 (-0.32 to -0.08)	-2.25 (-2.49 to -2.01)	54.183	46.154	220	51.429
46	Bahrain	Ischemic heart disease	Particulate matter pollution	Both	2748 ( 2102 to 3419 )	4438 ( 3195 to 5829 )	136 ( 104 to 170 )	227 ( 164 to 296 )	29 ( 17 to 44 )	137 ( 80 to 214 )	2720 ( 2082 to 3389 )	4301 ( 3086 to 5669 )	1213.608 ( 927.623 to 1503.041 )	475.329 ( 347.985 to 612.584 )	19471.879 ( 14887.336 to 24151.411 )	7023.251 ( 5127.823 to 9097.963 )	183.328 ( 106.338 to 280.691 )	165.422 ( 95.862 to 254.71 )	19288.551 ( 14755.281 to 23953.009 )	6857.829 ( 4990.392 to 8906.484 )	-3.51 (-3.93 to -3.08)	-3.94 (-4.35 to -3.53)	-0.45 (-0.53 to -0.37)	-3.99 (-4.41 to -3.57)	61.499	66.912	372.414	58.125
47	Bahrain	Ischemic heart disease	Particulate matter pollution	Female	1127 ( 839 to 1431 )	1713 ( 1188 to 2287 )	58 ( 44 to 74 )	94 ( 66 to 125 )	10 ( 6 to 15 )	42 ( 24 to 66 )	1117 ( 831 to 1420 )	1671 ( 1154 to 2232 )	1067.64 ( 802.423 to 1347.777 )	415.882 ( 293.022 to 546.558 )	16838.599 ( 12605.199 to 21308.52 )	6044.057 ( 4244.566 to 7982.362 )	135.408 ( 77.545 to 209.891 )	120.031 ( 68.063 to 186.116 )	16703.191 ( 12496.525 to 21143.294 )	5924.026 ( 4145.359 to 7830.274 )	-3.54 (-3.95 to -3.13)	-4.01 (-4.42 to -3.6)	-0.53 (-0.62 to -0.44)	-4.06 (-4.47 to -3.64)	51.996	62.069	320	49.597
48	Bahrain	Ischemic heart disease	Particulate matter pollution	Male	1621 ( 1215 to 2048 )	2725 ( 1915 to 3675 )	78 ( 58 to 98 )	132 ( 93 to 179 )	19 ( 11 to 29 )	95 ( 55 to 149 )	1602 ( 1200 to 2026 )	2630 ( 1839 to 3569 )	1400.819 ( 1043.254 to 1769.641 )	546.33 ( 391.746 to 723.017 )	22423.294 ( 16742.591 to 28322.405 )	8066.873 ( 5755.088 to 10729.254 )	232.798 ( 134.591 to 358.058 )	207.309 ( 119.5 to 320.724 )	22190.497 ( 16563.573 to 28050.554 )	7859.564 ( 5591.465 to 10498.409 )	-3.47 (-3.91 to -3.03)	-3.88 (-4.3 to -3.46)	-0.47 (-0.55 to -0.38)	-3.94 (-4.37 to -3.51)	68.106	69.231	400	64.17
49	Bangladesh	Ischemic heart disease	Particulate matter pollution	Both	333107 ( 237903 to 445641 )	851539 ( 582859 to 1157213 )	16121 ( 11430 to 21649 )	45301 ( 30900 to 61683 )	6673 ( 3814 to 10501 )	24371 ( 13872 to 38245 )	326434 ( 232333 to 438317 )	827167 ( 561964 to 1130434 )	321.961 ( 227.46 to 432.916 )	306.266 ( 209.033 to 415.92 )	6267.527 ( 4470.446 to 8383.157 )	5304.088 ( 3634.618 to 7194.853 )	131.569 ( 75.291 to 206.583 )	149.984 ( 85.549 to 234.843 )	6135.958 ( 4359.045 to 8238.094 )	5154.105 ( 3505.324 to 7030.42 )	-0.06 (-0.25 to 0.13)	-0.35 (-0.48 to -0.21)	0.43 (0.32 to 0.54)	-0.37 (-0.5 to -0.23)	155.635	181.006	265.218	153.395
50	Bangladesh	Ischemic heart disease	Particulate matter pollution	Female	113904 ( 75089 to 159488 )	327197 ( 212226 to 463545 )	5757 ( 3743 to 8142 )	17642 ( 11299 to 25046 )	2119 ( 1201 to 3393 )	8434 ( 4675 to 13416 )	111784 ( 73075 to 156855 )	318763 ( 204127 to 454209 )	270.788 ( 174.929 to 386.715 )	245.421 ( 156.264 to 348.946 )	4997.26 ( 3282.132 to 7032.005 )	4249.265 ( 2748.771 to 6020.023 )	95.413 ( 54.064 to 152.428 )	109.029 ( 60.593 to 173.082 )	4901.847 ( 3192.378 to 6915.477 )	4140.236 ( 2643.999 to 5899.349 )	0.01 (-0.12 to 0.14)	-0.15 (-0.3 to 0)	0.5 (0.4 to 0.61)	-0.16 (-0.31 to -0.01)	187.257	206.444	298.018	185.16
51	Bangladesh	Ischemic heart disease	Particulate matter pollution	Male	219203 ( 148546 to 306826 )	524342 ( 343810 to 740919 )	10363 ( 6913 to 14678 )	27659 ( 17978 to 39232 )	4553 ( 2574 to 7167 )	15938 ( 9032 to 25283 )	214650 ( 144496 to 301286 )	508404 ( 330088 to 721576 )	362.496 ( 240.644 to 515.473 )	361.536 ( 235.704 to 510.992 )	7290.26 ( 4929.031 to 10225.893 )	6271.512 ( 4117.501 to 8846.081 )	158.768 ( 89.866 to 249.45 )	186.625 ( 106.055 to 295.19 )	7131.491 ( 4787.149 to 10033.491 )	6084.887 ( 3957.673 to 8619.675 )	-0.03 (-0.33 to 0.26)	-0.39 (-0.61 to -0.17)	0.51 (0.38 to 0.63)	-0.41 (-0.64 to -0.19)	139.204	166.901	250.055	136.853
52	Barbados	Ischemic heart disease	Particulate matter pollution	Both	1106 ( 301 to 2095 )	1076 ( 454 to 1845 )	71 ( 19 to 135 )	66 ( 28 to 114 )	29 ( 7 to 62 )	53 ( 19 to 97 )	1077 ( 295 to 2045 )	1023 ( 431 to 1766 )	181.805 ( 49.705 to 344.592 )	99.725 ( 42.165 to 170.656 )	2799.893 ( 764.785 to 5308.526 )	1580.843 ( 666.984 to 2708.334 )	71.18 ( 17.671 to 153.939 )	76.17 ( 26.884 to 141.288 )	2728.713 ( 749.918 to 5182.901 )	1504.674 ( 634.077 to 2594.503 )	-2 (-2.43 to -1.57)	-1.99 (-2.42 to -1.55)	0.17 (0.01 to 0.33)	-2.07 (-2.51 to -1.62)	-2.712	-7.042	82.759	-5.014
53	Barbados	Ischemic heart disease	Particulate matter pollution	Female	567 ( 155 to 1081 )	507 ( 216 to 856 )	39 ( 11 to 75 )	34 ( 14 to 57 )	13 ( 3 to 27 )	21 ( 7 to 39 )	555 ( 152 to 1056 )	487 ( 207 to 826 )	161.582 ( 44.1 to 307.254 )	89.101 ( 38.022 to 150.263 )	2344.186 ( 640.542 to 4468.634 )	1329.834 ( 567.177 to 2244.002 )	52.256 ( 12.602 to 111.512 )	54 ( 18.724 to 101.419 )	2291.931 ( 626.162 to 4369.879 )	1275.834 ( 543.651 to 2165.578 )	-1.66 (-2.07 to -1.26)	-1.62 (-2.02 to -1.22)	0.03 (-0.12 to 0.18)	-1.67 (-2.08 to -1.27)	-10.582	-12.821	61.538	-12.252
54	Barbados	Ischemic heart disease	Particulate matter pollution	Male	538 ( 146 to 1031 )	569 ( 236 to 980 )	32 ( 9 to 61 )	33 ( 13 to 56 )	16 ( 4 to 35 )	32 ( 11 to 59 )	522 ( 143 to 1000 )	537 ( 222 to 930 )	208.564 ( 56.977 to 400.235 )	112.459 ( 46.646 to 194.177 )	3413.024 ( 931.986 to 6535.416 )	1881.473 ( 780.788 to 3240.138 )	98.44 ( 24.577 to 213.712 )	103.522 ( 36.503 to 192.861 )	3314.584 ( 912.034 to 6350.48 )	1777.952 ( 736.953 to 3078.976 )	-2.37 (-2.86 to -1.88)	-2.39 (-2.89 to -1.88)	0.11 (-0.05 to 0.27)	-2.5 (-3.02 to -1.98)	5.762	3.125	100	2.874
55	Belarus	Ischemic heart disease	Particulate matter pollution	Both	163322 ( 91219 to 232668 )	123684 ( 82401 to 173787 )	10245 ( 5735 to 14620 )	7830 ( 5238 to 11006 )	2190 ( 1035 to 3734 )	1624 ( 854 to 2636 )	161132 ( 90176 to 229845 )	122060 ( 81283 to 171783 )	675.903 ( 378.328 to 964.795 )	371.986 ( 248.848 to 522.803 )	10285.727 ( 5748.681 to 14657.822 )	5802.06 ( 3866.63 to 8150.012 )	136.728 ( 64.594 to 232.503 )	76.364 ( 40.025 to 123.976 )	10148.999 ( 5683.504 to 14480.887 )	5725.696 ( 3813.884 to 8054.945 )	-2.47 (-2.87 to -2.07)	-2.44 (-2.9 to -1.97)	-1.99 (-2.15 to -1.83)	-2.44 (-2.91 to -1.97)	-24.27	-23.572	-25.845	-24.248
56	Belarus	Ischemic heart disease	Particulate matter pollution	Female	96216 ( 54373 to 137542 )	63268 ( 42213 to 89191 )	6503 ( 3667 to 9301 )	4576 ( 3065 to 6464 )	1381 ( 651 to 2349 )	988 ( 514 to 1606 )	94836 ( 53617 to 135720 )	62280 ( 41524 to 88013 )	611.344 ( 344.09 to 874.762 )	300.698 ( 201.152 to 424.98 )	8834.825 ( 4985.701 to 12633.815 )	4311.99 ( 2874.316 to 6081.529 )	125.839 ( 59.232 to 213.888 )	69.122 ( 35.838 to 112.468 )	8708.985 ( 4916.035 to 12468.187 )	4242.868 ( 2825.43 to 5998.21 )	-2.91 (-3.28 to -2.54)	-2.97 (-3.4 to -2.55)	-2.03 (-2.18 to -1.88)	-2.99 (-3.42 to -2.56)	-34.244	-29.632	-28.458	-34.329
57	Belarus	Ischemic heart disease	Particulate matter pollution	Male	67106 ( 37477 to 95419 )	60417 ( 40221 to 85153 )	3742 ( 2093 to 5323 )	3254 ( 2175 to 4570 )	809 ( 373 to 1395 )	637 ( 330 to 1030 )	66297 ( 37044 to 94292 )	59780 ( 39748 to 84280 )	808.917 ( 452.852 to 1151.322 )	513.944 ( 344.873 to 719.799 )	13120.361 ( 7344.044 to 18663.204 )	8460.12 ( 5653.267 to 11889.735 )	158.847 ( 73.138 to 272.817 )	89.128 ( 46.009 to 144.12 )	12961.514 ( 7258.751 to 18440.709 )	8370.992 ( 5587.423 to 11763.074 )	-1.86 (-2.28 to -1.44)	-1.9 (-2.4 to -1.39)	-1.99 (-2.16 to -1.82)	-1.9 (-2.4 to -1.39)	-9.968	-13.041	-21.261	-9.83
58	Belgium	Ischemic heart disease	Particulate matter pollution	Both	67972 ( 34954 to 105791 )	14662 ( 9232 to 20303 )	4265 ( 2183 to 6658 )	1034 ( 641 to 1445 )	1306 ( 587 to 2384 )	736 ( 373 to 1219 )	66665 ( 34238 to 103676 )	13926 ( 8763 to 19357 )	211.007 ( 107.857 to 330.138 )	27.557 ( 17.24 to 38.374 )	3323.99 ( 1708.316 to 5180.123 )	430.589 ( 273.023 to 594.224 )	63.343 ( 28.412 to 115.765 )	23.02 ( 11.651 to 38.321 )	3260.647 ( 1673.394 to 5078.171 )	407.569 ( 258.502 to 564.76 )	-6.52 (-6.88 to -6.17)	-6.6 (-6.92 to -6.28)	-3.38 (-3.61 to -3.15)	-6.7 (-7.03 to -6.38)	-78.429	-75.756	-43.645	-79.11
59	Belgium	Ischemic heart disease	Particulate matter pollution	Female	31179 ( 15866 to 49259 )	5850 ( 3588 to 8311 )	2199 ( 1113 to 3486 )	472 ( 284 to 674 )	600 ( 270 to 1093 )	271 ( 136 to 454 )	30580 ( 15560 to 48252 )	5578 ( 3408 to 7946 )	165.039 ( 83.389 to 261.702 )	19.081 ( 11.645 to 27.176 )	2397.009 ( 1219.125 to 3787.321 )	271.944 ( 169.118 to 385.227 )	47.039 ( 21.062 to 85.793 )	14.813 ( 7.396 to 24.794 )	2349.97 ( 1194.672 to 3708.815 )	257.131 ( 159.435 to 365.029 )	-6.89 (-7.26 to -6.52)	-7.02 (-7.35 to -6.69)	-3.84 (-4.12 to -3.57)	-7.13 (-7.46 to -6.79)	-81.237	-78.536	-54.833	-81.759
60	Belgium	Ischemic heart disease	Particulate matter pollution	Male	36793 ( 18974 to 57183 )	8812 ( 5597 to 12287 )	2066 ( 1060 to 3205 )	562 ( 353 to 785 )	707 ( 313 to 1298 )	465 ( 236 to 775 )	36086 ( 18557 to 55883 )	8348 ( 5295 to 11660 )	285.102 ( 146.5 to 443.895 )	38.961 ( 24.539 to 54.438 )	4659.448 ( 2402.28 to 7254.946 )	625.981 ( 397.905 to 872.8 )	87.382 ( 38.658 to 160.372 )	33.192 ( 16.821 to 55.436 )	4572.067 ( 2352.054 to 7094.481 )	592.789 ( 376.407 to 827.915 )	-6.4 (-6.77 to -6.04)	-6.49 (-6.82 to -6.17)	-3.27 (-3.47 to -3.06)	-6.59 (-6.93 to -6.26)	-76.05	-72.798	-34.229	-76.866
61	Belize	Ischemic heart disease	Particulate matter pollution	Both	468 ( 258 to 713 )	671 ( 331 to 1072 )	27 ( 15 to 42 )	38 ( 19 to 60 )	12 ( 5 to 21 )	28 ( 11 to 51 )	457 ( 251 to 695 )	642 ( 316 to 1026 )	242.111 ( 133.243 to 368.713 )	121.618 ( 60.016 to 193.361 )	4124.485 ( 2276.338 to 6285.698 )	2054.077 ( 1012.781 to 3276.264 )	101.781 ( 46.152 to 184.91 )	87.305 ( 34.575 to 157.525 )	4022.705 ( 2215.845 to 6124.94 )	1966.772 ( 968.39 to 3136.113 )	-2.73 (-3.11 to -2.34)	-2.82 (-3.21 to -2.43)	-0.67 (-0.79 to -0.56)	-2.89 (-3.29 to -2.49)	43.376	40.741	133.333	40.481
62	Belize	Ischemic heart disease	Particulate matter pollution	Female	224 ( 123 to 338 )	291 ( 145 to 461 )	14 ( 8 to 21 )	17 ( 9 to 28 )	4 ( 2 to 8 )	10 ( 4 to 17 )	219 ( 121 to 332 )	282 ( 140 to 446 )	231.417 ( 126.975 to 350.3 )	112.466 ( 55.86 to 177.481 )	3799.843 ( 2092.222 to 5752.041 )	1815.823 ( 903.323 to 2867.264 )	71.686 ( 32.91 to 129.813 )	60.414 ( 24.227 to 108.562 )	3728.157 ( 2049.57 to 5643.518 )	1755.409 ( 872.189 to 2776.768 )	-2.71 (-3.04 to -2.37)	-2.84 (-3.15 to -2.52)	-0.79 (-0.91 to -0.68)	-2.89 (-3.21 to -2.57)	29.911	21.429	150	28.767
63	Belize	Ischemic heart disease	Particulate matter pollution	Male	245 ( 133 to 376 )	379 ( 183 to 610 )	13 ( 7 to 21 )	20 ( 10 to 33 )	7 ( 3 to 13 )	19 ( 7 to 34 )	237 ( 129 to 365 )	361 ( 175 to 583 )	252.497 ( 137.016 to 388.069 )	129.871 ( 62.829 to 209.788 )	4433.551 ( 2415.086 to 6821.442 )	2276.078 ( 1098.067 to 3659.892 )	133.228 ( 59.611 to 243.785 )	112.88 ( 44.829 to 206.085 )	4300.323 ( 2340.091 to 6614.177 )	2163.198 ( 1046.606 to 3497.309 )	-2.77 (-3.24 to -2.3)	-2.83 (-3.3 to -2.37)	-0.7 (-0.82 to -0.58)	-2.91 (-3.39 to -2.43)	54.694	53.846	171.429	52.321
64	Benin	Ischemic heart disease	Particulate matter pollution	Both	9050 ( 6299 to 12474 )	21640 ( 14686 to 30055 )	493 ( 340 to 680 )	1175 ( 801 to 1618 )	196 ( 112 to 305 )	552 ( 309 to 876 )	8854 ( 6129 to 12249 )	21089 ( 14233 to 29342 )	234.429 ( 161.501 to 323.48 )	250.179 ( 171.553 to 342.025 )	4026.712 ( 2798.018 to 5547.526 )	4179.499 ( 2853.648 to 5767.468 )	86.552 ( 49.761 to 134.934 )	103.624 ( 58.328 to 164.165 )	3940.16 ( 2723.224 to 5448.633 )	4075.875 ( 2767.731 to 5635.272 )	0.29 (0.13 to 0.44)	0.19 (0.02 to 0.36)	0.66 (0.63 to 0.69)	0.17 (0 to 0.35)	139.116	138.337	181.633	138.186
65	Benin	Ischemic heart disease	Particulate matter pollution	Female	3776 ( 2393 to 5694 )	10031 ( 6359 to 14859 )	213 ( 134 to 321 )	574 ( 365 to 847 )	64 ( 36 to 101 )	197 ( 109 to 315 )	3712 ( 2340 to 5621 )	9835 ( 6188 to 14656 )	198.796 ( 124.846 to 299.966 )	217.597 ( 138.753 to 319.617 )	3316.954 ( 2099.589 to 4996.117 )	3541.16 ( 2253.653 to 5223.041 )	55.96 ( 31.418 to 88.864 )	68.664 ( 38.141 to 109.866 )	3260.994 ( 2052.653 to 4933.277 )	3472.497 ( 2194.394 to 5152.242 )	0.4 (0.29 to 0.52)	0.31 (0.18 to 0.44)	0.74 (0.71 to 0.77)	0.3 (0.17 to 0.43)	165.651	169.484	207.812	164.952
66	Benin	Ischemic heart disease	Particulate matter pollution	Male	5274 ( 3401 to 7767 )	11609 ( 7297 to 17119 )	280 ( 177 to 415 )	601 ( 378 to 886 )	132 ( 74 to 207 )	355 ( 195 to 572 )	5142 ( 3274 to 7626 )	11254 ( 7009 to 16712 )	273.01 ( 172.239 to 404.826 )	293.69 ( 186.622 to 429.002 )	4779.104 ( 3073.56 to 7043.816 )	4971.578 ( 3153.911 to 7282.315 )	118.658 ( 67.109 to 186.33 )	146.396 ( 80.949 to 235.09 )	4660.446 ( 2959.92 to 6916.627 )	4825.182 ( 3032.726 to 7116.139 )	0.29 (0.1 to 0.48)	0.17 (-0.03 to 0.37)	0.76 (0.73 to 0.79)	0.15 (-0.06 to 0.36)	120.118	114.643	168.939	118.864
67	Bermuda	Ischemic heart disease	Particulate matter pollution	Both	151 ( 0 to 400 )	67 ( 13 to 131 )	9 ( 0 to 23 )	4 ( 1 to 9 )	2 ( 0 to 6 )	3 ( 1 to 7 )	149 ( 0 to 394 )	63 ( 12 to 124 )	125.42 ( 0 to 331.941 )	22.315 ( 4.218 to 43.934 )	2034.524 ( 0 to 5375.354 )	348.563 ( 65.787 to 684.207 )	30.519 ( 0 to 85.915 )	18.176 ( 3.388 to 38.513 )	2004.005 ( 0 to 5298.927 )	330.386 ( 62.115 to 647.81 )	-6.19 (-6.63 to -5.75)	-6.27 (-6.72 to -5.82)	-2.43 (-2.81 to -2.05)	-6.4 (-6.85 to -5.94)	-55.629	-55.556	50	-57.718
68	Bermuda	Ischemic heart disease	Particulate matter pollution	Female	59 ( 0 to 156 )	23 ( 4 to 46 )	4 ( 0 to 10 )	2 ( 0 to 4 )	1 ( 0 to 3 )	1 ( 0 to 3 )	58 ( 0 to 154 )	22 ( 4 to 43 )	90.596 ( 0 to 240.272 )	13.661 ( 2.587 to 27.064 )	1341.65 ( 0 to 3555.867 )	191.384 ( 36.39 to 377.679 )	23.596 ( 0 to 66.228 )	13.298 ( 2.483 to 28.309 )	1318.054 ( 0 to 3495.097 )	178.086 ( 33.485 to 352.769 )	-7.07 (-7.58 to -6.56)	-7.26 (-7.78 to -6.74)	-2.59 (-2.97 to -2.21)	-7.45 (-7.98 to -6.92)	-61.017	-50	0	-62.069
69	Bermuda	Ischemic heart disease	Particulate matter pollution	Male	92 ( 0 to 241 )	44 ( 8 to 86 )	5 ( 0 to 13 )	3 ( 0 to 5 )	1 ( 0 to 4 )	2 ( 0 to 4 )	91 ( 0 to 238 )	42 ( 8 to 82 )	179.911 ( 0 to 473.092 )	34.595 ( 6.506 to 68.17 )	3021.669 ( 0 to 7911.935 )	555.866 ( 104.512 to 1092.552 )	40.602 ( 0 to 114.544 )	24.472 ( 4.531 to 51.8 )	2981.067 ( 0 to 7806.836 )	531.394 ( 99.596 to 1045.115 )	-5.66 (-6.05 to -5.26)	-5.78 (-6.2 to -5.36)	-2.42 (-2.81 to -2.03)	-5.87 (-6.3 to -5.45)	-52.174	-40	100	-53.846
70	Bhutan	Ischemic heart disease	Particulate matter pollution	Both	1300 ( 841 to 1845 )	2662 ( 1723 to 3712 )	62 ( 39 to 88 )	153 ( 99 to 211 )	28 ( 16 to 44 )	69 ( 38 to 110 )	1273 ( 817 to 1817 )	2593 ( 1666 to 3627 )	289.864 ( 180.722 to 417.324 )	227.413 ( 148.528 to 314.495 )	5302.402 ( 3388.417 to 7538.565 )	3804.037 ( 2468.622 to 5294.173 )	118.235 ( 67.33 to 185.854 )	97.667 ( 53.856 to 156.611 )	5184.167 ( 3287.756 to 7419.116 )	3706.37 ( 2387.581 to 5173.923 )	-0.84 (-1.01 to -0.66)	-1.16 (-1.33 to -0.98)	-0.74 (-0.92 to -0.57)	-1.17 (-1.34 to -0.99)	104.769	146.774	146.429	103.692
71	Bhutan	Ischemic heart disease	Particulate matter pollution	Female	581 ( 341 to 891 )	974 ( 553 to 1521 )	29 ( 16 to 44 )	57 ( 32 to 89 )	11 ( 6 to 18 )	25 ( 14 to 41 )	570 ( 331 to 881 )	948 ( 533 to 1493 )	254.171 ( 143.583 to 396.916 )	167.719 ( 94.314 to 262.079 )	4634.399 ( 2693.832 to 7133.521 )	2783.282 ( 1582.113 to 4344.745 )	90.847 ( 50.664 to 144.189 )	71.493 ( 39.278 to 117.093 )	4543.552 ( 2614.465 to 7046.589 )	2711.789 ( 1522.932 to 4265.215 )	-1.56 (-1.74 to -1.38)	-1.9 (-2.08 to -1.71)	-0.88 (-1.04 to -0.73)	-1.92 (-2.11 to -1.73)	67.642	96.552	127.273	66.316
72	Bhutan	Ischemic heart disease	Particulate matter pollution	Male	720 ( 421 to 1107 )	1689 ( 1055 to 2426 )	33 ( 19 to 51 )	96 ( 60 to 137 )	17 ( 9 to 26 )	44 ( 24 to 70 )	703 ( 405 to 1089 )	1645 ( 1023 to 2378 )	336.493 ( 188.943 to 525.886 )	289.008 ( 182.784 to 412.853 )	6081.35 ( 3522.105 to 9386.062 )	4832.657 ( 3029.325 to 6927.792 )	150.989 ( 85.402 to 237.765 )	124.027 ( 68.099 to 199.736 )	5930.361 ( 3378.853 to 9215.611 )	4708.63 ( 2939.309 to 6789.636 )	-0.43 (-0.61 to -0.25)	-0.71 (-0.88 to -0.53)	-0.75 (-0.92 to -0.58)	-0.71 (-0.88 to -0.53)	134.583	190.909	158.824	133.997
73	Bolivia (Plurinational State of)	Ischemic heart disease	Particulate matter pollution	Both	23926 ( 15488 to 35408 )	26385 ( 15352 to 43287 )	1300 ( 849 to 1910 )	1494 ( 871 to 2438 )	363 ( 207 to 566 )	728 ( 372 to 1209 )	23563 ( 15206 to 35052 )	25657 ( 14791 to 42382 )	430.23 ( 284.229 to 623.546 )	165.766 ( 97.417 to 267.822 )	7081.132 ( 4625.827 to 10374.207 )	2641.712 ( 1546.23 to 4302.517 )	106.495 ( 60.966 to 165.829 )	70.22 ( 36.057 to 116.316 )	6974.637 ( 4542.014 to 10269.142 )	2571.492 ( 1493.222 to 4213.432 )	-3.19 (-3.25 to -3.12)	-3.33 (-3.4 to -3.26)	-1.55 (-1.72 to -1.39)	-3.37 (-3.44 to -3.3)	10.278	14.923	100.551	8.887
74	Bolivia (Plurinational State of)	Ischemic heart disease	Particulate matter pollution	Female	11955 ( 6904 to 19157 )	12328 ( 6483 to 21824 )	676 ( 395 to 1065 )	739 ( 392 to 1296 )	143 ( 81 to 226 )	281 ( 144 to 464 )	11812 ( 6782 to 19008 )	12047 ( 6255 to 21526 )	410.365 ( 242.925 to 634.466 )	153.205 ( 82.564 to 264.112 )	6590.572 ( 3847.375 to 10416.37 )	2329.93 ( 1240.796 to 4072.72 )	78.958 ( 45.134 to 124.42 )	51.186 ( 26.288 to 84.465 )	6511.614 ( 3780.054 to 10331.652 )	2278.744 ( 1200.006 to 4017.696 )	-3.38 (-3.47 to -3.28)	-3.59 (-3.69 to -3.49)	-1.63 (-1.79 to -1.46)	-3.62 (-3.72 to -3.52)	3.12	9.32	96.503	1.99
75	Bolivia (Plurinational State of)	Ischemic heart disease	Particulate matter pollution	Male	11970 ( 7211 to 17654 )	14057 ( 7547 to 22713 )	624 ( 376 to 913 )	755 ( 407 to 1225 )	220 ( 124 to 346 )	447 ( 227 to 751 )	11751 ( 7020 to 17395 )	13610 ( 7257 to 22205 )	453.091 ( 274.822 to 655.554 )	179.657 ( 97.75 to 289.519 )	7639.208 ( 4629.094 to 11159.874 )	2992.364 ( 1619.861 to 4814.301 )	139.344 ( 78.822 to 218.9 )	92.54 ( 47.146 to 155.107 )	7499.864 ( 4508.834 to 10997.961 )	2899.824 ( 1558.259 to 4708.216 )	-2.99 (-3.06 to -2.92)	-3.09 (-3.17 to -3.02)	-1.54 (-1.7 to -1.37)	-3.13 (-3.2 to -3.06)	17.435	20.994	103.182	15.82
76	Bosnia and Herzegovina	Ischemic heart disease	Particulate matter pollution	Both	42680 ( 32547 to 53027 )	38225 ( 25695 to 53081 )	2329 ( 1774 to 2898 )	2442 ( 1639 to 3388 )	816 ( 455 to 1303 )	1098 ( 581 to 1835 )	41865 ( 31960 to 52034 )	37127 ( 24881 to 51678 )	595.225 ( 451.373 to 741.77 )	299.497 ( 200.706 to 416.069 )	9871.046 ( 7505.85 to 12275.757 )	4601.348 ( 3091.656 to 6393.165 )	183.371 ( 102.323 to 291.968 )	130.116 ( 68.853 to 217.642 )	9687.675 ( 7372.883 to 12054.276 )	4471.232 ( 2994.882 to 6228.731 )	-2.63 (-2.85 to -2.4)	-2.9 (-3.09 to -2.71)	-1.18 (-1.4 to -0.96)	-2.94 (-3.13 to -2.74)	-10.438	4.852	34.559	-11.317
77	Bosnia and Herzegovina	Ischemic heart disease	Particulate matter pollution	Female	21191 ( 15665 to 27020 )	19156 ( 12380 to 26992 )	1220 ( 897 to 1558 )	1350 ( 872 to 1901 )	362 ( 199 to 580 )	480 ( 252 to 805 )	20829 ( 15374 to 26604 )	18676 ( 12016 to 26349 )	534.864 ( 392.062 to 683.177 )	274.51 ( 177.324 to 387.137 )	8499.338 ( 6269.652 to 10841.256 )	3906.502 ( 2525.625 to 5511.112 )	139.489 ( 77.04 to 222.298 )	99.144 ( 51.948 to 166.398 )	8359.849 ( 6155.371 to 10677.052 )	3807.358 ( 2450.199 to 5378.605 )	-2.49 (-2.79 to -2.18)	-2.9 (-3.12 to -2.68)	-1.18 (-1.35 to -1)	-2.93 (-3.16 to -2.71)	-9.603	10.656	32.597	-10.337
78	Bosnia and Herzegovina	Ischemic heart disease	Particulate matter pollution	Male	21489 ( 16395 to 26461 )	19069 ( 12459 to 26967 )	1109 ( 846 to 1371 )	1092 ( 709 to 1540 )	453 ( 250 to 736 )	618 ( 325 to 1032 )	21036 ( 16080 to 25944 )	18451 ( 11956 to 26104 )	684.23 ( 519.463 to 846.774 )	327.629 ( 212.89 to 461.612 )	11854.843 ( 9006.588 to 14613.272 )	5424.604 ( 3547.202 to 7662.01 )	249.146 ( 136.658 to 402.753 )	170.606 ( 89.467 to 285.05 )	11605.697 ( 8838.369 to 14337.988 )	5253.998 ( 3410.219 to 7425.777 )	-2.88 (-3.1 to -2.65)	-3 (-3.19 to -2.82)	-1.32 (-1.56 to -1.07)	-3.05 (-3.24 to -2.86)	-11.262	-1.533	36.424	-12.288
79	Botswana	Ischemic heart disease	Particulate matter pollution	Both	2564 ( 1639 to 3685 )	2918 ( 1581 to 4810 )	126 ( 80 to 182 )	153 ( 82 to 252 )	51 ( 27 to 82 )	85 ( 41 to 151 )	2514 ( 1598 to 3624 )	2834 ( 1529 to 4693 )	268.638 ( 169.437 to 389.194 )	120.541 ( 64.767 to 199.077 )	4526.778 ( 2883.986 to 6516.465 )	2019.164 ( 1093.274 to 3322.486 )	88.876 ( 48.369 to 143.702 )	57.748 ( 28.415 to 103.235 )	4437.901 ( 2811.219 to 6410.657 )	1961.416 ( 1057.555 to 3239.926 )	-2.39 (-2.68 to -2.11)	-2.46 (-2.75 to -2.18)	-1.28 (-1.38 to -1.19)	-2.49 (-2.78 to -2.2)	13.807	21.429	66.667	12.729
80	Botswana	Ischemic heart disease	Particulate matter pollution	Female	1121 ( 638 to 1748 )	1252 ( 625 to 2208 )	59 ( 34 to 92 )	72 ( 36 to 127 )	20 ( 11 to 32 )	35 ( 17 to 64 )	1101 ( 618 to 1722 )	1217 ( 603 to 2161 )	231.749 ( 131.876 to 359.419 )	95.698 ( 47.674 to 168.372 )	3672.825 ( 2100.707 to 5699.604 )	1504.049 ( 753.814 to 2639.644 )	63.508 ( 34.761 to 102.698 )	41.128 ( 20.006 to 75.204 )	3609.316 ( 2039.845 to 5619.139 )	1462.921 ( 727.441 to 2585.156 )	-2.32 (-2.8 to -1.84)	-2.3 (-2.81 to -1.79)	-1.37 (-1.47 to -1.27)	-2.32 (-2.84 to -1.8)	11.686	22.034	75	10.536
81	Botswana	Ischemic heart disease	Particulate matter pollution	Male	1443 ( 885 to 2146 )	1666 ( 901 to 2796 )	67 ( 41 to 100 )	81 ( 43 to 134 )	31 ( 16 to 51 )	50 ( 24 to 89 )	1413 ( 863 to 2112 )	1617 ( 869 to 2716 )	316.675 ( 194.659 to 472.435 )	158.891 ( 85.401 to 262.449 )	5618.971 ( 3460.084 to 8344.684 )	2771.54 ( 1498.76 to 4611.521 )	124.811 ( 66.801 to 205.338 )	83.861 ( 40.948 to 150.811 )	5494.16 ( 3369.252 to 8203.955 )	2687.678 ( 1445.394 to 4473.702 )	-2.27 (-2.62 to -1.92)	-2.43 (-2.82 to -2.05)	-1.1 (-1.22 to -0.98)	-2.47 (-2.86 to -2.07)	15.454	20.896	61.29	14.437
82	Brazil	Ischemic heart disease	Particulate matter pollution	Both	337313 ( 188638 to 511925 )	297391 ( 165030 to 443187 )	17982 ( 10084 to 27189 )	16139 ( 8944 to 24234 )	7324 ( 3646 to 12954 )	11797 ( 5500 to 21138 )	329990 ( 183780 to 501006 )	285593 ( 158659 to 427320 )	207.38 ( 116.92 to 312.695 )	53.177 ( 29.471 to 79.887 )	3487.864 ( 1960.338 to 5280.357 )	956.668 ( 530.925 to 1426.396 )	74.782 ( 37.415 to 131.808 )	38.112 ( 17.773 to 68.189 )	3413.083 ( 1909.356 to 5169.064 )	918.555 ( 510.278 to 1374.881 )	-4.3 (-4.41 to -4.2)	-4.16 (-4.28 to -4.04)	-2.31 (-2.46 to -2.15)	-4.21 (-4.34 to -4.09)	-11.835	-10.249	61.073	-13.454
83	Brazil	Ischemic heart disease	Particulate matter pollution	Female	147038 ( 83682 to 222158 )	128128 ( 71990 to 191007 )	8408 ( 4767 to 12677 )	7537 ( 4220 to 11324 )	2561 ( 1295 to 4495 )	4406 ( 2085 to 7773 )	144477 ( 81986 to 218126 )	123722 ( 69745 to 184854 )	179.28 ( 101.553 to 270.125 )	42.706 ( 23.936 to 64.129 )	2854.778 ( 1623.943 to 4310.523 )	728.374 ( 409.42 to 1085.566 )	49.265 ( 25.024 to 86.256 )	25.119 ( 11.889 to 44.307 )	2805.513 ( 1591.099 to 4233.304 )	703.254 ( 396.624 to 1050.43 )	-4.62 (-4.72 to -4.53)	-4.48 (-4.6 to -4.36)	-2.29 (-2.43 to -2.16)	-4.54 (-4.65 to -4.42)	-12.861	-10.359	72.042	-14.366
84	Brazil	Ischemic heart disease	Particulate matter pollution	Male	190276 ( 104318 to 289211 )	169263 ( 93904 to 252032 )	9574 ( 5303 to 14485 )	8602 ( 4767 to 12877 )	4763 ( 2327 to 8489 )	7391 ( 3416 to 13395 )	185513 ( 101479 to 282222 )	161871 ( 89841 to 241950 )	240.543 ( 135.029 to 362.137 )	66.83 ( 37.021 to 100.111 )	4221.033 ( 2338.729 to 6391.346 )	1243.612 ( 689.656 to 1852.968 )	105.368 ( 51.775 to 187.098 )	54.805 ( 25.351 to 99.078 )	4115.665 ( 2274.638 to 6235.621 )	1188.807 ( 659.574 to 1777.735 )	-3.96 (-4.09 to -3.84)	-3.86 (-3.99 to -3.73)	-2.25 (-2.44 to -2.07)	-3.92 (-4.05 to -3.78)	-11.043	-10.152	55.175	-12.744
85	Brunei Darussalam	Ischemic heart disease	Particulate matter pollution	Both	107 ( 7 to 280 )	156 ( 32 to 316 )	6 ( 0 to 15 )	8 ( 2 to 17 )	1 ( 0 to 2 )	2 ( 0 to 5 )	106 ( 7 to 277 )	154 ( 32 to 312 )	63.395 ( 4.107 to 166.661 )	31.488 ( 6.496 to 64.172 )	1061.303 ( 68.461 to 2786.162 )	484.462 ( 100.519 to 984.25 )	9.406 ( 0.558 to 24.543 )	5.976 ( 1.127 to 13.655 )	1051.897 ( 67.871 to 2763.443 )	478.485 ( 99.183 to 973.633 )	-1.64 (-2.39 to -0.88)	-2.11 (-2.82 to -1.39)	-1.61 (-2.26 to -0.96)	-2.11 (-2.82 to -1.4)	45.794	33.333	100	45.283
86	Brunei Darussalam	Ischemic heart disease	Particulate matter pollution	Female	39 ( 3 to 107 )	59 ( 12 to 123 )	2 ( 0 to 6 )	3 ( 1 to 7 )	0 ( 0 to 1 )	1 ( 0 to 2 )	39 ( 3 to 106 )	59 ( 12 to 121 )	52.701 ( 3.39 to 141.381 )	25.221 ( 5.156 to 52.133 )	826.153 ( 53.669 to 2231.572 )	370.431 ( 75.307 to 765.255 )	7.011 ( 0.419 to 18.437 )	4.12 ( 0.73 to 9.427 )	819.143 ( 53.26 to 2213.78 )	366.312 ( 74.429 to 757.87 )	-2 (-2.64 to -1.36)	-2.39 (-3 to -1.78)	-2.11 (-2.8 to -1.42)	-2.39 (-3 to -1.78)	51.282	50	Inf	51.282
87	Brunei Darussalam	Ischemic heart disease	Particulate matter pollution	Male	67 ( 4 to 178 )	96 ( 20 to 199 )	3 ( 0 to 9 )	5 ( 1 to 10 )	1 ( 0 to 2 )	1 ( 0 to 3 )	66 ( 4 to 176 )	95 ( 19 to 196 )	76.036 ( 4.875 to 203.568 )	43.7 ( 8.978 to 90.56 )	1300.683 ( 82.338 to 3454.624 )	654.925 ( 134.907 to 1355.519 )	11.734 ( 0.696 to 31.066 )	8.07 ( 1.527 to 18.503 )	1288.949 ( 81.63 to 3427.131 )	646.855 ( 132.918 to 1339.978 )	-0.99 (-1.97 to 0)	-1.64 (-2.5 to -0.76)	-1.22 (-1.86 to -0.57)	-1.64 (-2.51 to -0.77)	43.284	66.667	0	43.939
88	Bulgaria	Ischemic heart disease	Particulate matter pollution	Both	146865 ( 89000 to 210384 )	74064 ( 51875 to 105827 )	8398 ( 5093 to 12037 )	4760 ( 3344 to 6767 )	1933 ( 923 to 3417 )	1441 ( 732 to 2449 )	144932 ( 87970 to 207889 )	72623 ( 50806 to 103754 )	819.124 ( 493.625 to 1171.304 )	256.977 ( 180.434 to 364.628 )	11488.537 ( 6934.52 to 16433.334 )	3877.985 ( 2714.548 to 5536.653 )	122.963 ( 59.151 to 215.984 )	71.962 ( 36.606 to 122.249 )	11365.574 ( 6868.699 to 16274.214 )	3806.022 ( 2660.889 to 5433.385 )	-4.36 (-4.77 to -3.95)	-4.2 (-4.61 to -3.79)	-2.02 (-2.27 to -1.76)	-4.23 (-4.64 to -3.82)	-49.57	-43.32	-25.453	-49.892
89	Bulgaria	Ischemic heart disease	Particulate matter pollution	Female	66423 ( 40193 to 94981 )	34969 ( 24264 to 50369 )	4052 ( 2456 to 5795 )	2501 ( 1740 to 3577 )	806 ( 383 to 1404 )	665 ( 338 to 1147 )	65618 ( 39752 to 93984 )	34304 ( 23794 to 49302 )	741.461 ( 448.505 to 1055.363 )	212.981 ( 148.199 to 303.874 )	9825.595 ( 5940.593 to 13998.545 )	2940.652 ( 2040.07 to 4227.141 )	94.972 ( 45.627 to 164.603 )	55.406 ( 28.078 to 95.54 )	9730.623 ( 5887.938 to 13881.372 )	2885.246 ( 2001.156 to 4139.727 )	-4.7 (-5.13 to -4.28)	-4.66 (-5.08 to -4.23)	-2.11 (-2.36 to -1.86)	-4.69 (-5.11 to -4.26)	-47.354	-38.277	-17.494	-47.722
90	Bulgaria	Ischemic heart disease	Particulate matter pollution	Male	80441 ( 48205 to 116290 )	39095 ( 27193 to 56068 )	4346 ( 2604 to 6279 )	2259 ( 1582 to 3224 )	1127 ( 528 to 2008 )	776 ( 390 to 1328 )	79314 ( 47536 to 114806 )	38319 ( 26661 to 54998 )	915.41 ( 544.571 to 1319.985 )	321.244 ( 225.743 to 456.476 )	13494.454 ( 8048.684 to 19480.524 )	5159.347 ( 3596.945 to 7383.435 )	157.7 ( 74.107 to 279.837 )	95.647 ( 48.233 to 163.679 )	13336.754 ( 7957.419 to 19270.966 )	5063.7 ( 3531.315 to 7250.141 )	-3.94 (-4.35 to -3.54)	-3.75 (-4.15 to -3.34)	-1.84 (-2.11 to -1.57)	-3.77 (-4.18 to -3.37)	-51.399	-48.021	-31.145	-51.687
91	Burkina Faso	Ischemic heart disease	Particulate matter pollution	Both	22235 ( 14914 to 31281 )	52473 ( 34211 to 73623 )	1123 ( 750 to 1578 )	2788 ( 1813 to 3929 )	418 ( 233 to 670 )	999 ( 555 to 1609 )	21817 ( 14575 to 30724 )	51473 ( 33337 to 72676 )	272.749 ( 181.4 to 383.877 )	320.276 ( 208.577 to 450.641 )	4739.656 ( 3172.238 to 6667.959 )	5443.075 ( 3555.3 to 7628.191 )	88.643 ( 49.705 to 141.368 )	101.302 ( 56.453 to 162.455 )	4651.013 ( 3100.514 to 6550.975 )	5341.772 ( 3466.535 to 7531.308 )	0.82 (0.65 to 0.98)	0.73 (0.59 to 0.87)	0.38 (0.22 to 0.55)	0.74 (0.59 to 0.88)	135.993	148.264	138.995	135.931
92	Burkina Faso	Ischemic heart disease	Particulate matter pollution	Female	9216 ( 5447 to 14350 )	24616 ( 14400 to 38095 )	475 ( 276 to 745 )	1362 ( 798 to 2120 )	134 ( 74 to 215 )	334 ( 185 to 534 )	9082 ( 5297 to 14196 )	24282 ( 14092 to 37746 )	223.137 ( 128.881 to 352.288 )	290.76 ( 170.8 to 452.763 )	3817.1 ( 2245.751 to 5970.434 )	4816.522 ( 2827.678 to 7456.587 )	56.392 ( 31.594 to 90.377 )	64.955 ( 36.265 to 103.717 )	3760.708 ( 2184.218 to 5904.434 )	4751.567 ( 2768.13 to 7389.875 )	1.39 (1.13 to 1.65)	1.25 (1.02 to 1.47)	0.42 (0.26 to 0.57)	1.26 (1.03 to 1.49)	167.101	186.737	149.254	167.364
93	Burkina Faso	Ischemic heart disease	Particulate matter pollution	Male	13019 ( 8021 to 19186 )	27856 ( 16282 to 41196 )	648 ( 396 to 957 )	1426 ( 828 to 2120 )	284 ( 153 to 459 )	665 ( 363 to 1082 )	12734 ( 7776 to 18824 )	27191 ( 15714 to 40523 )	329.051 ( 202.276 to 488.763 )	354.903 ( 207.613 to 526.358 )	5754.022 ( 3559.529 to 8497.5 )	6156.376 ( 3617.525 to 9090.933 )	123.956 ( 67.298 to 199.607 )	143.322 ( 78.531 to 231.979 )	5630.066 ( 3449.608 to 8344.151 )	6013.055 ( 3493.851 to 8942.351 )	0.35 (0.25 to 0.46)	0.34 (0.24 to 0.45)	0.42 (0.25 to 0.6)	0.34 (0.24 to 0.44)	113.964	120.062	134.155	113.531
94	Burundi	Ischemic heart disease	Particulate matter pollution	Both	14486 ( 9686 to 20545 )	22184 ( 14655 to 30926 )	725 ( 483 to 1030 )	1091 ( 718 to 1530 )	253 ( 142 to 409 )	529 ( 296 to 843 )	14232 ( 9439 to 20275 )	21655 ( 14254 to 30359 )	311.507 ( 206.881 to 443.754 )	263.48 ( 173.099 to 370.088 )	5634.651 ( 3764.563 to 7996.944 )	4616.043 ( 3048.998 to 6441.738 )	100.503 ( 56.491 to 161.934 )	109.712 ( 61.791 to 173.949 )	5534.149 ( 3667.677 to 7890.243 )	4506.331 ( 2963.077 to 6320.359 )	-1.04 (-1.23 to -0.86)	-1.16 (-1.35 to -0.97)	0.29 (0.27 to 0.3)	-1.19 (-1.38 to -0.99)	53.141	50.483	109.091	52.157
95	Burundi	Ischemic heart disease	Particulate matter pollution	Female	7276 ( 4278 to 11297 )	9188 ( 5565 to 14018 )	381 ( 224 to 591 )	482 ( 289 to 739 )	97 ( 54 to 155 )	170 ( 95 to 273 )	7179 ( 4182 to 11187 )	9018 ( 5410 to 13810 )	306.854 ( 180.626 to 477.027 )	243.136 ( 145.494 to 374.609 )	5287.756 ( 3115.651 to 8210.545 )	4100.53 ( 2481.309 to 6268.609 )	70.885 ( 39.669 to 113.568 )	74.616 ( 42.051 to 119.17 )	5216.871 ( 3046.986 to 8132.242 )	4025.914 ( 2414.038 to 6179.961 )	-1.29 (-1.5 to -1.08)	-1.37 (-1.58 to -1.15)	0.16 (0.13 to 0.18)	-1.39 (-1.61 to -1.17)	26.278	26.509	75.258	25.616
96	Burundi	Ischemic heart disease	Particulate matter pollution	Male	7210 ( 4196 to 11381 )	12996 ( 8044 to 19168 )	344 ( 197 to 547 )	610 ( 374 to 908 )	157 ( 86 to 257 )	359 ( 196 to 575 )	7053 ( 4057 to 11219 )	12637 ( 7739 to 18783 )	315.2 ( 180.04 to 503.342 )	282.656 ( 174.112 to 422.886 )	6039.332 ( 3507.389 to 9552.525 )	5079.637 ( 3154.227 to 7514.693 )	137.17 ( 75.849 to 224.153 )	143.57 ( 79.351 to 229.366 )	5902.162 ( 3385.227 to 9412.347 )	4936.067 ( 3032.15 to 7359.775 )	-0.8 (-0.97 to -0.63)	-1.03 (-1.22 to -0.85)	0.13 (0.11 to 0.15)	-1.06 (-1.26 to -0.87)	80.25	77.326	128.662	79.172
97	Cabo Verde	Ischemic heart disease	Particulate matter pollution	Both	1059 ( 750 to 1404 )	2483 ( 1632 to 3489 )	65 ( 46 to 86 )	156 ( 102 to 218 )	27 ( 15 to 42 )	45 ( 25 to 73 )	1032 ( 728 to 1372 )	2437 ( 1597 to 3438 )	211.56 ( 148.718 to 280.782 )	310.774 ( 204.969 to 435.227 )	3485.07 ( 2466.82 to 4622.885 )	4922.975 ( 3247.675 to 6909.826 )	89.691 ( 50.556 to 140.552 )	89.94 ( 49.205 to 143.626 )	3395.378 ( 2393.872 to 4515.337 )	4833.035 ( 3177.37 to 6808.668 )	0.51 (-0.09 to 1.11)	0.3 (-0.31 to 0.92)	-0.02 (-0.28 to 0.24)	0.31 (-0.31 to 0.93)	134.466	140	66.667	136.143
98	Cabo Verde	Ischemic heart disease	Particulate matter pollution	Female	505 ( 326 to 717 )	1139 ( 711 to 1666 )	32 ( 20 to 45 )	78 ( 49 to 114 )	11 ( 6 to 17 )	20 ( 11 to 32 )	494 ( 317 to 705 )	1119 ( 694 to 1642 )	180.24 ( 115.096 to 256.964 )	241.542 ( 150.135 to 352.553 )	2933.275 ( 1894.851 to 4166.783 )	3628.497 ( 2267.575 to 5324.838 )	61.961 ( 34.687 to 96.917 )	63.978 ( 35 to 102.762 )	2871.314 ( 1839.093 to 4095.183 )	3564.519 ( 2208.657 to 5245.714 )	0.52 (0 to 1.05)	0.21 (-0.29 to 0.72)	0.08 (-0.16 to 0.32)	0.22 (-0.3 to 0.73)	125.545	143.75	81.818	126.518
99	Cabo Verde	Ischemic heart disease	Particulate matter pollution	Male	554 ( 368 to 777 )	1344 ( 847 to 1927 )	33 ( 22 to 47 )	77 ( 49 to 110 )	16 ( 9 to 26 )	26 ( 14 to 42 )	538 ( 353 to 759 )	1318 ( 827 to 1896 )	254.414 ( 167.64 to 357.35 )	427.694 ( 271.302 to 607.062 )	4214.56 ( 2807.872 to 5910.432 )	6957.648 ( 4407.693 to 9917.097 )	125.786 ( 69.817 to 199.388 )	130.214 ( 70.231 to 211.132 )	4088.774 ( 2688.133 to 5767.869 )	6827.433 ( 4305.705 to 9754.42 )	0.53 (-0.25 to 1.32)	0.41 (-0.39 to 1.22)	0.08 (-0.18 to 0.34)	0.42 (-0.41 to 1.24)	142.599	133.333	62.5	144.981
100	Cambodia	Ischemic heart disease	Particulate matter pollution	Both	27876 ( 19504 to 38138 )	66162 ( 44987 to 92643 )	1366 ( 950 to 1869 )	3480 ( 2364 to 4849 )	402 ( 225 to 635 )	1134 ( 646 to 1780 )	27474 ( 19144 to 37673 )	65027 ( 44077 to 91403 )	335.344 ( 232.243 to 458.079 )	317.829 ( 216 to 438.947 )	5943.363 ( 4148.453 to 8116.513 )	5185.367 ( 3531.282 to 7203.418 )	89.191 ( 50.555 to 139.615 )	87.594 ( 50.307 to 136.661 )	5854.172 ( 4068.368 to 8012.826 )	5097.773 ( 3459.905 to 7106.669 )	-0.24 (-0.29 to -0.18)	-0.54 (-0.6 to -0.49)	-0.07 (-0.1 to -0.04)	-0.55 (-0.6 to -0.5)	137.344	154.758	182.09	136.686
101	Cambodia	Ischemic heart disease	Particulate matter pollution	Female	14304 ( 9212 to 20575 )	32776 ( 20280 to 49319 )	721 ( 463 to 1040 )	1807 ( 1119 to 2695 )	181 ( 102 to 286 )	540 ( 303 to 847 )	14124 ( 9064 to 20367 )	32237 ( 19821 to 48675 )	303.216 ( 194.154 to 437.907 )	269.625 ( 167.734 to 398.058 )	5288.725 ( 3403.926 to 7611.959 )	4265.374 ( 2651.791 to 6355.631 )	70.318 ( 39.969 to 110.52 )	69.357 ( 39.397 to 108.631 )	5218.407 ( 3345.302 to 7531.141 )	4196.017 ( 2593.839 to 6272.827 )	-0.55 (-0.66 to -0.45)	-0.91 (-1.02 to -0.81)	-0.07 (-0.08 to -0.05)	-0.93 (-1.03 to -0.82)	129.139	150.624	198.343	128.243
102	Cambodia	Ischemic heart disease	Particulate matter pollution	Male	13572 ( 8827 to 19648 )	33385 ( 21505 to 49039 )	644 ( 417 to 937 )	1673 ( 1076 to 2456 )	222 ( 122 to 355 )	595 ( 332 to 948 )	13350 ( 8629 to 19387 )	32791 ( 21031 to 48366 )	383.319 ( 249.946 to 558.822 )	402.175 ( 260.025 to 585.903 )	6869.541 ( 4483.016 to 9961.64 )	6688.761 ( 4324.895 to 9763.159 )	116.038 ( 64.556 to 184.695 )	117.136 ( 66.091 to 184.952 )	6753.504 ( 4382.929 to 9824.623 )	6571.625 ( 4232.183 to 9632.707 )	0.22 (0.18 to 0.25)	-0.06 (-0.08 to -0.04)	0.04 (0.01 to 0.08)	-0.06 (-0.08 to -0.04)	145.984	159.783	168.018	145.625
103	Cameroon	Ischemic heart disease	Particulate matter pollution	Both	19101 ( 12356 to 28243 )	64405 ( 42210 to 95643 )	988 ( 635 to 1461 )	3344 ( 2203 to 4942 )	313 ( 173 to 498 )	1113 ( 632 to 1764 )	18788 ( 12063 to 27887 )	63292 ( 41367 to 94513 )	249.011 ( 160.215 to 366.976 )	311.887 ( 206.767 to 456.728 )	4237.289 ( 2743.673 to 6248.579 )	5267.35 ( 3475.26 to 7753.964 )	68.917 ( 38.317 to 109.665 )	88.529 ( 50.332 to 139.731 )	4168.373 ( 2680.188 to 6168.642 )	5178.821 ( 3407.505 to 7662.315 )	0.88 (0.35 to 1.4)	0.84 (0.29 to 1.39)	0.84 (0.68 to 1.01)	0.84 (0.29 to 1.39)	237.181	238.462	255.591	236.875
104	Cameroon	Ischemic heart disease	Particulate matter pollution	Female	9365 ( 5145 to 15269 )	31394 ( 18539 to 49511 )	497 ( 273 to 809 )	1695 ( 1008 to 2662 )	100 ( 55 to 159 )	368 ( 205 to 584 )	9265 ( 5056 to 15157 )	31026 ( 18250 to 49079 )	245.21 ( 135.377 to 398.118 )	295.587 ( 176.826 to 462.351 )	4096.162 ( 2261.388 to 6654.166 )	4905.395 ( 2921.073 to 7693.954 )	43.975 ( 24.553 to 69.893 )	57.214 ( 32.074 to 90.471 )	4052.187 ( 2222.986 to 6604.858 )	4848.181 ( 2875.203 to 7627.571 )	0.84 (0.41 to 1.27)	0.82 (0.36 to 1.28)	0.86 (0.7 to 1.02)	0.82 (0.36 to 1.28)	235.227	241.046	268	234.873
105	Cameroon	Ischemic heart disease	Particulate matter pollution	Male	9736 ( 5684 to 15086 )	33011 ( 19652 to 51144 )	491 ( 282 to 764 )	1649 ( 980 to 2546 )	213 ( 115 to 346 )	745 ( 418 to 1204 )	9522 ( 5470 to 14843 )	32266 ( 18943 to 50350 )	252.629 ( 145.894 to 393.049 )	330.717 ( 199.453 to 502.414 )	4381.314 ( 2564.756 to 6781.568 )	5669.034 ( 3416.283 to 8673.49 )	95.378 ( 51.781 to 154.662 )	123.908 ( 69.718 to 199.247 )	4285.936 ( 2469.447 to 6669.602 )	5545.125 ( 3299.654 to 8544.074 )	0.94 (0.32 to 1.56)	0.87 (0.24 to 1.51)	0.88 (0.7 to 1.05)	0.87 (0.23 to 1.52)	239.061	235.845	249.765	238.857
106	Canada	Ischemic heart disease	Particulate matter pollution	Both	67931 ( 18600 to 133161 )	18964 ( 6614 to 34902 )	4175 ( 1144 to 8203 )	1313 ( 458 to 2427 )	1270 ( 331 to 2735 )	893 ( 263 to 1873 )	66660 ( 18169 to 130852 )	18071 ( 6297 to 33311 )	102.561 ( 28.126 to 201.592 )	12.282 ( 4.283 to 22.694 )	1625.847 ( 445.426 to 3187.339 )	185.432 ( 64.631 to 341.12 )	29.913 ( 7.768 to 64.373 )	8.85 ( 2.603 to 18.539 )	1595.934 ( 435.258 to 3133.112 )	176.581 ( 61.487 to 325.303 )	-7.22 (-7.64 to -6.8)	-7.34 (-7.73 to -6.96)	-4.25 (-4.77 to -3.71)	-7.44 (-7.83 to -7.06)	-72.083	-68.551	-29.685	-72.891
107	Canada	Ischemic heart disease	Particulate matter pollution	Female	28800 ( 8007 to 56292 )	7629 ( 2634 to 14126 )	1991 ( 553 to 3900 )	598 ( 207 to 1115 )	636 ( 161 to 1379 )	407 ( 120 to 863 )	28164 ( 7802 to 55146 )	7222 ( 2491 to 13425 )	78.905 ( 21.902 to 154.596 )	9.037 ( 3.118 to 16.818 )	1153.704 ( 320.642 to 2256.063 )	125.853 ( 43.385 to 232.71 )	25.529 ( 6.47 to 55.406 )	7.163 ( 2.11 to 15.15 )	1128.175 ( 312.337 to 2210.423 )	118.689 ( 40.86 to 220.325 )	-7.37 (-7.8 to -6.93)	-7.51 (-7.91 to -7.1)	-4.47 (-5 to -3.93)	-7.63 (-8.03 to -7.22)	-73.51	-69.965	-36.006	-74.357
108	Canada	Ischemic heart disease	Particulate matter pollution	Male	39131 ( 10564 to 76715 )	11335 ( 3945 to 20913 )	2184 ( 589 to 4289 )	714 ( 249 to 1323 )	634 ( 165 to 1374 )	487 ( 143 to 1022 )	38497 ( 10345 to 75612 )	10848 ( 3759 to 20048 )	136.043 ( 36.861 to 267.464 )	16.356 ( 5.692 to 30.284 )	2245.334 ( 607.618 to 4404.846 )	255.359 ( 88.872 to 471.108 )	35.654 ( 9.183 to 77.13 )	10.803 ( 3.17 to 22.716 )	2209.68 ( 595.397 to 4341.832 )	244.556 ( 84.728 to 451.923 )	-7.23 (-7.65 to -6.81)	-7.36 (-7.74 to -6.97)	-4.12 (-4.64 to -3.59)	-7.45 (-7.83 to -7.07)	-71.033	-67.308	-23.186	-71.821
112	Central African Republic	Ischemic heart disease	Particulate matter pollution	Both	10327 ( 6794 to 15271 )	15983 ( 10253 to 23432 )	471 ( 309 to 695 )	736 ( 471 to 1077 )	80 ( 45 to 128 )	150 ( 85 to 236 )	10247 ( 6720 to 15191 )	15833 ( 10128 to 23296 )	503.504 ( 331.901 to 738.129 )	456.243 ( 290.159 to 664.913 )	9168.135 ( 6055.357 to 13465.555 )	8137.901 ( 5211.488 to 11844.958 )	79.081 ( 45.301 to 126.032 )	83.02 ( 47.605 to 129.636 )	9089.054 ( 5983.698 to 13383.61 )	8054.882 ( 5143.085 to 11767.256 )	-0.41 (-0.47 to -0.34)	-0.49 (-0.56 to -0.42)	0.12 (0.08 to 0.17)	-0.49 (-0.56 to -0.43)	54.769	56.263	87.5	54.514
113	Central African Republic	Ischemic heart disease	Particulate matter pollution	Female	4361 ( 2402 to 7012 )	7184 ( 3667 to 11996 )	213 ( 118 to 341 )	357 ( 182 to 589 )	32 ( 18 to 51 )	65 ( 36 to 104 )	4329 ( 2373 to 6978 )	7119 ( 3610 to 11932 )	447.539 ( 252.84 to 710.769 )	402.589 ( 207.025 to 653.023 )	7655.797 ( 4295.545 to 12207.965 )	6761.001 ( 3479.665 to 11067.535 )	59.321 ( 33.823 to 95.782 )	63.781 ( 36.177 to 101.232 )	7596.476 ( 4241.908 to 12144.119 )	6697.22 ( 3423.673 to 11003.48 )	-0.44 (-0.53 to -0.35)	-0.51 (-0.61 to -0.41)	0.19 (0.15 to 0.23)	-0.52 (-0.62 to -0.42)	64.733	67.606	103.125	64.449
114	Central African Republic	Ischemic heart disease	Particulate matter pollution	Male	5966 ( 3521 to 9152 )	8799 ( 5225 to 13091 )	257 ( 152 to 395 )	379 ( 226 to 565 )	48 ( 27 to 79 )	85 ( 48 to 136 )	5918 ( 3480 to 9102 )	8714 ( 5159 to 13005 )	559.18 ( 328.854 to 854.29 )	525.777 ( 315.774 to 781.595 )	10788.548 ( 6380.044 to 16471.61 )	9918.368 ( 5964.363 to 14718.455 )	105.468 ( 59.15 to 169.521 )	113.167 ( 64.23 to 178.758 )	10683.08 ( 6289.845 to 16364.163 )	9805.201 ( 5867.441 to 14595.094 )	-0.28 (-0.33 to -0.23)	-0.38 (-0.43 to -0.33)	0.2 (0.15 to 0.25)	-0.39 (-0.44 to -0.33)	47.486	47.471	77.083	47.246
127	Chad	Ischemic heart disease	Particulate matter pollution	Both	15944 ( 10977 to 22120 )	33641 ( 22586 to 47208 )	844 ( 578 to 1176 )	1716 ( 1149 to 2410 )	324 ( 181 to 518 )	731 ( 407 to 1164 )	15620 ( 10700 to 21785 )	32911 ( 21912 to 46499 )	282.354 ( 192.135 to 394.368 )	332.383 ( 223.345 to 465.322 )	4923.318 ( 3378.195 to 6838.857 )	5793.48 ( 3903.958 to 8102.641 )	99.349 ( 55.91 to 158.99 )	124.325 ( 69.654 to 197.214 )	4823.969 ( 3292.316 to 6735.681 )	5669.156 ( 3789.884 to 7978.529 )	0.45 (0.25 to 0.65)	0.43 (0.21 to 0.65)	0.78 (0.72 to 0.83)	0.42 (0.2 to 0.64)	110.995	103.318	125.617	110.698
128	Chad	Ischemic heart disease	Particulate matter pollution	Female	7696 ( 4579 to 11794 )	13594 ( 8052 to 20883 )	420 ( 251 to 648 )	713 ( 424 to 1090 )	102 ( 57 to 164 )	190 ( 108 to 301 )	7594 ( 4489 to 11675 )	13403 ( 7869 to 20682 )	274.046 ( 163.72 to 423.908 )	307.407 ( 183.746 to 466.49 )	4695.518 ( 2798.891 to 7208.798 )	5282.219 ( 3152.873 to 8060.847 )	63.109 ( 35.26 to 101.381 )	74.93 ( 42.69 to 117.778 )	4632.409 ( 2743.424 to 7134.445 )	5207.289 ( 3081.201 to 7981.828 )	0.44 (0.3 to 0.58)	0.43 (0.27 to 0.59)	0.61 (0.58 to 0.65)	0.43 (0.27 to 0.59)	76.637	69.762	86.275	76.495
129	Chad	Ischemic heart disease	Particulate matter pollution	Male	8248 ( 5217 to 12383 )	20048 ( 12377 to 29863 )	424 ( 264 to 640 )	1003 ( 622 to 1494 )	221 ( 122 to 359 )	540 ( 295 to 873 )	8027 ( 5023 to 12157 )	19507 ( 11976 to 29291 )	291.151 ( 180.574 to 439.733 )	353.715 ( 220.602 to 523.597 )	5157.894 ( 3251.112 to 7748.944 )	6210.54 ( 3862.58 to 9201.903 )	137.478 ( 76.134 to 222.889 )	164.288 ( 90.341 to 264.398 )	5020.416 ( 3130.152 to 7607.078 )	6046.252 ( 3738.085 to 9023.717 )	0.41 (0.15 to 0.67)	0.37 (0.09 to 0.64)	0.6 (0.52 to 0.68)	0.36 (0.08 to 0.64)	143.065	136.557	144.344	143.017
130	Chile	Ischemic heart disease	Particulate matter pollution	Both	46584 ( 31223 to 63187 )	32183 ( 20704 to 44766 )	2790 ( 1870 to 3784 )	1946 ( 1251 to 2705 )	741 ( 390 to 1228 )	1320 ( 671 to 2209 )	45843 ( 30750 to 62213 )	30864 ( 19902 to 42852 )	263.85 ( 176.571 to 358.049 )	58.382 ( 37.534 to 81.188 )	4093.386 ( 2740.706 to 5554.777 )	968.721 ( 623.246 to 1347.579 )	63.535 ( 33.406 to 105.209 )	39.788 ( 20.225 to 66.592 )	4029.851 ( 2700.372 to 5469.758 )	928.933 ( 599.044 to 1289.939 )	-4.81 (-5.01 to -4.61)	-4.61 (-4.8 to -4.42)	-1.99 (-2.21 to -1.78)	-4.68 (-4.87 to -4.5)	-30.914	-30.251	78.138	-32.675
131	Chile	Ischemic heart disease	Particulate matter pollution	Female	21136 ( 14232 to 28785 )	12556 ( 8070 to 17661 )	1377 ( 925 to 1872 )	871 ( 555 to 1227 )	294 ( 153 to 487 )	424 ( 214 to 727 )	20841 ( 14029 to 28378 )	12132 ( 7782 to 17097 )	236.974 ( 158.679 to 322.168 )	44.435 ( 28.365 to 62.585 )	3376.429 ( 2268.831 to 4598.507 )	657.937 ( 423.228 to 925.507 )	44.933 ( 23.284 to 74.421 )	22.426 ( 11.337 to 38.354 )	3331.496 ( 2237.686 to 4535.913 )	635.511 ( 407.936 to 895.5 )	-5.42 (-5.67 to -5.18)	-5.32 (-5.55 to -5.08)	-3.11 (-3.45 to -2.77)	-5.37 (-5.6 to -5.13)	-40.594	-36.747	44.218	-41.788
132	Chile	Ischemic heart disease	Particulate matter pollution	Male	25448 ( 16844 to 34594 )	19627 ( 12602 to 27205 )	1412 ( 934 to 1923 )	1075 ( 689 to 1492 )	447 ( 235 to 742 )	896 ( 453 to 1495 )	25002 ( 16563 to 33989 )	18731 ( 12004 to 25981 )	301.148 ( 198.92 to 410.655 )	76.924 ( 49.305 to 106.796 )	5016.847 ( 3317.453 to 6827.863 )	1358.896 ( 872.444 to 1884.165 )	87.832 ( 46.1 to 145.68 )	61.943 ( 31.232 to 103.394 )	4929.015 ( 3261.942 to 6707.512 )	1296.953 ( 831.386 to 1799.216 )	-4.35 (-4.54 to -4.17)	-4.17 (-4.35 to -4)	-1.43 (-1.6 to -1.26)	-4.26 (-4.43 to -4.08)	-22.874	-23.867	100.447	-25.082
133	China	Ischemic heart disease	Particulate matter pollution	Both	3451847 ( 2623509 to 4312257 )	9377650 ( 6654567 to 12246757 )	183914 ( 140042 to 229750 )	608443 ( 432991 to 788769 )	91295 ( 52413 to 143718 )	254253 ( 147348 to 401185 )	3360552 ( 2552777 to 4213068 )	9123398 ( 6476885 to 11911583 )	287.838 ( 219.608 to 357.774 )	279.673 ( 198.949 to 361.387 )	4352.086 ( 3316.69 to 5414.931 )	3937.954 ( 2796.958 to 5125.593 )	100.952 ( 58.463 to 158.433 )	97.266 ( 56.453 to 153.462 )	4251.134 ( 3236.805 to 5305.22 )	3840.688 ( 2728.012 to 4997.275 )	0.43 (-0.03 to 0.89)	0.16 (-0.27 to 0.59)	0.15 (-0.08 to 0.39)	0.16 (-0.27 to 0.59)	171.67	230.83	178.496	171.485
134	China	Ischemic heart disease	Particulate matter pollution	Female	1728867 ( 1294138 to 2211228 )	4170717 ( 2894333 to 5538042 )	96253 ( 72059 to 122922 )	285241 ( 195969 to 378640 )	40114 ( 23262 to 62819 )	117180 ( 68198 to 183212 )	1688753 ( 1261567 to 2163715 )	4053537 ( 2801454 to 5405802 )	262.757 ( 196.548 to 334.693 )	225.811 ( 154.806 to 299.422 )	3974.9 ( 2977.21 to 5071.147 )	3153.496 ( 2184.373 to 4183.536 )	84.431 ( 49.334 to 131.875 )	84.417 ( 49.179 to 131.958 )	3890.469 ( 2907.486 to 4971.518 )	3069.079 ( 2117.462 to 4088.653 )	0.05 (-0.41 to 0.51)	-0.26 (-0.68 to 0.17)	0.21 (0.01 to 0.41)	-0.27 (-0.7 to 0.16)	141.24	196.345	192.117	140.031
135	China	Ischemic heart disease	Particulate matter pollution	Male	1722979 ( 1285983 to 2218187 )	5206933 ( 3613852 to 7081682 )	87662 ( 65652 to 112647 )	323202 ( 225890 to 436637 )	51181 ( 29329 to 80944 )	137072 ( 79348 to 216307 )	1671798 ( 1245377 to 2160803 )	5069861 ( 3514300 to 6916874 )	334.681 ( 254.55 to 422.918 )	368.158 ( 259.553 to 491.281 )	4944.413 ( 3733.946 to 6289.45 )	5056.677 ( 3537.333 to 6809.403 )	120.308 ( 69.48 to 189.443 )	111.2 ( 64.373 to 175.545 )	4824.105 ( 3638.487 to 6152.266 )	4945.477 ( 3456.481 to 6676.146 )	0.81 (0.32 to 1.29)	0.54 (0.1 to 0.98)	0.08 (-0.18 to 0.34)	0.55 (0.11 to 1)	202.205	268.691	167.818	203.258
136	Colombia	Ischemic heart disease	Particulate matter pollution	Both	99062 ( 67219 to 130921 )	97134 ( 59497 to 141881 )	5470 ( 3703 to 7244 )	6153 ( 3760 to 9012 )	1615 ( 850 to 2659 )	3113 ( 1577 to 5200 )	97447 ( 66168 to 128656 )	94021 ( 57346 to 137811 )	306.58 ( 207.171 to 406.623 )	86.143 ( 52.808 to 125.939 )	5183.796 ( 3513.717 to 6858.514 )	1388.077 ( 851.453 to 2025.223 )	85.446 ( 45.129 to 140.469 )	44.614 ( 22.619 to 74.433 )	5098.35 ( 3457.216 to 6740.194 )	1343.463 ( 820.749 to 1966.983 )	-4.33 (-4.43 to -4.22)	-4.53 (-4.64 to -4.42)	-2.08 (-2.29 to -1.88)	-4.59 (-4.7 to -4.48)	-1.946	12.486	92.755	-3.516
137	Colombia	Ischemic heart disease	Particulate matter pollution	Female	44896 ( 31034 to 59273 )	41970 ( 25768 to 61457 )	2604 ( 1790 to 3445 )	2867 ( 1743 to 4227 )	651 ( 346 to 1068 )	1394 ( 702 to 2340 )	44245 ( 30529 to 58426 )	40576 ( 24799 to 59675 )	280.467 ( 192.412 to 371.369 )	68.489 ( 41.899 to 100.697 )	4561.146 ( 3148.342 to 6025.709 )	1048.093 ( 645.551 to 1532.474 )	66.424 ( 35.374 to 109.075 )	35.14 ( 17.687 to 58.918 )	4494.722 ( 3097.063 to 5939.84 )	1012.953 ( 621.385 to 1487.374 )	-4.55 (-4.67 to -4.44)	-4.83 (-4.93 to -4.73)	-2.01 (-2.22 to -1.8)	-4.9 (-5 to -4.8)	-6.517	10.1	114.132	-8.292
138	Colombia	Ischemic heart disease	Particulate matter pollution	Male	54166 ( 36128 to 71957 )	55164 ( 33477 to 81980 )	2866 ( 1902 to 3817 )	3285 ( 1993 to 4873 )	964 ( 496 to 1614 )	1719 ( 873 to 2885 )	53202 ( 35417 to 70673 )	53445 ( 32298 to 79670 )	334.195 ( 221.307 to 445.834 )	108.864 ( 66.179 to 161.382 )	5840.754 ( 3889.683 to 7768.419 )	1814.509 ( 1102.461 to 2694.614 )	106.227 ( 54.82 to 177.577 )	56.557 ( 28.72 to 94.769 )	5734.528 ( 3811.109 to 7627.414 )	1757.952 ( 1063.823 to 2618.343 )	-4.06 (-4.2 to -3.93)	-4.22 (-4.36 to -4.07)	-2.05 (-2.25 to -1.84)	-4.27 (-4.42 to -4.13)	1.842	14.62	78.32	0.457
139	Comoros	Ischemic heart disease	Particulate matter pollution	Both	856 ( 570 to 1234 )	1826 ( 1170 to 2656 )	41 ( 27 to 59 )	97 ( 62 to 141 )	24 ( 13 to 38 )	59 ( 33 to 95 )	832 ( 546 to 1205 )	1767 ( 1123 to 2589 )	232.659 ( 153.761 to 332.403 )	205.519 ( 131.915 to 298.713 )	4151.749 ( 2768.869 to 5950.864 )	3526.671 ( 2268.128 to 5114.719 )	117.037 ( 65.322 to 185.412 )	112.718 ( 63.477 to 180.162 )	4034.712 ( 2656.157 to 5806.735 )	3413.954 ( 2177.124 to 4988.95 )	-0.67 (-0.8 to -0.54)	-0.81 (-0.95 to -0.67)	-0.18 (-0.23 to -0.13)	-0.83 (-0.97 to -0.69)	113.318	136.585	145.833	112.38
140	Comoros	Ischemic heart disease	Particulate matter pollution	Female	411 ( 246 to 644 )	910 ( 539 to 1404 )	21 ( 13 to 33 )	50 ( 29 to 78 )	8 ( 4 to 13 )	22 ( 12 to 36 )	403 ( 239 to 636 )	888 ( 519 to 1382 )	233.998 ( 140.434 to 363.244 )	191.929 ( 111.056 to 297.686 )	4003.312 ( 2408.66 to 6222.975 )	3194.042 ( 1881.581 to 4924.191 )	77.146 ( 42.733 to 123.224 )	76.239 ( 42.92 to 123.622 )	3926.166 ( 2342.033 to 6143.741 )	3117.803 ( 1815.592 to 4845.619 )	-0.88 (-0.99 to -0.77)	-0.98 (-1.09 to -0.86)	-0.06 (-0.09 to -0.03)	-1 (-1.11 to -0.88)	121.411	138.095	175	120.347
141	Comoros	Ischemic heart disease	Particulate matter pollution	Male	445 ( 272 to 675 )	915 ( 528 to 1420 )	20 ( 12 to 31 )	47 ( 26 to 73 )	16 ( 9 to 26 )	37 ( 20 to 60 )	429 ( 255 to 657 )	878 ( 496 to 1379 )	228.739 ( 136.77 to 348.935 )	222.698 ( 126.682 to 347.63 )	4281.189 ( 2618.301 to 6488.232 )	3938.363 ( 2279.175 to 6099.152 )	160.701 ( 89.168 to 255.866 )	158.697 ( 87.617 to 254.93 )	4120.487 ( 2459.546 to 6301.687 )	3779.666 ( 2140.99 to 5923.455 )	-0.39 (-0.55 to -0.23)	-0.58 (-0.76 to -0.41)	-0.12 (-0.19 to -0.04)	-0.6 (-0.78 to -0.42)	105.618	135	131.25	104.662
142	Congo	Ischemic heart disease	Particulate matter pollution	Both	10868 ( 7605 to 14971 )	17183 ( 11447 to 23874 )	521 ( 365 to 714 )	864 ( 577 to 1196 )	90 ( 51 to 142 )	194 ( 108 to 311 )	10778 ( 7525 to 14877 )	16989 ( 11285 to 23665 )	555.699 ( 387.303 to 759.548 )	409.457 ( 275.094 to 563.98 )	9767.651 ( 6829.36 to 13389.056 )	6953.954 ( 4659.215 to 9606.462 )	85.584 ( 48.538 to 134.952 )	80.461 ( 45.226 to 128.672 )	9682.067 ( 6753.244 to 13298.917 )	6873.493 ( 4592.269 to 9520.203 )	-1.28 (-1.42 to -1.14)	-1.42 (-1.57 to -1.28)	-0.22 (-0.29 to -0.14)	-1.43 (-1.58 to -1.29)	58.106	65.835	115.556	57.627
143	Congo	Ischemic heart disease	Particulate matter pollution	Female	5189 ( 3129 to 7819 )	8476 ( 5114 to 12722 )	259 ( 157 to 388 )	444 ( 270 to 664 )	38 ( 21 to 60 )	75 ( 42 to 120 )	5152 ( 3094 to 7780 )	8401 ( 5054 to 12643 )	507.823 ( 306.797 to 758.032 )	395.335 ( 241.627 to 589.063 )	8514.31 ( 5146.978 to 12751.576 )	6537.346 ( 3978.239 to 9761.273 )	64.162 ( 36.265 to 102.006 )	59.295 ( 33.282 to 94.195 )	8450.148 ( 5088.669 to 12684.563 )	6478.051 ( 3929.748 to 9699.529 )	-1.02 (-1.19 to -0.85)	-1.08 (-1.27 to -0.9)	-0.25 (-0.32 to -0.17)	-1.09 (-1.28 to -0.9)	63.346	71.429	97.368	63.063
144	Congo	Ischemic heart disease	Particulate matter pollution	Male	5679 ( 3635 to 8256 )	8707 ( 5529 to 12555 )	262 ( 168 to 379 )	420 ( 265 to 605 )	52 ( 29 to 84 )	119 ( 64 to 193 )	5626 ( 3589 to 8201 )	8588 ( 5421 to 12414 )	619.288 ( 395.21 to 894.072 )	424.384 ( 267.882 to 610.261 )	11439.283 ( 7329.268 to 16556.718 )	7399.651 ( 4702.989 to 10636.045 )	115.374 ( 64.496 to 185.737 )	105.846 ( 58.076 to 171.636 )	11323.909 ( 7224.91 to 16430.699 )	7293.805 ( 4603.941 to 10510.891 )	-1.62 (-1.76 to -1.49)	-1.85 (-2 to -1.7)	-0.36 (-0.47 to -0.24)	-1.87 (-2.02 to -1.71)	53.319	60.305	128.846	52.648
145	Cook Islands	Ischemic heart disease	Particulate matter pollution	Both	17 ( 1 to 44 )	15 ( 0 to 35 )	1 ( 0 to 2 )	1 ( 0 to 2 )	0 ( 0 to 1 )	0 ( 0 to 1 )	16 ( 1 to 43 )	14 ( 0 to 34 )	71.287 ( 2.825 to 186.87 )	26.543 ( 0 to 64.153 )	1215.146 ( 46.656 to 3197.935 )	438.725 ( 0 to 1065.011 )	16.36 ( 0.545 to 46.006 )	11.03 ( 0 to 28.534 )	1198.786 ( 46.03 to 3154.924 )	427.695 ( 0 to 1040.711 )	-3.27 (-3.73 to -2.81)	-3.36 (-3.82 to -2.89)	-1.42 (-1.79 to -1.04)	-3.4 (-3.86 to -2.93)	-11.765	0	NA	-12.5
146	Cook Islands	Ischemic heart disease	Particulate matter pollution	Female	6 ( 0 to 16 )	5 ( 0 to 13 )	0 ( 0 to 1 )	0 ( 0 to 1 )	0 ( 0 to 0 )	0 ( 0 to 0 )	6 ( 0 to 16 )	5 ( 0 to 13 )	60.727 ( 3.122 to 158.986 )	20.914 ( 0 to 51.43 )	971.807 ( 49.058 to 2544.004 )	317.424 ( 0 to 780.595 )	13.499 ( 0.561 to 37 )	8.965 ( 0 to 23.584 )	958.307 ( 48.487 to 2514.05 )	308.459 ( 0 to 762.57 )	-3.51 (-4.04 to -2.97)	-3.68 (-4.23 to -3.13)	-1.4 (-1.8 to -0.99)	-3.73 (-4.28 to -3.18)	-16.667	NA	NA	-16.667
147	Cook Islands	Ischemic heart disease	Particulate matter pollution	Male	10 ( 0 to 29 )	9 ( 0 to 23 )	1 ( 0 to 1 )	0 ( 0 to 1 )	0 ( 0 to 0 )	0 ( 0 to 1 )	10 ( 0 to 28 )	9 ( 0 to 22 )	80.701 ( 2.223 to 222.476 )	32.595 ( 0 to 81.345 )	1424.217 ( 39.222 to 3935.81 )	564.252 ( 0 to 1407.183 )	19.01 ( 0.481 to 55.542 )	13.235 ( 0 to 34.409 )	1405.207 ( 38.651 to 3883.99 )	551.017 ( 0 to 1378.884 )	-2.99 (-3.4 to -2.58)	-3.02 (-3.43 to -2.61)	-1.33 (-1.68 to -0.97)	-3.05 (-3.46 to -2.64)	-10	-100	NA	-10
148	Costa Rica	Ischemic heart disease	Particulate matter pollution	Both	7740 ( 4661 to 10796 )	5806 ( 3633 to 8309 )	470 ( 282 to 656 )	354 ( 219 to 510 )	184 ( 89 to 315 )	287 ( 142 to 475 )	7556 ( 4550 to 10522 )	5519 ( 3449 to 7954 )	237.126 ( 142.316 to 331.339 )	49.666 ( 30.865 to 71.513 )	3809.233 ( 2292.1 to 5315.548 )	828.374 ( 519.207 to 1184.797 )	90.05 ( 43.875 to 154.417 )	41.464 ( 20.592 to 68.666 )	3719.184 ( 2238.112 to 5181.779 )	786.909 ( 492.792 to 1133.729 )	-4.71 (-5 to -4.42)	-4.65 (-4.93 to -4.36)	-2.27 (-2.47 to -2.07)	-4.73 (-5.02 to -4.44)	-24.987	-24.681	55.978	-26.959
149	Costa Rica	Ischemic heart disease	Particulate matter pollution	Female	3380 ( 2073 to 4668 )	2285 ( 1412 to 3293 )	217 ( 132 to 299 )	154 ( 94 to 223 )	74 ( 37 to 125 )	121 ( 60 to 203 )	3306 ( 2022 to 4557 )	2164 ( 1337 to 3123 )	210.236 ( 128.49 to 290.521 )	37.663 ( 23.019 to 54.21 )	3212.022 ( 1969.346 to 4437.465 )	582.391 ( 361.219 to 838.239 )	69.943 ( 35.089 to 117.928 )	31.503 ( 15.652 to 52.799 )	3142.078 ( 1920.793 to 4333.051 )	550.888 ( 341.839 to 793.959 )	-5.21 (-5.51 to -4.9)	-5.26 (-5.56 to -4.96)	-2.38 (-2.55 to -2.2)	-5.36 (-5.67 to -5.05)	-32.396	-29.032	63.514	-34.543
150	Costa Rica	Ischemic heart disease	Particulate matter pollution	Male	4360 ( 2574 to 6173 )	3520 ( 2192 to 5073 )	253 ( 149 to 358 )	199 ( 124 to 290 )	110 ( 52 to 191 )	166 ( 82 to 275 )	4250 ( 2513 to 5996 )	3355 ( 2091 to 4877 )	265.934 ( 156.333 to 376.128 )	64.276 ( 39.973 to 93.35 )	4444.41 ( 2621.928 to 6294.437 )	1121.947 ( 699.227 to 1616.477 )	111.754 ( 52.782 to 194.171 )	53.425 ( 26.414 to 88.552 )	4332.656 ( 2559.061 to 6114.399 )	1068.522 ( 666.577 to 1552.775 )	-4.27 (-4.56 to -3.99)	-4.16 (-4.43 to -3.88)	-2.13 (-2.34 to -1.93)	-4.23 (-4.51 to -3.95)	-19.266	-21.344	50.909	-21.059
151	Coted'Ivoire	Ischemic heart disease	Particulate matter pollution	Both	23207 ( 15510 to 32653 )	64886 ( 43871 to 91539 )	1136 ( 764 to 1585 )	3337 ( 2268 to 4687 )	342 ( 193 to 539 )	1214 ( 683 to 1917 )	22865 ( 15220 to 32273 )	63672 ( 42710 to 90207 )	372.213 ( 254.374 to 510.812 )	368.502 ( 253.502 to 513.266 )	6411.212 ( 4345.653 to 8888.411 )	6223.338 ( 4257.111 to 8707.458 )	93.915 ( 53.31 to 147.129 )	113.325 ( 64.038 to 178.495 )	6317.297 ( 4265.536 to 8783.889 )	6110.012 ( 4149.706 to 8583.831 )	-0.1 (-0.33 to 0.12)	-0.21 (-0.45 to 0.03)	0.66 (0.62 to 0.7)	-0.22 (-0.47 to 0.02)	179.597	193.75	254.971	178.469
152	Coted'Ivoire	Ischemic heart disease	Particulate matter pollution	Female	7756 ( 4754 to 11915 )	25737 ( 16343 to 38149 )	403 ( 249 to 611 )	1394 ( 895 to 2067 )	95 ( 54 to 151 )	369 ( 206 to 590 )	7661 ( 4666 to 11806 )	25368 ( 16042 to 37771 )	293.522 ( 184.634 to 436.43 )	310.671 ( 201.683 to 458.989 )	4830.69 ( 3012.414 to 7284.607 )	5115.649 ( 3287.041 to 7557.462 )	58.58 ( 33.31 to 92.739 )	72.866 ( 40.87 to 115.955 )	4772.11 ( 2958.101 to 7219.209 )	5042.783 ( 3227.914 to 7482.725 )	0.58 (0.4 to 0.76)	0.6 (0.42 to 0.78)	0.74 (0.69 to 0.8)	0.6 (0.41 to 0.78)	231.833	245.906	288.421	231.132
153	Coted'Ivoire	Ischemic heart disease	Particulate matter pollution	Male	15451 ( 9924 to 22419 )	39149 ( 25030 to 57679 )	733 ( 470 to 1058 )	1944 ( 1247 to 2850 )	247 ( 137 to 394 )	845 ( 470 to 1342 )	15204 ( 9701 to 22086 )	38304 ( 24315 to 56815 )	445.216 ( 288.954 to 637.037 )	430.44 ( 279.786 to 619.734 )	7800.542 ( 5053.552 to 11215.744 )	7322.446 ( 4736.52 to 10638.643 )	125.55 ( 70.007 to 199.075 )	152.749 ( 85.26 to 242.25 )	7674.992 ( 4941.158 to 11051.151 )	7169.697 ( 4608.27 to 10477.015 )	-0.44 (-0.77 to -0.12)	-0.58 (-0.92 to -0.24)	0.69 (0.63 to 0.75)	-0.6 (-0.95 to -0.25)	153.375	165.211	242.105	151.934
154	Croatia	Ischemic heart disease	Particulate matter pollution	Both	51499 ( 28520 to 76871 )	26987 ( 18721 to 36273 )	3249 ( 1801 to 4864 )	1942 ( 1347 to 2598 )	900 ( 391 to 1586 )	865 ( 436 to 1432 )	50599 ( 27976 to 75517 )	26122 ( 18128 to 34986 )	518.404 ( 286.39 to 776.896 )	152.576 ( 105.703 to 204.149 )	7619.688 ( 4213.894 to 11385.178 )	2143.339 ( 1485.444 to 2882.438 )	121.534 ( 53.114 to 213.408 )	70.249 ( 35.387 to 116.674 )	7498.154 ( 4140.215 to 11204.007 )	2073.09 ( 1437.342 to 2778.493 )	-3.89 (-4.09 to -3.68)	-4.02 (-4.24 to -3.81)	-1.83 (-2.05 to -1.61)	-4.07 (-4.29 to -3.86)	-47.597	-40.228	-3.889	-48.374
155	Croatia	Ischemic heart disease	Particulate matter pollution	Female	25965 ( 14474 to 38935 )	13950 ( 9549 to 18846 )	1736 ( 968 to 2615 )	1131 ( 777 to 1524 )	421 ( 185 to 736 )	368 ( 188 to 614 )	25544 ( 14259 to 38328 )	13582 ( 9314 to 18374 )	420.777 ( 233.36 to 633.728 )	134.309 ( 92.098 to 181.243 )	5999.957 ( 3333.431 to 9000.239 )	1716.321 ( 1172.693 to 2323.023 )	91.092 ( 40.087 to 159.011 )	50.592 ( 25.817 to 84.893 )	5908.865 ( 3286.19 to 8869.493 )	1665.729 ( 1140.724 to 2258.813 )	-3.73 (-3.95 to -3.51)	-4.06 (-4.28 to -3.84)	-1.93 (-2.09 to -1.77)	-4.1 (-4.33 to -3.88)	-46.274	-34.85	-12.589	-46.829
156	Croatia	Ischemic heart disease	Particulate matter pollution	Male	25533 ( 13855 to 38043 )	13037 ( 9085 to 17527 )	1512 ( 825 to 2257 )	811 ( 566 to 1081 )	479 ( 206 to 856 )	497 ( 246 to 833 )	25055 ( 13604 to 37358 )	12540 ( 8741 to 16765 )	718.886 ( 393.179 to 1073.93 )	175.05 ( 121.899 to 233.291 )	10652.599 ( 5804.375 to 15892.284 )	2669.218 ( 1858.054 to 3587.475 )	174.265 ( 75.49 to 309.448 )	96.487 ( 47.816 to 162.074 )	10478.334 ( 5711.074 to 15642.318 )	2572.73 ( 1791.533 to 3440.028 )	-4.36 (-4.58 to -4.15)	-4.29 (-4.51 to -4.08)	-2 (-2.27 to -1.73)	-4.35 (-4.57 to -4.13)	-48.941	-46.362	3.758	-49.95
157	Cuba	Ischemic heart disease	Particulate matter pollution	Both	60964 ( 23879 to 110760 )	61728 ( 30452 to 100440 )	3731 ( 1459 to 6770 )	3927 ( 1946 to 6401 )	1239 ( 428 to 2560 )	1862 ( 750 to 3499 )	59725 ( 23387 to 108598 )	59866 ( 29649 to 97365 )	314.544 ( 123.036 to 569.975 )	147.661 ( 73.193 to 240.543 )	4893.954 ( 1917.316 to 8887.46 )	2422.511 ( 1194.681 to 3940.143 )	96.581 ( 33.488 to 199.27 )	73.733 ( 29.718 to 138.673 )	4797.373 ( 1878.712 to 8715.745 )	2348.777 ( 1163.062 to 3818.091 )	-2.64 (-2.99 to -2.29)	-2.45 (-2.8 to -2.1)	-0.93 (-1.09 to -0.77)	-2.49 (-2.84 to -2.13)	1.253	5.253	50.282	0.236
158	Cuba	Ischemic heart disease	Particulate matter pollution	Female	27229 ( 10924 to 49486 )	28305 ( 14003 to 46263 )	1730 ( 692 to 3140 )	1946 ( 965 to 3184 )	463 ( 159 to 947 )	751 ( 299 to 1424 )	26766 ( 10731 to 48603 )	27554 ( 13673 to 45060 )	289.836 ( 115.83 to 525.398 )	127.796 ( 63.428 to 208.966 )	4322.146 ( 1733.519 to 7847.882 )	1979.636 ( 979.459 to 3234.288 )	70.968 ( 24.527 to 145.068 )	53.735 ( 21.352 to 102.144 )	4251.178 ( 1703.888 to 7712.952 )	1925.901 ( 956.092 to 3148.706 )	-2.75 (-3.08 to -2.42)	-2.64 (-2.97 to -2.32)	-0.94 (-1.1 to -0.78)	-2.68 (-3.01 to -2.35)	3.952	12.486	62.203	2.944
159	Cuba	Ischemic heart disease	Particulate matter pollution	Male	33735 ( 12942 to 61501 )	33424 ( 16332 to 54649 )	2001 ( 766 to 3634 )	1981 ( 970 to 3255 )	776 ( 267 to 1618 )	1112 ( 456 to 2089 )	32959 ( 12629 to 60007 )	32312 ( 15820 to 53024 )	340.666 ( 130.469 to 618.334 )	170.675 ( 83.613 to 280.379 )	5488.356 ( 2106.425 to 10004.142 )	2928.538 ( 1431.659 to 4787.769 )	123.277 ( 42.568 to 256.663 )	97.277 ( 39.947 to 182.847 )	5365.08 ( 2056.449 to 9766.057 )	2831.261 ( 1386.86 to 4645.774 )	-2.53 (-2.9 to -2.16)	-2.27 (-2.64 to -1.9)	-0.86 (-1.03 to -0.7)	-2.31 (-2.68 to -1.93)	-0.922	-1	43.299	-1.963
160	Cyprus	Ischemic heart disease	Particulate matter pollution	Both	3926 ( 1851 to 6467 )	3053 ( 2017 to 4314 )	243 ( 115 to 401 )	199 ( 131 to 281 )	54 ( 22 to 105 )	103 ( 54 to 169 )	3871 ( 1828 to 6377 )	2950 ( 1941 to 4179 )	382.641 ( 182.383 to 628.465 )	93.114 ( 61.103 to 131.811 )	5121.366 ( 2434.198 to 8411.633 )	1276.386 ( 842.157 to 1803.465 )	50.975 ( 20.962 to 98.509 )	37.211 ( 19.507 to 61.007 )	5070.391 ( 2411.23 to 8327.578 )	1239.175 ( 814.739 to 1754.659 )	-5.13 (-5.36 to -4.91)	-5.05 (-5.28 to -4.81)	-1.71 (-1.99 to -1.43)	-5.1 (-5.33 to -4.87)	-22.236	-18.107	90.741	-23.792
161	Cyprus	Ischemic heart disease	Particulate matter pollution	Female	1782 ( 813 to 3012 )	1045 ( 654 to 1534 )	122 ( 55 to 206 )	80 ( 49 to 116 )	19 ( 8 to 36 )	33 ( 17 to 54 )	1763 ( 803 to 2980 )	1012 ( 628 to 1489 )	340.661 ( 155.087 to 574.563 )	70.568 ( 44.031 to 102.782 )	4284.966 ( 1953.674 to 7230.523 )	845.204 ( 530.661 to 1235.641 )	33.03 ( 13.407 to 64.29 )	22.707 ( 11.514 to 37.689 )	4251.936 ( 1935.983 to 7175.349 )	822.496 ( 512.83 to 1204.837 )	-5.89 (-6.18 to -5.6)	-6.04 (-6.31 to -5.77)	-2.05 (-2.38 to -1.72)	-6.09 (-6.36 to -5.82)	-41.358	-34.426	73.684	-42.598
162	Cyprus	Ischemic heart disease	Particulate matter pollution	Male	2144 ( 1006 to 3583 )	2008 ( 1310 to 2878 )	122 ( 57 to 204 )	119 ( 77 to 171 )	36 ( 15 to 69 )	70 ( 36 to 116 )	2109 ( 990 to 3526 )	1938 ( 1262 to 2782 )	444.682 ( 210.513 to 749.591 )	119.936 ( 78.259 to 171.168 )	6218.223 ( 2934.987 to 10432.809 )	1757.324 ( 1149.135 to 2508.373 )	73.442 ( 30.16 to 142.831 )	53.619 ( 27.743 to 88.511 )	6144.78 ( 2901.133 to 10315.876 )	1703.704 ( 1112.145 to 2435.136 )	-4.35 (-4.61 to -4.09)	-4.32 (-4.59 to -4.05)	-1.6 (-1.86 to -1.34)	-4.37 (-4.64 to -4.1)	-6.343	-2.459	94.444	-8.108
163	Czechia	Ischemic heart disease	Particulate matter pollution	Both	147514 ( 77705 to 222000 )	56694 ( 39092 to 75785 )	8540 ( 4505 to 12855 )	3911 ( 2678 to 5220 )	2678 ( 1176 to 4693 )	2027 ( 1048 to 3290 )	144836 ( 76366 to 217937 )	54667 ( 37676 to 73014 )	496.649 ( 262.04 to 747.964 )	129.685 ( 88.811 to 173.011 )	8225.89 ( 4334.008 to 12383.261 )	1903.219 ( 1312.924 to 2543.233 )	148.312 ( 65.157 to 259.864 )	67.923 ( 35.281 to 110.535 )	8077.578 ( 4260.539 to 12159.429 )	1835.296 ( 1264.751 to 2450.469 )	-3.9 (-4.27 to -3.53)	-4.37 (-4.7 to -4.03)	-1.95 (-2.36 to -1.54)	-4.43 (-4.77 to -4.1)	-61.567	-54.204	-24.309	-62.256
164	Czechia	Ischemic heart disease	Particulate matter pollution	Female	67283 ( 35447 to 101556 )	25914 ( 17686 to 34589 )	4339 ( 2285 to 6564 )	2034 ( 1374 to 2724 )	1382 ( 616 to 2434 )	955 ( 492 to 1548 )	65901 ( 34714 to 99828 )	24959 ( 16961 to 33423 )	390.22 ( 205.595 to 590.685 )	103.702 ( 70.199 to 138.812 )	5968.219 ( 3147.447 to 9015.884 )	1377.092 ( 941.618 to 1838.533 )	123.081 ( 54.821 to 217.238 )	54.56 ( 28.089 to 88.749 )	5845.139 ( 3081.99 to 8862.179 )	1322.532 ( 900.248 to 1771.067 )	-3.86 (-4.28 to -3.44)	-4.43 (-4.81 to -4.04)	-1.97 (-2.4 to -1.53)	-4.5 (-4.88 to -4.12)	-61.485	-53.123	-30.897	-62.127
165	Czechia	Ischemic heart disease	Particulate matter pollution	Male	80231 ( 42165 to 120236 )	30780 ( 21427 to 41455 )	4201 ( 2205 to 6302 )	1876 ( 1300 to 2517 )	1297 ( 560 to 2293 )	1072 ( 549 to 1746 )	78935 ( 41454 to 118226 )	29708 ( 20640 to 39931 )	670.253 ( 351.673 to 1006.325 )	165.235 ( 114.26 to 221.277 )	11645.03 ( 6114.429 to 17465.975 )	2575.44 ( 1791.246 to 3462.306 )	187.529 ( 81.217 to 331.225 )	85.007 ( 43.687 to 138.762 )	11457.5 ( 6015.29 to 17171.737 )	2490.433 ( 1727.972 to 3342.291 )	-4.08 (-4.41 to -3.74)	-4.48 (-4.78 to -4.18)	-2.09 (-2.47 to -1.71)	-4.54 (-4.84 to -4.24)	-61.636	-55.344	-17.348	-62.364
166	Democratic People's Republic of Korea	Ischemic heart disease	Particulate matter pollution	Both	84529 ( 55749 to 119402 )	214051 ( 145309 to 291714 )	4631 ( 3027 to 6525 )	12507 ( 8426 to 17108 )	1557 ( 888 to 2440 )	3864 ( 2267 to 6050 )	82972 ( 54153 to 117750 )	210187 ( 141977 to 287069 )	348.457 ( 226.661 to 488.559 )	363.094 ( 241.566 to 498.254 )	5484.842 ( 3614.773 to 7705.082 )	5756.78 ( 3884.359 to 7859.005 )	96.137 ( 55.162 to 149.802 )	101.483 ( 59.606 to 158.814 )	5388.705 ( 3515.152 to 7602.456 )	5655.298 ( 3795.2 to 7737.413 )	0.21 (0 to 0.43)	0.24 (0.02 to 0.46)	0.19 (0.15 to 0.24)	0.24 (0.02 to 0.47)	153.228	170.071	148.17	153.323
167	Democratic People's Republic of Korea	Ischemic heart disease	Particulate matter pollution	Female	50777 ( 30682 to 76710 )	113054 ( 69131 to 166125 )	2944 ( 1770 to 4430 )	7313 ( 4443 to 10767 )	867 ( 485 to 1361 )	2077 ( 1207 to 3280 )	49910 ( 29933 to 75770 )	110977 ( 67344 to 163938 )	325.954 ( 195.264 to 488.153 )	312.142 ( 188.147 to 459.764 )	5010.774 ( 3025.888 to 7528.888 )	4702.431 ( 2860.511 to 6917.503 )	81.98 ( 46.244 to 127.998 )	85.145 ( 49.45 to 134.546 )	4928.794 ( 2955.366 to 7439.977 )	4617.287 ( 2786.341 to 6827.45 )	-0.09 (-0.31 to 0.14)	-0.16 (-0.4 to 0.08)	0.06 (0.01 to 0.12)	-0.16 (-0.4 to 0.08)	122.648	148.404	139.562	122.354
168	Democratic People's Republic of Korea	Ischemic heart disease	Particulate matter pollution	Male	33751 ( 20890 to 49288 )	100997 ( 66237 to 140822 )	1687 ( 1040 to 2463 )	5194 ( 3401 to 7239 )	690 ( 391 to 1089 )	1787 ( 1024 to 2800 )	33062 ( 20275 to 48570 )	99210 ( 64720 to 138775 )	398.063 ( 244.322 to 576.482 )	465.064 ( 300.05 to 645.001 )	6412.548 ( 3983.929 to 9299.617 )	7540.71 ( 4922.117 to 10471.137 )	124.415 ( 70.654 to 194.731 )	129.106 ( 74.278 to 201.427 )	6288.133 ( 3869.917 to 9163.072 )	7411.604 ( 4811.658 to 10325.706 )	0.64 (0.42 to 0.86)	0.66 (0.43 to 0.89)	0.22 (0.15 to 0.28)	0.67 (0.44 to 0.9)	199.242	207.884	158.986	200.073
169	Democratic Republic of the Congo	Ischemic heart disease	Particulate matter pollution	Both	113048 ( 76915 to 161605 )	209041 ( 133365 to 299719 )	5321 ( 3608 to 7594 )	10350 ( 6558 to 14897 )	1224 ( 704 to 1939 )	2673 ( 1514 to 4169 )	111824 ( 75793 to 160210 )	206368 ( 131086 to 296799 )	412.692 ( 280.236 to 584.983 )	348.662 ( 219.342 to 504.057 )	7259.624 ( 4949.517 to 10313.666 )	6041.386 ( 3844.014 to 8674.62 )	84.479 ( 48.942 to 133.727 )	80.164 ( 45.727 to 124.508 )	7175.146 ( 4870.136 to 10219.272 )	5961.221 ( 3773.509 to 8587.285 )	-0.71 (-0.79 to -0.63)	-0.76 (-0.84 to -0.67)	-0.23 (-0.25 to -0.21)	-0.76 (-0.85 to -0.68)	84.913	94.512	118.382	84.547
170	Democratic Republic of the Congo	Ischemic heart disease	Particulate matter pollution	Female	48280 ( 27454 to 74726 )	93311 ( 49922 to 151987 )	2314 ( 1314 to 3572 )	4965 ( 2634 to 8076 )	458 ( 255 to 726 )	1152 ( 643 to 1806 )	47822 ( 26988 to 74235 )	92159 ( 48868 to 150969 )	362.504 ( 209.048 to 556.077 )	292.666 ( 154.561 to 474.277 )	6144.63 ( 3540.128 to 9438.105 )	4859.363 ( 2597.841 to 7868.793 )	61.154 ( 34.537 to 97.163 )	61.114 ( 34.571 to 96.108 )	6083.476 ( 3477.809 to 9371.539 )	4798.249 ( 2542.849 to 7815.091 )	-0.86 (-0.92 to -0.8)	-0.92 (-0.99 to -0.85)	-0.08 (-0.12 to -0.04)	-0.93 (-1 to -0.86)	93.271	114.564	151.528	92.713
171	Democratic Republic of the Congo	Ischemic heart disease	Particulate matter pollution	Male	64768 ( 39979 to 95233 )	115730 ( 71464 to 170385 )	3007 ( 1844 to 4428 )	5384 ( 3313 to 7952 )	766 ( 433 to 1238 )	1521 ( 845 to 2424 )	64002 ( 39295 to 94416 )	114209 ( 69992 to 168953 )	469.52 ( 287.624 to 691.985 )	431.892 ( 267.418 to 635.038 )	8543.865 ( 5269.972 to 12546.443 )	7652.753 ( 4759.403 to 11232.718 )	109.776 ( 62.561 to 176.97 )	108.131 ( 60.607 to 171.358 )	8434.089 ( 5172.564 to 12434.125 )	7544.622 ( 4651.572 to 11126.531 )	-0.44 (-0.59 to -0.29)	-0.54 (-0.69 to -0.39)	-0.11 (-0.16 to -0.06)	-0.55 (-0.69 to -0.4)	78.684	79.049	98.564	78.446
172	Denmark	Ischemic heart disease	Particulate matter pollution	Both	46939 ( 21483 to 78484 )	5854 ( 3313 to 8767 )	3045 ( 1393 to 5095 )	407 ( 229 to 609 )	650 ( 260 to 1243 )	317 ( 143 to 552 )	46289 ( 21172 to 77245 )	5537 ( 3139 to 8292 )	271.466 ( 124.158 to 454.3 )	23.064 ( 13.009 to 34.548 )	4249.525 ( 1943.331 to 7104.684 )	348.511 ( 197.538 to 521.815 )	58.684 ( 23.46 to 112.501 )	19.161 ( 8.667 to 33.406 )	4190.841 ( 1915.408 to 6992.527 )	329.35 ( 186.958 to 492.963 )	-8.51 (-8.8 to -8.23)	-8.63 (-8.89 to -8.37)	-4.01 (-4.23 to -3.78)	-8.77 (-9.03 to -8.5)	-87.528	-86.634	-51.231	-88.038
173	Denmark	Ischemic heart disease	Particulate matter pollution	Female	20562 ( 9414 to 34509 )	2203 ( 1214 to 3351 )	1496 ( 684 to 2517 )	178 ( 97 to 271 )	278 ( 109 to 540 )	111 ( 50 to 199 )	20284 ( 9277 to 34016 )	2092 ( 1154 to 3185 )	207.927 ( 95.085 to 349.643 )	15.97 ( 8.786 to 24.274 )	2989.924 ( 1369.391 to 5013.735 )	215.802 ( 119.409 to 328.021 )	41.329 ( 16.202 to 80.585 )	12.011 ( 5.384 to 21.47 )	2948.595 ( 1348.949 to 4940.635 )	203.791 ( 112.781 to 310.334 )	-8.8 (-9.14 to -8.47)	-9.02 (-9.33 to -8.71)	-4.53 (-4.75 to -4.3)	-9.15 (-9.47 to -8.83)	-89.286	-88.102	-60.072	-89.686
174	Denmark	Ischemic heart disease	Particulate matter pollution	Male	26377 ( 12077 to 43789 )	3651 ( 2079 to 5433 )	1549 ( 711 to 2570 )	229 ( 130 to 340 )	372 ( 152 to 720 )	206 ( 92 to 356 )	26005 ( 11901 to 43075 )	3445 ( 1959 to 5127 )	362.711 ( 166.283 to 602.28 )	31.972 ( 18.17 to 47.615 )	5929.136 ( 2713.172 to 9846.484 )	503.415 ( 286.632 to 749.555 )	82.354 ( 33.67 to 159.7 )	27.435 ( 12.354 to 47.571 )	5846.782 ( 2673.951 to 9690.857 )	475.98 ( 270.712 to 708.484 )	-8.43 (-8.7 to -8.16)	-8.54 (-8.79 to -8.29)	-3.88 (-4.11 to -3.66)	-8.68 (-8.93 to -8.42)	-86.158	-85.216	-44.624	-86.753
175	Djibouti	Ischemic heart disease	Particulate matter pollution	Both	394 ( 238 to 583 )	2228 ( 1313 to 3441 )	18 ( 11 to 27 )	106 ( 62 to 165 )	12 ( 7 to 20 )	64 ( 31 to 107 )	382 ( 229 to 568 )	2164 ( 1265 to 3370 )	185.664 ( 111.353 to 274.171 )	219.406 ( 129.052 to 337.045 )	3299.747 ( 1995.91 to 4856.597 )	3826.62 ( 2261.382 to 5871.586 )	102.896 ( 57.022 to 165.014 )	107.993 ( 53.424 to 180.162 )	3196.852 ( 1921.47 to 4737.358 )	3718.627 ( 2182.314 to 5748.123 )	0.56 (0.46 to 0.66)	0.49 (0.38 to 0.6)	0.32 (0.22 to 0.42)	0.5 (0.39 to 0.61)	465.482	488.889	433.333	466.492
176	Djibouti	Ischemic heart disease	Particulate matter pollution	Female	163 ( 91 to 253 )	721 ( 386 to 1222 )	8 ( 5 to 13 )	37 ( 20 to 64 )	4 ( 2 to 7 )	20 ( 10 to 33 )	158 ( 88 to 249 )	701 ( 372 to 1201 )	167.658 ( 92.527 to 263.788 )	170.168 ( 90.4 to 287.555 )	2838.947 ( 1588.79 to 4419.988 )	2812.187 ( 1509.551 to 4739.742 )	71.893 ( 39.419 to 115.807 )	73.683 ( 36.768 to 123.626 )	2767.054 ( 1532.149 to 4345.816 )	2738.504 ( 1456.118 to 4655.937 )	0.11 (0 to 0.22)	0.04 (-0.08 to 0.16)	0.23 (0.13 to 0.33)	0.03 (-0.09 to 0.15)	342.331	362.5	400	343.671
177	Djibouti	Ischemic heart disease	Particulate matter pollution	Male	231 ( 129 to 375 )	1507 ( 849 to 2404 )	10 ( 6 to 17 )	69 ( 39 to 110 )	8 ( 4 to 13 )	44 ( 21 to 75 )	223 ( 122 to 366 )	1463 ( 820 to 2346 )	203.972 ( 109.768 to 331.043 )	268.335 ( 150.144 to 422.498 )	3748.16 ( 2081.651 to 6042.357 )	4740.974 ( 2670.876 to 7485.941 )	137.37 ( 75.443 to 220.804 )	140.093 ( 69.262 to 236.414 )	3610.79 ( 1955.533 to 5890.847 )	4600.881 ( 2577.726 to 7302.67 )	0.86 (0.75 to 0.96)	0.72 (0.61 to 0.83)	0.22 (0.13 to 0.32)	0.74 (0.62 to 0.85)	552.381	590	450	556.054
178	Dominica	Ischemic heart disease	Particulate matter pollution	Both	414 ( 251 to 589 )	220 ( 95 to 377 )	25 ( 15 to 36 )	13 ( 6 to 22 )	7 ( 3 to 12 )	6 ( 2 to 12 )	407 ( 246 to 581 )	214 ( 93 to 368 )	346.134 ( 210.783 to 493.184 )	135.467 ( 59.033 to 231.12 )	5454.275 ( 3314.418 to 7761.915 )	2181.696 ( 945.408 to 3730.857 )	87.524 ( 42.322 to 147.497 )	59.716 ( 21.002 to 113.364 )	5366.751 ( 3256.515 to 7655.107 )	2121.98 ( 920.361 to 3639.672 )	-3.04 (-3.52 to -2.55)	-2.91 (-3.42 to -2.41)	-1.18 (-1.51 to -0.84)	-2.95 (-3.46 to -2.44)	-46.86	-48	-14.286	-47.42
179	Dominica	Ischemic heart disease	Particulate matter pollution	Female	215 ( 134 to 315 )	105 ( 46 to 182 )	14 ( 9 to 20 )	7 ( 3 to 12 )	3 ( 2 to 5 )	2 ( 1 to 5 )	212 ( 133 to 311 )	103 ( 45 to 179 )	303.428 ( 189.59 to 442.005 )	120.587 ( 52.393 to 209.565 )	4552.915 ( 2845.214 to 6659.449 )	1817.894 ( 794.041 to 3156.811 )	65.537 ( 32.687 to 109.519 )	43.019 ( 15.451 to 83.283 )	4487.378 ( 2806.023 to 6572.373 )	1774.875 ( 774.089 to 3091.523 )	-2.96 (-3.41 to -2.52)	-2.92 (-3.37 to -2.46)	-1.36 (-1.63 to -1.09)	-2.95 (-3.41 to -2.49)	-51.163	-50	-33.333	-51.415
180	Dominica	Ischemic heart disease	Particulate matter pollution	Male	198 ( 113 to 291 )	115 ( 49 to 204 )	11 ( 6 to 16 )	6 ( 2 to 10 )	4 ( 2 to 6 )	4 ( 1 to 7 )	195 ( 110 to 287 )	111 ( 47 to 198 )	414.227 ( 234.423 to 610.424 )	151.239 ( 64.149 to 264.87 )	6834.486 ( 3875.22 to 10030.133 )	2548 ( 1082.561 to 4482.706 )	122.217 ( 56.879 to 209.155 )	79.145 ( 27.245 to 150.945 )	6712.269 ( 3797.676 to 9878.113 )	2468.855 ( 1045.657 to 4357.204 )	-3.35 (-3.83 to -2.87)	-3.25 (-3.74 to -2.75)	-1.37 (-1.65 to -1.08)	-3.29 (-3.79 to -2.79)	-41.919	-45.455	0	-43.077
181	Dominican Republic	Ischemic heart disease	Particulate matter pollution	Both	20062 ( 13157 to 27691 )	36924 ( 13802 to 66217 )	1150 ( 757 to 1574 )	2171 ( 813 to 3898 )	459 ( 244 to 748 )	873 ( 288 to 1661 )	19603 ( 12827 to 27059 )	36052 ( 13453 to 64893 )	332.889 ( 219.549 to 452.693 )	183.131 ( 68.616 to 328.854 )	5170.821 ( 3398.471 to 7099.458 )	3080.99 ( 1152.172 to 5525.461 )	112.41 ( 59.923 to 182.43 )	72.824 ( 24.009 to 138.551 )	5058.411 ( 3318.316 to 6945.925 )	3008.166 ( 1122.955 to 5414.72 )	-1.18 (-1.48 to -0.87)	-1.07 (-1.36 to -0.78)	-1.26 (-1.51 to -1)	-1.07 (-1.35 to -0.78)	84.049	88.783	90.196	83.911
182	Dominican Republic	Ischemic heart disease	Particulate matter pollution	Female	9032 ( 6088 to 12327 )	15547 ( 5899 to 27783 )	556 ( 375 to 756 )	987 ( 376 to 1769 )	165 ( 87 to 269 )	338 ( 112 to 645 )	8867 ( 5960 to 12127 )	15210 ( 5788 to 27236 )	334.157 ( 226.079 to 452.833 )	153.789 ( 58.519 to 275.781 )	4810.89 ( 3249.779 to 6546.416 )	2437.191 ( 924.605 to 4355.919 )	81.321 ( 43.204 to 132.139 )	53.019 ( 17.562 to 101.259 )	4729.569 ( 3187.022 to 6446.504 )	2384.172 ( 907.06 to 4270.239 )	-1.73 (-2.15 to -1.31)	-1.62 (-1.97 to -1.27)	-1.22 (-1.47 to -0.98)	-1.63 (-1.98 to -1.27)	72.132	77.518	104.848	71.535
183	Dominican Republic	Ischemic heart disease	Particulate matter pollution	Male	11030 ( 6966 to 15952 )	21377 ( 7796 to 39135 )	595 ( 375 to 851 )	1184 ( 430 to 2176 )	294 ( 151 to 485 )	535 ( 175 to 1027 )	10736 ( 6757 to 15508 )	20842 ( 7577 to 38279 )	329.854 ( 208.164 to 468.977 )	215.551 ( 78.173 to 396.298 )	5519.04 ( 3487.342 to 7937.015 )	3782.924 ( 1379.694 to 6927.137 )	143.977 ( 74.257 to 236.934 )	94.986 ( 30.976 to 182.185 )	5375.064 ( 3386.056 to 7721.943 )	3687.938 ( 1340.623 to 6773.865 )	-0.69 (-0.96 to -0.43)	-0.64 (-0.9 to -0.37)	-1.23 (-1.5 to -0.97)	-0.62 (-0.89 to -0.35)	93.808	98.992	81.973	94.132
193	Ecuador	Ischemic heart disease	Particulate matter pollution	Both	22720 ( 15497 to 29371 )	28390 ( 16636 to 43140 )	1398 ( 954 to 1810 )	1810 ( 1067 to 2742 )	555 ( 294 to 888 )	1055 ( 517 to 1812 )	22166 ( 15122 to 28725 )	27335 ( 15996 to 41784 )	263.732 ( 180.324 to 341.26 )	100.554 ( 59.53 to 151.54 )	3997.736 ( 2729.725 to 5165.502 )	1492.31 ( 876.923 to 2260.131 )	93.642 ( 49.693 to 149.754 )	52.893 ( 25.936 to 90.842 )	3904.095 ( 2666.269 to 5056.575 )	1439.416 ( 844.816 to 2192.094 )	-3.61 (-4.21 to -3)	-3.74 (-4.32 to -3.15)	-2.44 (-2.78 to -2.1)	-3.78 (-4.38 to -3.18)	24.956	29.471	90.09	23.319
194	Ecuador	Ischemic heart disease	Particulate matter pollution	Female	10347 ( 7071 to 13367 )	12174 ( 7133 to 18295 )	680 ( 467 to 880 )	845 ( 499 to 1263 )	207 ( 107 to 337 )	418 ( 204 to 718 )	10141 ( 6936 to 13122 )	11755 ( 6864 to 17725 )	254.398 ( 174.944 to 329.072 )	84.465 ( 49.981 to 125.917 )	3607.478 ( 2470.054 to 4659.202 )	1180.341 ( 692.822 to 1770.773 )	68.017 ( 35.42 to 110.978 )	39.231 ( 19.088 to 67.365 )	3539.461 ( 2425.647 to 4578.525 )	1141.111 ( 667.478 to 1717.418 )	-3.96 (-4.57 to -3.34)	-4.07 (-4.68 to -3.46)	-2.4 (-2.72 to -2.08)	-4.12 (-4.74 to -3.5)	17.657	24.265	101.932	15.916
195	Ecuador	Ischemic heart disease	Particulate matter pollution	Male	12373 ( 8348 to 16150 )	16216 ( 9332 to 25118 )	717 ( 485 to 937 )	965 ( 557 to 1484 )	348 ( 185 to 565 )	636 ( 308 to 1101 )	12025 ( 8122 to 15705 )	15580 ( 8899 to 24249 )	274.377 ( 185.722 to 358.479 )	119.566 ( 69.704 to 182.716 )	4410.518 ( 2978.291 to 5755.406 )	1847.524 ( 1069.811 to 2848.081 )	120.863 ( 64.304 to 196.086 )	68.447 ( 33.129 to 118.285 )	4289.654 ( 2899.405 to 5602.253 )	1779.077 ( 1023.094 to 2754.23 )	-3.26 (-3.87 to -2.65)	-3.45 (-4.02 to -2.86)	-2.42 (-2.77 to -2.07)	-3.48 (-4.08 to -2.88)	31.06	34.589	82.759	29.563
196	Egypt	Ischemic heart disease	Particulate matter pollution	Both	403315 ( 295826 to 520784 )	941127 ( 688603 to 1225304 )	20894 ( 15292 to 27007 )	47780 ( 34874 to 61982 )	3119 ( 1807 to 4929 )	9836 ( 5734 to 15342 )	400196 ( 293616 to 517266 )	931290 ( 678350 to 1213741 )	1015.976 ( 740.035 to 1313.463 )	978.093 ( 714.542 to 1260.056 )	16221.576 ( 11861.805 to 20952.426 )	15875.892 ( 11636.938 to 20532.177 )	119.705 ( 69.63 to 188.584 )	158.261 ( 92.287 to 247.016 )	16101.872 ( 11772.557 to 20817.029 )	15717.631 ( 11477.098 to 20344.028 )	0.33 (0.07 to 0.59)	0.26 (0.03 to 0.49)	0.99 (0.87 to 1.11)	0.25 (0.02 to 0.48)	133.348	128.678	215.357	132.708
197	Egypt	Ischemic heart disease	Particulate matter pollution	Female	192400 ( 134403 to 256414 )	420643 ( 301881 to 556480 )	10654 ( 7416 to 14232 )	22110 ( 15910 to 29041 )	1056 ( 600 to 1661 )	3210 ( 1834 to 5039 )	191343 ( 133428 to 255215 )	417433 ( 299034 to 553308 )	1265.696 ( 876.173 to 1690.218 )	1405.774 ( 1021.126 to 1810.571 )	18324.351 ( 12753.228 to 24444.217 )	19753.831 ( 14300.389 to 25656.903 )	84.121 ( 48.153 to 131.927 )	113.972 ( 65.965 to 178.452 )	18240.229 ( 12677.433 to 24351.114 )	19639.859 ( 14201.735 to 25531.547 )	1.21 (0.89 to 1.54)	0.87 (0.59 to 1.15)	1.07 (0.95 to 1.2)	0.87 (0.59 to 1.15)	118.629	107.528	203.977	118.16
198	Egypt	Ischemic heart disease	Particulate matter pollution	Male	210916 ( 150698 to 281450 )	520484 ( 374217 to 695305 )	10240 ( 7271 to 13768 )	25670 ( 18329 to 34266 )	2063 ( 1184 to 3310 )	6627 ( 3817 to 10316 )	208853 ( 148951 to 279201 )	513857 ( 366916 to 687428 )	847.115 ( 597.377 to 1146.878 )	854.579 ( 609.699 to 1137.256 )	14940.107 ( 10622.822 to 20062.412 )	14855.439 ( 10677.696 to 19789.885 )	151.07 ( 87.031 to 241.33 )	191.664 ( 110.388 to 298.725 )	14789.038 ( 10494.06 to 19892.752 )	14663.775 ( 10478.435 to 19564.155 )	0.18 (-0.04 to 0.4)	0.11 (-0.09 to 0.3)	0.82 (0.71 to 0.93)	0.1 (-0.1 to 0.3)	146.773	150.684	221.231	146.038
199	El Salvador	Ischemic heart disease	Particulate matter pollution	Both	18739 ( 13950 to 23195 )	18326 ( 10953 to 26732 )	1112 ( 820 to 1381 )	1207 ( 714 to 1764 )	407 ( 231 to 628 )	540 ( 279 to 872 )	18332 ( 13627 to 22719 )	17786 ( 10556 to 25999 )	322.724 ( 237.94 to 400.574 )	139.934 ( 83.032 to 204.375 )	5383.98 ( 4005.803 to 6661.83 )	2252.489 ( 1348.97 to 3285.167 )	117.431 ( 66.748 to 180.929 )	66.683 ( 34.465 to 107.599 )	5266.549 ( 3912.983 to 6524.762 )	2185.807 ( 1300.074 to 3194.838 )	-2.76 (-2.94 to -2.58)	-2.93 (-3.1 to -2.76)	-1.85 (-2.08 to -1.62)	-2.96 (-3.13 to -2.79)	-2.204	8.543	32.678	-2.978
200	El Salvador	Ischemic heart disease	Particulate matter pollution	Female	8911 ( 6465 to 11418 )	9040 ( 5363 to 13358 )	553 ( 398 to 711 )	629 ( 371 to 930 )	178 ( 101 to 277 )	260 ( 133 to 425 )	8733 ( 6330 to 11224 )	8781 ( 5199 to 13005 )	291.719 ( 209.98 to 374.803 )	120.708 ( 71.364 to 178.353 )	4720.491 ( 3425.64 to 6045.625 )	1865.552 ( 1109.372 to 2758.676 )	94.21 ( 53.482 to 146.899 )	54.135 ( 27.64 to 88.396 )	4626.281 ( 3353.831 to 5943.462 )	1811.417 ( 1075.635 to 2684.488 )	-2.72 (-2.89 to -2.55)	-2.95 (-3.1 to -2.8)	-1.8 (-2.03 to -1.57)	-2.98 (-3.13 to -2.82)	1.448	13.743	46.067	0.55
201	El Salvador	Ischemic heart disease	Particulate matter pollution	Male	9828 ( 7206 to 12374 )	9285 ( 5409 to 13892 )	559 ( 408 to 706 )	578 ( 336 to 865 )	229 ( 129 to 359 )	280 ( 144 to 463 )	9598 ( 7029 to 12112 )	9005 ( 5209 to 13546 )	358.51 ( 261.431 to 452.748 )	166.721 ( 97.066 to 249.807 )	6146.944 ( 4505.022 to 7738.946 )	2787.383 ( 1623.014 to 4174.829 )	144.588 ( 81.541 to 226.217 )	83.954 ( 43.009 to 138.542 )	6002.357 ( 4393.088 to 7573.73 )	2703.429 ( 1563.329 to 4071.393 )	-2.74 (-2.97 to -2.5)	-2.83 (-3.05 to -2.6)	-1.8 (-2.02 to -1.57)	-2.86 (-3.09 to -2.63)	-5.525	3.399	22.271	-6.178
202	Equatorial Guinea	Ischemic heart disease	Particulate matter pollution	Both	1715 ( 1123 to 2405 )	2204 ( 1123 to 3664 )	82 ( 54 to 115 )	117 ( 60 to 192 )	15 ( 9 to 24 )	29 ( 14 to 49 )	1700 ( 1109 to 2392 )	2175 ( 1103 to 3629 )	474.724 ( 311.871 to 669.595 )	284.312 ( 149.127 to 462.238 )	8590.604 ( 5650.363 to 12056.394 )	4723.624 ( 2443.499 to 7763.268 )	81.738 ( 46.418 to 127.293 )	62.658 ( 30.474 to 106.561 )	8508.866 ( 5572.159 to 11981.531 )	4660.966 ( 2400.83 to 7688.47 )	-2.11 (-2.62 to -1.6)	-2.43 (-2.97 to -1.9)	-1 (-1.32 to -0.68)	-2.45 (-2.99 to -1.91)	28.513	42.683	93.333	27.941
203	Equatorial Guinea	Ischemic heart disease	Particulate matter pollution	Female	781 ( 445 to 1203 )	1121 ( 531 to 2000 )	39 ( 23 to 61 )	62 ( 30 to 109 )	6 ( 3 to 10 )	13 ( 6 to 22 )	774 ( 440 to 1196 )	1108 ( 520 to 1983 )	423.399 ( 244.973 to 653.812 )	260.543 ( 126.283 to 453.522 )	7270.045 ( 4185.416 to 11205.477 )	4184.499 ( 2008.85 to 7375.489 )	61.414 ( 33.978 to 96.709 )	47.308 ( 22.638 to 81.65 )	7208.631 ( 4130.985 to 11129.484 )	4137.191 ( 1969.672 to 7315.128 )	-1.91 (-2.35 to -1.46)	-2.15 (-2.6 to -1.7)	-1.05 (-1.37 to -0.72)	-2.16 (-2.61 to -1.71)	43.534	58.974	116.667	43.152
204	Equatorial Guinea	Ischemic heart disease	Particulate matter pollution	Male	934 ( 563 to 1394 )	1083 ( 528 to 1836 )	43 ( 26 to 63 )	55 ( 27 to 92 )	9 ( 5 to 14 )	16 ( 8 to 28 )	926 ( 556 to 1385 )	1067 ( 517 to 1816 )	537.517 ( 322.469 to 800.606 )	318.491 ( 157.669 to 530.043 )	10204.517 ( 6162.012 to 15182.399 )	5484.628 ( 2701.437 to 9201.605 )	109.21 ( 61.921 to 173.184 )	84.96 ( 41.33 to 145.067 )	10095.308 ( 6065.64 to 15065.807 )	5399.668 ( 2644.787 to 9096.402 )	-2.3 (-2.88 to -1.71)	-2.67 (-3.29 to -2.04)	-0.97 (-1.29 to -0.64)	-2.69 (-3.32 to -2.06)	15.953	27.907	77.778	15.227
205	Eritrea	Ischemic heart disease	Particulate matter pollution	Both	4047 ( 2605 to 5915 )	10829 ( 7053 to 15707 )	178 ( 113 to 262 )	524 ( 340 to 762 )	80 ( 44 to 128 )	228 ( 127 to 369 )	3968 ( 2525 to 5832 )	10601 ( 6871 to 15476 )	232.914 ( 146.944 to 344.768 )	251.956 ( 163.605 to 366.261 )	4275.183 ( 2745.394 to 6263.376 )	4370.483 ( 2851.54 to 6325.034 )	88.522 ( 49.688 to 141.017 )	90.92 ( 51.134 to 146.065 )	4186.661 ( 2655.63 to 6170.345 )	4279.563 ( 2778.579 to 6229.958 )	0.3 (0.22 to 0.37)	0.11 (0.04 to 0.19)	0.16 (0.11 to 0.21)	0.11 (0.04 to 0.19)	167.581	194.382	185	167.162
206	Eritrea	Ischemic heart disease	Particulate matter pollution	Female	2112 ( 1207 to 3236 )	5561 ( 3204 to 8828 )	99 ( 56 to 153 )	286 ( 164 to 456 )	36 ( 19 to 58 )	106 ( 57 to 171 )	2077 ( 1175 to 3199 )	5455 ( 3105 to 8714 )	224.798 ( 127.942 to 349.984 )	225.93 ( 129.804 to 358.285 )	3924.895 ( 2251.693 to 6048.088 )	3745.32 ( 2166.31 to 5926.142 )	66.861 ( 36.795 to 107.735 )	68.775 ( 37.701 to 110.355 )	3858.033 ( 2193.286 to 5977.432 )	3676.544 ( 2103.463 to 5852.303 )	0.17 (0.1 to 0.23)	0.04 (-0.04 to 0.11)	0.17 (0.12 to 0.23)	0.03 (-0.04 to 0.1)	163.305	188.889	194.444	162.638
207	Eritrea	Ischemic heart disease	Particulate matter pollution	Male	1935 ( 1166 to 3135 )	5268 ( 3285 to 7906 )	79 ( 47 to 129 )	237 ( 147 to 357 )	44 ( 24 to 71 )	122 ( 66 to 199 )	1891 ( 1122 to 3092 )	5146 ( 3176 to 7775 )	236.112 ( 138.274 to 386.237 )	296.192 ( 185.336 to 443.702 )	4672.083 ( 2798.341 to 7551.639 )	5377.959 ( 3386.878 to 8031.537 )	127.441 ( 71.248 to 204.469 )	130.623 ( 71.769 to 212.471 )	4544.643 ( 2675.062 to 7422.569 )	5247.336 ( 3268.009 to 7883.135 )	0.63 (0.48 to 0.79)	0.34 (0.18 to 0.5)	0.15 (0.1 to 0.2)	0.35 (0.19 to 0.51)	172.248	200	177.273	172.131
208	Estonia	Ischemic heart disease	Particulate matter pollution	Both	17433 ( 7335 to 28580 )	1800 ( 536 to 3570 )	1099 ( 463 to 1796 )	131 ( 39 to 260 )	216 ( 85 to 413 )	68 ( 19 to 154 )	17217 ( 7230 to 28217 )	1732 ( 512 to 3437 )	456.647 ( 192.492 to 746.15 )	30.637 ( 9.076 to 60.868 )	6881.869 ( 2897.572 to 11278.455 )	449.949 ( 133.892 to 893.641 )	83.373 ( 32.884 to 158.398 )	17.899 ( 4.958 to 40.96 )	6798.496 ( 2857.158 to 11140.547 )	432.05 ( 127.612 to 858.131 )	-9.61 (-10.27 to -8.94)	-9.75 (-10.4 to -9.09)	-6.22 (-6.64 to -5.79)	-9.82 (-10.48 to -9.15)	-89.675	-88.08	-68.519	-89.94
209	Estonia	Ischemic heart disease	Particulate matter pollution	Female	10033 ( 4315 to 16319 )	913 ( 268 to 1833 )	692 ( 297 to 1123 )	76 ( 22 to 154 )	139 ( 55 to 261 )	40 ( 11 to 93 )	9894 ( 4250 to 16070 )	873 ( 255 to 1752 )	398.058 ( 170.957 to 646.718 )	23.229 ( 6.799 to 46.693 )	5644.038 ( 2426.865 to 9187.46 )	302.296 ( 88.895 to 608.131 )	77.227 ( 30.662 to 144.662 )	15.948 ( 4.467 to 37.023 )	5566.81 ( 2390.803 to 9048.282 )	286.349 ( 83.867 to 575.184 )	-10.07 (-10.75 to -9.37)	-10.39 (-11.07 to -9.71)	-6.34 (-6.75 to -5.94)	-10.5 (-11.19 to -9.8)	-90.9	-89.017	-71.223	-91.176
210	Estonia	Ischemic heart disease	Particulate matter pollution	Male	7400 ( 3010 to 12442 )	887 ( 265 to 1759 )	407 ( 165 to 681 )	55 ( 16 to 108 )	77 ( 29 to 150 )	28 ( 7 to 61 )	7323 ( 2971 to 12277 )	859 ( 255 to 1704 )	584.777 ( 237.131 to 975.583 )	45.016 ( 13.468 to 89.079 )	9363.101 ( 3806.408 to 15697.016 )	700.292 ( 209.696 to 1388.081 )	94.761 ( 35.737 to 182.805 )	20.978 ( 5.578 to 46.539 )	9268.34 ( 3757.18 to 15500.921 )	679.315 ( 202.2 to 1347.025 )	-9.11 (-9.75 to -8.48)	-9.26 (-9.9 to -8.62)	-6.09 (-6.54 to -5.64)	-9.31 (-9.96 to -8.66)	-88.014	-86.486	-63.636	-88.27
211	Eswatini	Ischemic heart disease	Particulate matter pollution	Both	1228 ( 825 to 1765 )	2158 ( 1120 to 3596 )	63 ( 42 to 90 )	106 ( 55 to 176 )	27 ( 15 to 43 )	43 ( 21 to 73 )	1201 ( 801 to 1737 )	2115 ( 1087 to 3547 )	255.752 ( 169.277 to 371.479 )	222.463 ( 117.018 to 367.674 )	4375.043 ( 2927.79 to 6303.557 )	3871.409 ( 2030.982 to 6400.968 )	94.794 ( 52.765 to 152.388 )	78.813 ( 38.939 to 132.012 )	4280.249 ( 2843.935 to 6200.547 )	3792.595 ( 1971.761 to 6312.921 )	0.02 (-0.47 to 0.5)	0 (-0.52 to 0.52)	-0.62 (-0.78 to -0.46)	0.01 (-0.51 to 0.54)	75.733	68.254	59.259	76.103
212	Eswatini	Ischemic heart disease	Particulate matter pollution	Female	563 ( 331 to 895 )	1102 ( 520 to 1929 )	32 ( 18 to 50 )	58 ( 28 to 102 )	11 ( 6 to 18 )	20 ( 10 to 34 )	552 ( 320 to 882 )	1082 ( 506 to 1903 )	217.608 ( 126.753 to 344.273 )	200.355 ( 96.643 to 344.516 )	3478.079 ( 2047.647 to 5503.978 )	3247.459 ( 1554.837 to 5620.524 )	67.703 ( 37.596 to 108.109 )	59.058 ( 29.302 to 98.02 )	3410.376 ( 1981.557 to 5428.481 )	3188.401 ( 1512.519 to 5544.875 )	0.11 (-0.41 to 0.62)	0.08 (-0.45 to 0.62)	-0.48 (-0.61 to -0.35)	0.09 (-0.45 to 0.64)	95.737	81.25	81.818	96.014
213	Eswatini	Ischemic heart disease	Particulate matter pollution	Male	665 ( 392 to 1021 )	1056 ( 499 to 1847 )	31 ( 18 to 48 )	47 ( 22 to 83 )	15 ( 8 to 26 )	23 ( 11 to 39 )	649 ( 380 to 1007 )	1033 ( 484 to 1821 )	309.074 ( 184.526 to 477.147 )	251.617 ( 119.181 to 440.451 )	5598.868 ( 3344.798 to 8579.425 )	4829.341 ( 2302.622 to 8405.068 )	138.414 ( 75.232 to 226.414 )	118.068 ( 57.18 to 199.439 )	5460.454 ( 3228.659 to 8447.989 )	4711.274 ( 2222.209 to 8266.72 )	0.02 (-0.41 to 0.46)	0.08 (-0.41 to 0.57)	-0.51 (-0.67 to -0.35)	0.09 (-0.41 to 0.59)	58.797	51.613	53.333	59.168
214	Ethiopia	Ischemic heart disease	Particulate matter pollution	Both	93283 ( 67606 to 128374 )	133603 ( 97934 to 175242 )	4234 ( 3061 to 5836 )	7029 ( 5099 to 9247 )	1755 ( 976 to 2809 )	4189 ( 2327 to 6600 )	91528 ( 66000 to 126742 )	129414 ( 94425 to 170625 )	234.981 ( 169.295 to 321.717 )	169.896 ( 121.861 to 224.048 )	4431.655 ( 3210.896 to 6064.777 )	2960.739 ( 2158.043 to 3886.842 )	87.451 ( 49.179 to 138.824 )	91.903 ( 51.382 to 144.489 )	4344.204 ( 3132.352 to 5978.745 )	2868.836 ( 2080.048 to 3784.013 )	-1.3 (-1.38 to -1.21)	-1.59 (-1.68 to -1.49)	0.16 (0.15 to 0.18)	-1.63 (-1.73 to -1.54)	43.223	66.013	138.689	41.393
215	Ethiopia	Ischemic heart disease	Particulate matter pollution	Female	36920 ( 24758 to 55270 )	56941 ( 38310 to 77838 )	1759 ( 1177 to 2612 )	3099 ( 2052 to 4268 )	542 ( 300 to 868 )	1391 ( 794 to 2202 )	36379 ( 24280 to 54719 )	55550 ( 37169 to 76349 )	219.828 ( 146.129 to 323.272 )	153.744 ( 100.338 to 213.166 )	3959.241 ( 2652.227 to 5856.715 )	2601.885 ( 1736.259 to 3569.671 )	59.826 ( 33.567 to 95.032 )	62.681 ( 35.939 to 98.8 )	3899.415 ( 2598.823 to 5796.963 )	2539.204 ( 1684.718 to 3501.943 )	-1.42 (-1.52 to -1.32)	-1.65 (-1.76 to -1.54)	0.13 (0.12 to 0.14)	-1.68 (-1.79 to -1.58)	54.228	76.18	156.642	52.698
216	Ethiopia	Ischemic heart disease	Particulate matter pollution	Male	56362 ( 38420 to 81341 )	76662 ( 54389 to 104907 )	2475 ( 1679 to 3587 )	3930 ( 2762 to 5392 )	1213 ( 670 to 1947 )	2798 ( 1540 to 4447 )	55150 ( 37413 to 80057 )	73864 ( 51932 to 101748 )	247.116 ( 166.031 to 358.71 )	185.952 ( 130.081 to 255.106 )	4830.132 ( 3280.587 to 6961.447 )	3313.255 ( 2345.074 to 4532.468 )	113.446 ( 63.505 to 180.435 )	120.011 ( 66.43 to 190.561 )	4716.687 ( 3185.447 to 6841.256 )	3193.244 ( 2240.114 to 4394.648 )	-1.17 (-1.26 to -1.08)	-1.5 (-1.59 to -1.4)	0.22 (0.2 to 0.24)	-1.55 (-1.65 to -1.45)	36.017	58.788	130.668	33.933
217	Fiji	Ischemic heart disease	Particulate matter pollution	Both	3501 ( 2261 to 4855 )	4487 ( 1488 to 7887 )	169 ( 109 to 234 )	221 ( 73 to 386 )	35 ( 19 to 58 )	52 ( 17 to 103 )	3466 ( 2237 to 4813 )	4435 ( 1468 to 7792 )	566.925 ( 366.794 to 785.334 )	325.478 ( 109.682 to 564.016 )	10122.718 ( 6543.634 to 14018.083 )	5505.436 ( 1839.435 to 9610.501 )	107.341 ( 57.974 to 177.269 )	65.363 ( 21.27 to 129.615 )	10015.377 ( 6472.685 to 13891.077 )	5440.072 ( 1815.945 to 9491.229 )	-2.03 (-2.28 to -1.78)	-2.15 (-2.37 to -1.93)	-1.5 (-1.67 to -1.33)	-2.16 (-2.38 to -1.93)	28.163	30.769	48.571	27.957
218	Fiji	Ischemic heart disease	Particulate matter pollution	Female	1216 ( 773 to 1765 )	1794 ( 626 to 3095 )	62 ( 39 to 90 )	95 ( 33 to 164 )	14 ( 7 to 23 )	24 ( 8 to 47 )	1202 ( 763 to 1746 )	1770 ( 617 to 3059 )	412.407 ( 262.385 to 596.431 )	254.382 ( 88.199 to 438.454 )	7100.921 ( 4520.749 to 10284.258 )	4124.718 ( 1436.569 to 7104.243 )	85.981 ( 46.308 to 139.759 )	55.447 ( 19.008 to 108.404 )	7014.94 ( 4460.437 to 10170.824 )	4069.271 ( 1416.166 to 7024.25 )	-1.74 (-2.04 to -1.45)	-1.88 (-2.14 to -1.62)	-1.32 (-1.5 to -1.15)	-1.89 (-2.15 to -1.63)	47.533	53.226	71.429	47.255
219	Fiji	Ischemic heart disease	Particulate matter pollution	Male	2285 ( 1373 to 3280 )	2693 ( 836 to 4909 )	107 ( 64 to 154 )	126 ( 39 to 229 )	21 ( 11 to 35 )	28 ( 8 to 56 )	2264 ( 1358 to 3254 )	2665 ( 827 to 4862 )	803.6 ( 489.965 to 1144.547 )	444.559 ( 138.536 to 801.003 )	13890.176 ( 8413.342 to 19851.587 )	7438.471 ( 2312.567 to 13476.188 )	130.008 ( 68.083 to 218.221 )	78.005 ( 23.696 to 158.431 )	13760.168 ( 8322.753 to 19688.971 )	7360.466 ( 2286.942 to 13341.42 )	-2.16 (-2.43 to -1.89)	-2.24 (-2.47 to -2.01)	-1.56 (-1.73 to -1.39)	-2.25 (-2.47 to -2.02)	17.856	17.757	33.333	17.712
220	Finland	Ischemic heart disease	Particulate matter pollution	Both	17489 ( 2999 to 36649 )	3485 ( 450 to 7687 )	1042 ( 181 to 2196 )	258 ( 33 to 572 )	302 ( 49 to 709 )	128 ( 15 to 319 )	17187 ( 2964 to 36030 )	3358 ( 433 to 7419 )	112.281 ( 19.486 to 236.919 )	12.429 ( 1.598 to 27.527 )	1857.876 ( 318.964 to 3896.795 )	182.179 ( 23.553 to 400.677 )	31.875 ( 5.174 to 75.091 )	6.977 ( 0.819 to 17.457 )	1826.001 ( 315.16 to 3831.133 )	175.202 ( 22.656 to 385.946 )	-7.44 (-7.97 to -6.91)	-7.85 (-8.33 to -7.36)	-5.46 (-6.12 to -4.8)	-7.91 (-8.39 to -7.42)	-80.073	-75.24	-57.616	-80.462
221	Finland	Ischemic heart disease	Particulate matter pollution	Female	8131 ( 1392 to 17031 )	1420 ( 183 to 3176 )	547 ( 95 to 1151 )	122 ( 16 to 275 )	154 ( 25 to 363 )	53 ( 6 to 133 )	7977 ( 1373 to 16681 )	1367 ( 177 to 3062 )	86.205 ( 14.928 to 181.703 )	8.766 ( 1.131 to 19.634 )	1297.966 ( 222.28 to 2719.229 )	113.289 ( 14.583 to 252.764 )	24.978 ( 4.029 to 58.865 )	4.923 ( 0.582 to 12.405 )	1272.988 ( 219.115 to 2662.542 )	108.366 ( 14.001 to 242.052 )	-7.71 (-8.26 to -7.16)	-8.22 (-8.72 to -7.73)	-5.91 (-6.62 to -5.2)	-8.29 (-8.78 to -7.8)	-82.536	-77.697	-65.584	-82.863
222	Finland	Ischemic heart disease	Particulate matter pollution	Male	9358 ( 1612 to 19618 )	2065 ( 268 to 4521 )	496 ( 86 to 1041 )	135 ( 17 to 297 )	147 ( 24 to 352 )	75 ( 9 to 186 )	9211 ( 1592 to 19326 )	1991 ( 259 to 4359 )	157.465 ( 27.453 to 331.309 )	17.255 ( 2.224 to 37.926 )	2740.374 ( 473.44 to 5750.77 )	266.317 ( 34.598 to 582.806 )	43.457 ( 7.168 to 103.701 )	9.507 ( 1.138 to 23.761 )	2696.917 ( 467.601 to 5663.615 )	256.81 ( 33.34 to 562.172 )	-7.45 (-7.96 to -6.94)	-7.86 (-8.33 to -7.38)	-5.37 (-5.97 to -4.76)	-7.92 (-8.39 to -7.44)	-77.933	-72.782	-48.98	-78.385
223	France	Ischemic heart disease	Particulate matter pollution	Both	184652 ( 85089 to 305449 )	60211 ( 36463 to 87370 )	12212 ( 5632 to 20240 )	4438 ( 2666 to 6482 )	7910 ( 3299 to 14658 )	5731 ( 2774 to 9833 )	176743 ( 81414 to 292201 )	54481 ( 32841 to 79307 )	107.257 ( 49.318 to 177.835 )	17.617 ( 10.6 to 25.657 )	1645.768 ( 756.551 to 2722.55 )	273.261 ( 165.748 to 395.677 )	70.419 ( 29.344 to 130.841 )	28.211 ( 13.614 to 48.316 )	1575.348 ( 723.62 to 2603.617 )	245.05 ( 148.021 to 355.94 )	-5.99 (-6.32 to -5.66)	-5.98 (-6.27 to -5.7)	-3.46 (-3.81 to -3.1)	-6.16 (-6.45 to -5.87)	-67.392	-63.659	-27.547	-69.175
224	France	Ischemic heart disease	Particulate matter pollution	Female	83916 ( 38437 to 139595 )	25144 ( 14918 to 37079 )	6367 ( 2909 to 10595 )	2153 ( 1258 to 3192 )	3700 ( 1530 to 6916 )	2419 ( 1169 to 4240 )	80216 ( 36752 to 133249 )	22725 ( 13334 to 33668 )	81.469 ( 37.249 to 135.584 )	11.894 ( 6.969 to 17.612 )	1125.837 ( 515.941 to 1872.369 )	164.851 ( 98.233 to 242.742 )	52.258 ( 21.549 to 97.9 )	19.519 ( 9.414 to 34.09 )	1073.579 ( 492.589 to 1782.022 )	145.332 ( 85.752 to 215.195 )	-6.36 (-6.71 to -6)	-6.4 (-6.71 to -6.1)	-3.72 (-4.07 to -3.36)	-6.62 (-6.93 to -6.31)	-70.037	-66.185	-34.622	-71.67
225	France	Ischemic heart disease	Particulate matter pollution	Male	100736 ( 46294 to 165912 )	35067 ( 21313 to 50743 )	5846 ( 2685 to 9611 )	2286 ( 1387 to 3319 )	4209 ( 1732 to 7802 )	3312 ( 1588 to 5617 )	96527 ( 44304 to 158566 )	31756 ( 19296 to 46126 )	149.494 ( 68.508 to 245.796 )	25.775 ( 15.642 to 37.429 )	2404.7 ( 1103.113 to 3964.061 )	413.754 ( 251.274 to 599.057 )	97.727 ( 40.24 to 181.57 )	39.293 ( 18.812 to 66.683 )	2306.972 ( 1056.413 to 3789.941 )	374.461 ( 227.496 to 544.182 )	-5.86 (-6.18 to -5.54)	-5.88 (-6.16 to -5.6)	-3.45 (-3.81 to -3.09)	-6.04 (-6.32 to -5.75)	-65.189	-60.896	-21.311	-67.101
226	Gabon	Ischemic heart disease	Particulate matter pollution	Both	3046 ( 1679 to 4743 )	4082 ( 2225 to 6493 )	160 ( 88 to 250 )	213 ( 117 to 337 )	34 ( 17 to 60 )	57 ( 28 to 97 )	3012 ( 1657 to 4700 )	4025 ( 2191 to 6411 )	270.552 ( 147.57 to 423.693 )	232.944 ( 128.068 to 366.05 )	4663.593 ( 2561.87 to 7272.262 )	3887.731 ( 2129.977 to 6144.396 )	53.146 ( 26.944 to 93.663 )	54.184 ( 27.338 to 93.106 )	4610.448 ( 2527.915 to 7205.646 )	3833.548 ( 2097.057 to 6066.91 )	-0.5 (-0.64 to -0.35)	-0.58 (-0.72 to -0.45)	0.19 (0.1 to 0.28)	-0.59 (-0.73 to -0.46)	34.012	33.125	67.647	33.632
227	Gabon	Ischemic heart disease	Particulate matter pollution	Female	1407 ( 690 to 2346 )	1751 ( 887 to 2930 )	80 ( 39 to 133 )	102 ( 52 to 170 )	15 ( 7 to 25 )	23 ( 11 to 39 )	1392 ( 681 to 2327 )	1728 ( 873 to 2904 )	241.884 ( 118.536 to 404.623 )	202.428 ( 104.185 to 335.191 )	3938.139 ( 1933.954 to 6568.351 )	3179.529 ( 1621.254 to 5292.521 )	40.825 ( 20.338 to 71.367 )	40.718 ( 20.304 to 69.621 )	3897.313 ( 1906.501 to 6514.857 )	3138.811 ( 1596.947 to 5245.427 )	-0.69 (-0.91 to -0.47)	-0.81 (-1.04 to -0.58)	0.09 (0 to 0.18)	-0.82 (-1.05 to -0.59)	24.449	27.5	53.333	24.138
228	Gabon	Ischemic heart disease	Particulate matter pollution	Male	1639 ( 852 to 2729 )	2331 ( 1230 to 3838 )	80 ( 42 to 134 )	111 ( 58 to 183 )	19 ( 10 to 34 )	34 ( 17 to 58 )	1619 ( 840 to 2707 )	2297 ( 1210 to 3791 )	304.499 ( 157.707 to 504.624 )	268.408 ( 140.633 to 442.919 )	5542.27 ( 2882.013 to 9197.336 )	4657.274 ( 2456.272 to 7661.695 )	69.586 ( 34.607 to 123.61 )	71.417 ( 36.241 to 123.159 )	5472.683 ( 2837.29 to 9117.915 )	4585.857 ( 2410.355 to 7562.05 )	-0.33 (-0.44 to -0.23)	-0.5 (-0.6 to -0.4)	0.21 (0.12 to 0.3)	-0.51 (-0.61 to -0.4)	42.221	38.75	78.947	41.878
229	Gambia	Ischemic heart disease	Particulate matter pollution	Both	2217 ( 1516 to 3123 )	7659 ( 5099 to 10567 )	113 ( 77 to 159 )	417 ( 277 to 576 )	36 ( 21 to 57 )	122 ( 69 to 195 )	2180 ( 1479 to 3085 )	7536 ( 4995 to 10421 )	360.446 ( 247.686 to 500.431 )	449.008 ( 298.363 to 620.208 )	6211.357 ( 4265.746 to 8686.515 )	7564.921 ( 5041.907 to 10431.016 )	100.485 ( 57.086 to 156.72 )	118.661 ( 66.77 to 188.388 )	6110.871 ( 4168.84 to 8579.914 )	7446.261 ( 4940.289 to 10291.223 )	0.64 (0.51 to 0.77)	0.53 (0.38 to 0.68)	0.51 (0.45 to 0.57)	0.53 (0.38 to 0.68)	245.467	269.027	238.889	245.688
230	Gambia	Ischemic heart disease	Particulate matter pollution	Female	979 ( 612 to 1438 )	3683 ( 2294 to 5388 )	54 ( 34 to 78 )	210 ( 130 to 307 )	11 ( 6 to 17 )	42 ( 23 to 66 )	969 ( 601 to 1425 )	3641 ( 2256 to 5340 )	337.818 ( 212.542 to 492.654 )	412.351 ( 255.265 to 603.737 )	5672.429 ( 3558.936 to 8309.455 )	6820.051 ( 4247.241 to 9974.191 )	63.456 ( 36.18 to 100.223 )	77.046 ( 42.937 to 121.321 )	5608.973 ( 3494.534 to 8237.833 )	6743.005 ( 4176.853 to 9885.925 )	0.61 (0.5 to 0.71)	0.51 (0.38 to 0.65)	0.61 (0.55 to 0.67)	0.51 (0.38 to 0.65)	276.2	288.889	281.818	275.748
231	Gambia	Ischemic heart disease	Particulate matter pollution	Male	1237 ( 798 to 1866 )	3976 ( 2511 to 5600 )	60 ( 38 to 90 )	207 ( 131 to 293 )	26 ( 14 to 41 )	81 ( 45 to 131 )	1212 ( 774 to 1839 )	3895 ( 2446 to 5512 )	382.42 ( 245.762 to 570.747 )	494.494 ( 313.728 to 701.144 )	6697.489 ( 4328.665 to 10026.502 )	8427.014 ( 5346.473 to 11880.54 )	137.595 ( 76.668 to 219.782 )	166.524 ( 92.209 to 268.557 )	6559.894 ( 4202.399 to 9876.34 )	8260.49 ( 5209.39 to 11699.503 )	0.72 (0.55 to 0.89)	0.61 (0.43 to 0.78)	0.59 (0.52 to 0.66)	0.61 (0.43 to 0.79)	221.423	245	211.538	221.37
232	Georgia	Ischemic heart disease	Particulate matter pollution	Both	72402 ( 34500 to 111447 )	24249 ( 14756 to 34615 )	4301 ( 2047 to 6608 )	1501 ( 907 to 2143 )	869 ( 357 to 1570 )	642 ( 302 to 1124 )	71533 ( 34019 to 109870 )	23607 ( 14390 to 33662 )	619.351 ( 294.673 to 951.992 )	178.722 ( 108.504 to 254.836 )	9735.258 ( 4639.995 to 14989.141 )	2959.763 ( 1806.424 to 4222.776 )	115.334 ( 47.408 to 207.686 )	79.087 ( 37.148 to 138.149 )	9619.923 ( 4576.755 to 14779.623 )	2880.676 ( 1761.113 to 4105.262 )	-4.87 (-5.59 to -4.14)	-4.9 (-5.68 to -4.11)	-2.12 (-2.61 to -1.63)	-4.95 (-5.74 to -4.15)	-66.508	-65.101	-26.122	-66.998
233	Georgia	Ischemic heart disease	Particulate matter pollution	Female	40462 ( 19573 to 61528 )	11308 ( 6793 to 16045 )	2583 ( 1247 to 3936 )	778 ( 462 to 1110 )	529 ( 221 to 954 )	368 ( 172 to 643 )	39933 ( 19323 to 60698 )	10940 ( 6567 to 15528 )	543.331 ( 261.97 to 828.323 )	136.083 ( 81.547 to 193.215 )	8273.229 ( 3998.971 to 12586.503 )	2117.052 ( 1280.306 to 2995.347 )	107.362 ( 44.834 to 193.126 )	71.732 ( 33.654 to 125.012 )	8165.867 ( 3947.802 to 12417.342 )	2045.32 ( 1235.906 to 2894.826 )	-5.36 (-6.06 to -4.66)	-5.52 (-6.28 to -4.76)	-2.19 (-2.6 to -1.77)	-5.58 (-6.35 to -4.81)	-72.053	-69.88	-30.435	-72.604
234	Georgia	Ischemic heart disease	Particulate matter pollution	Male	31940 ( 14498 to 50660 )	12941 ( 7932 to 18694 )	1718 ( 776 to 2729 )	723 ( 442 to 1040 )	340 ( 133 to 636 )	274 ( 126 to 489 )	31600 ( 14315 to 50156 )	12667 ( 7774 to 18249 )	806.73 ( 362.093 to 1283.516 )	256.381 ( 156.57 to 369.242 )	12666.386 ( 5726.24 to 20118.947 )	4318.91 ( 2644.998 to 6240.087 )	128.314 ( 50.009 to 239.869 )	89.381 ( 40.839 to 159.809 )	12538.072 ( 5657.981 to 19927.407 )	4229.529 ( 2594.171 to 6096.294 )	-4.43 (-5.21 to -3.65)	-4.42 (-5.24 to -3.59)	-2.12 (-2.69 to -1.55)	-4.45 (-5.28 to -3.62)	-59.483	-57.916	-19.412	-59.915
235	Germany	Ischemic heart disease	Particulate matter pollution	Both	777459 ( 399100 to 1220693 )	184647 ( 115119 to 261357 )	50484 ( 25912 to 79590 )	13498 ( 8306 to 19164 )	12851 ( 5709 to 23280 )	6797 ( 3343 to 11430 )	764608 ( 392394 to 1199540 )	177850 ( 110945 to 251662 )	296.932 ( 152.278 to 468.696 )	43.424 ( 26.916 to 61.538 )	4590.574 ( 2356.394 to 7210.396 )	645.958 ( 405.681 to 911.972 )	76.464 ( 33.89 to 138.791 )	25.037 ( 12.312 to 42.172 )	4514.11 ( 2315.816 to 7083.588 )	620.921 ( 390.588 to 876.86 )	-6.23 (-6.47 to -5.99)	-6.38 (-6.58 to -6.18)	-3.41 (-3.69 to -3.13)	-6.46 (-6.66 to -6.26)	-76.25	-73.263	-47.109	-76.74
236	Germany	Ischemic heart disease	Particulate matter pollution	Female	397679 ( 203043 to 630328 )	75493 ( 45417 to 108345 )	28396 ( 14487 to 45255 )	6277 ( 3725 to 9058 )	6468 ( 2839 to 11751 )	2678 ( 1303 to 4579 )	391211 ( 199781 to 620401 )	72815 ( 43789 to 104831 )	238.914 ( 121.545 to 380.943 )	30.919 ( 18.546 to 44.526 )	3429.814 ( 1747.872 to 5433.99 )	413.829 ( 252.047 to 592.993 )	57.687 ( 25.202 to 105.055 )	16.887 ( 8.181 to 28.856 )	3372.127 ( 1718.479 to 5344.28 )	396.942 ( 241.959 to 570.377 )	-6.62 (-6.92 to -6.32)	-6.87 (-7.12 to -6.63)	-3.67 (-3.98 to -3.35)	-6.96 (-7.21 to -6.71)	-81.017	-77.895	-58.596	-81.387
237	Germany	Ischemic heart disease	Particulate matter pollution	Male	379780 ( 194736 to 590784 )	109154 ( 70061 to 154054 )	22088 ( 11347 to 34313 )	7220 ( 4601 to 10245 )	6384 ( 2819 to 11679 )	4120 ( 2010 to 6976 )	373397 ( 191843 to 579928 )	105034 ( 67337 to 148536 )	409.873 ( 210.907 to 638.473 )	60.396 ( 38.512 to 85.657 )	6621.241 ( 3398.358 to 10315.005 )	933.238 ( 599.389 to 1315.859 )	110.594 ( 48.87 to 202.098 )	34.986 ( 17.082 to 59.252 )	6510.647 ( 3348.65 to 10126.67 )	898.251 ( 576.572 to 1269.121 )	-6.21 (-6.39 to -6.03)	-6.36 (-6.52 to -6.21)	-3.63 (-3.88 to -3.38)	-6.43 (-6.59 to -6.28)	-71.259	-67.313	-35.464	-71.871
238	Ghana	Ischemic heart disease	Particulate matter pollution	Both	48024 ( 34293 to 65789 )	83397 ( 55519 to 114920 )	2423 ( 1733 to 3302 )	4307 ( 2873 to 5951 )	582 ( 330 to 915 )	1876 ( 1053 to 2954 )	47442 ( 33760 to 65070 )	81521 ( 54045 to 112677 )	444.13 ( 318.804 to 600.845 )	296.525 ( 198.781 to 409.291 )	7652.423 ( 5486.379 to 10416.667 )	4995.637 ( 3343.8 to 6877.647 )	94.632 ( 53.921 to 148.752 )	110.765 ( 62.635 to 173.826 )	7557.791 ( 5400.284 to 10300.385 )	4884.872 ( 3255.029 to 6747.765 )	-1.84 (-2.17 to -1.5)	-1.88 (-2.21 to -1.55)	0.51 (0.4 to 0.61)	-1.92 (-2.25 to -1.59)	73.657	77.755	222.337	71.833
239	Ghana	Ischemic heart disease	Particulate matter pollution	Female	24154 ( 16237 to 34448 )	38856 ( 23956 to 57411 )	1249 ( 840 to 1779 )	2098 ( 1298 to 3109 )	214 ( 119 to 336 )	775 ( 433 to 1211 )	23940 ( 16037 to 34226 )	38081 ( 23318 to 56634 )	434.671 ( 292.939 to 617.38 )	249.576 ( 155.232 to 369.102 )	7382.598 ( 4976.041 to 10497.126 )	4094.788 ( 2543.765 to 6037.415 )	67.395 ( 37.876 to 106.513 )	81.051 ( 45.64 to 126.203 )	7315.202 ( 4914.603 to 10427.838 )	4013.737 ( 2474.895 to 5955.347 )	-2.45 (-2.8 to -2.09)	-2.54 (-2.89 to -2.19)	0.68 (0.58 to 0.78)	-2.58 (-2.94 to -2.23)	60.868	67.974	262.15	59.069
240	Ghana	Ischemic heart disease	Particulate matter pollution	Male	23870 ( 16279 to 34280 )	44541 ( 28509 to 63531 )	1174 ( 796 to 1686 )	2209 ( 1408 to 3158 )	368 ( 208 to 587 )	1101 ( 602 to 1765 )	23503 ( 15923 to 33879 )	43440 ( 27534 to 62263 )	455.082 ( 308.438 to 650.089 )	367.264 ( 236.705 to 522.215 )	7950.641 ( 5421.866 to 11368.418 )	6262.062 ( 4039.034 to 8897.957 )	125.481 ( 71.07 to 199.456 )	152.267 ( 83.982 to 243.472 )	7825.16 ( 5302.63 to 11230.514 )	6109.795 ( 3903.548 to 8723.878 )	-1.09 (-1.4 to -0.78)	-1.15 (-1.46 to -0.84)	0.57 (0.39 to 0.76)	-1.18 (-1.5 to -0.87)	86.598	88.16	199.185	84.827
244	Greece	Ischemic heart disease	Particulate matter pollution	Both	69369 ( 36403 to 105718 )	38893 ( 26927 to 51568 )	4256 ( 2230 to 6485 )	2859 ( 1964 to 3788 )	1384 ( 629 to 2493 )	993 ( 530 to 1629 )	67984 ( 35645 to 103497 )	37900 ( 26257 to 50223 )	231.364 ( 121.404 to 353.759 )	70.704 ( 48.887 to 93.706 )	3590.562 ( 1885.895 to 5482.614 )	1098.424 ( 765.356 to 1456.632 )	69.594 ( 31.675 to 125.44 )	30.18 ( 16.063 to 49.61 )	3520.968 ( 1848.091 to 5370.963 )	1068.244 ( 745.101 to 1416.125 )	-4.17 (-4.72 to -3.61)	-4.19 (-4.65 to -3.73)	-3.44 (-3.78 to -3.11)	-4.21 (-4.67 to -3.74)	-43.933	-32.824	-28.251	-44.252
245	Greece	Ischemic heart disease	Particulate matter pollution	Female	29652 ( 15517 to 45396 )	16888 ( 11446 to 22526 )	2002 ( 1042 to 3067 )	1418 ( 954 to 1890 )	518 ( 234 to 940 )	373 ( 193 to 610 )	29134 ( 15211 to 44506 )	16515 ( 11182 to 22032 )	194.186 ( 101.098 to 298.466 )	58.658 ( 39.778 to 78.223 )	2761.574 ( 1445.559 to 4237.64 )	774.86 ( 529.76 to 1034.87 )	47.109 ( 21.287 to 85.536 )	19.847 ( 10.198 to 32.537 )	2714.465 ( 1417.569 to 4156.358 )	755.013 ( 515.979 to 1008.786 )	-4.13 (-4.85 to -3.4)	-4.44 (-5.05 to -3.82)	-3.77 (-4.14 to -3.39)	-4.45 (-5.07 to -3.83)	-43.046	-29.171	-27.992	-43.314
246	Greece	Ischemic heart disease	Particulate matter pollution	Male	39717 ( 20916 to 60754 )	22005 ( 15356 to 29327 )	2254 ( 1186 to 3446 )	1441 ( 999 to 1923 )	866 ( 392 to 1559 )	620 ( 325 to 1013 )	38851 ( 20436 to 59325 )	21385 ( 14933 to 28524 )	276.297 ( 145.63 to 423.397 )	86.977 ( 60.621 to 116.053 )	4573.142 ( 2410.44 to 7003.681 )	1486.701 ( 1041.187 to 1980.173 )	97.582 ( 44.255 to 175.825 )	42.486 ( 22.319 to 69.596 )	4475.56 ( 2356.382 to 6843.336 )	1444.215 ( 1012.165 to 1925.481 )	-4.05 (-4.46 to -3.63)	-3.97 (-4.33 to -3.61)	-3.3 (-3.61 to -2.99)	-3.99 (-4.35 to -3.62)	-44.596	-36.069	-28.406	-44.956
247	Greenland	Ischemic heart disease	Particulate matter pollution	Both	37 ( 0 to 101 )	26 ( 1 to 73 )	2 ( 0 to 5 )	1 ( 0 to 4 )	0 ( 0 to 1 )	0 ( 0 to 1 )	37 ( 0 to 100 )	26 ( 1 to 72 )	72.957 ( 0.366 to 198.936 )	20.67 ( 0.751 to 57.258 )	1207.282 ( 5.892 to 3280.917 )	341.698 ( 12.574 to 945.895 )	10.689 ( 0.039 to 31.751 )	6.73 ( 0.238 to 18.76 )	1196.592 ( 5.85 to 3247.156 )	334.968 ( 12.336 to 929.996 )	-4.66 (-5.17 to -4.15)	-4.61 (-5.1 to -4.11)	-2.1 (-2.51 to -1.69)	-4.64 (-5.14 to -4.15)	-29.73	-50	NA	-29.73
248	Greenland	Ischemic heart disease	Particulate matter pollution	Female	16 ( 0 to 45 )	8 ( 0 to 23 )	1 ( 0 to 3 )	0 ( 0 to 1 )	0 ( 0 to 0 )	0 ( 0 to 1 )	16 ( 0 to 44 )	8 ( 0 to 22 )	63.376 ( 0.327 to 174.324 )	15.681 ( 0.545 to 44.203 )	984.215 ( 5.041 to 2684.602 )	235.884 ( 8.206 to 665.992 )	8.701 ( 0.041 to 25.857 )	5.566 ( 0.194 to 15.732 )	975.514 ( 4.991 to 2662.759 )	230.319 ( 8.003 to 652.62 )	-5.35 (-5.9 to -4.79)	-5.45 (-6.01 to -4.88)	-2.14 (-2.57 to -1.71)	-5.5 (-6.06 to -4.93)	-50	-100	NA	-50
249	Greenland	Ischemic heart disease	Particulate matter pollution	Male	21 ( 0 to 57 )	18 ( 1 to 50 )	1 ( 0 to 3 )	1 ( 0 to 2 )	0 ( 0 to 1 )	0 ( 0 to 1 )	21 ( 0 to 56 )	18 ( 1 to 50 )	85.101 ( 0.308 to 233.816 )	25.28 ( 0.927 to 69.898 )	1470.086 ( 5.251 to 4027.781 )	432.905 ( 16.078 to 1195.601 )	13.32 ( 0.038 to 40.109 )	7.72 ( 0.274 to 21.669 )	1456.766 ( 5.215 to 3992.306 )	425.185 ( 15.803 to 1175.559 )	-4.29 (-4.77 to -3.81)	-4.31 (-4.77 to -3.84)	-2.34 (-2.75 to -1.94)	-4.33 (-4.8 to -3.86)	-14.286	0	NA	-14.286
250	Grenada	Ischemic heart disease	Particulate matter pollution	Both	467 ( 270 to 701 )	333 ( 136 to 574 )	27 ( 16 to 41 )	18 ( 7 to 31 )	9 ( 4 to 16 )	9 ( 3 to 18 )	458 ( 265 to 688 )	323 ( 133 to 555 )	267.622 ( 154.979 to 402.018 )	149.598 ( 61.646 to 256.356 )	4811.312 ( 2785.614 to 7230.728 )	2536.789 ( 1039.405 to 4374.989 )	89.168 ( 41.556 to 158.048 )	70.319 ( 21.855 to 136.68 )	4722.145 ( 2735.086 to 7105.426 )	2466.471 ( 1016.295 to 4232.099 )	-2.36 (-2.68 to -2.03)	-2.47 (-2.81 to -2.12)	-0.72 (-1.04 to -0.4)	-2.5 (-2.85 to -2.15)	-28.694	-33.333	0	-29.476
251	Grenada	Ischemic heart disease	Particulate matter pollution	Female	229 ( 136 to 344 )	143 ( 58 to 249 )	14 ( 8 to 22 )	9 ( 4 to 15 )	4 ( 2 to 7 )	4 ( 1 to 7 )	225 ( 133 to 339 )	140 ( 57 to 242 )	222.276 ( 131.339 to 334.132 )	121.108 ( 49.341 to 209.099 )	3876.656 ( 2302.254 to 5844.284 )	1958.899 ( 792.718 to 3395.354 )	65.731 ( 31.156 to 117.174 )	50.716 ( 15.847 to 99.725 )	3810.926 ( 2261.184 to 5750.391 )	1908.183 ( 775.194 to 3299.226 )	-2.08 (-2.79 to -1.37)	-2.24 (-2.98 to -1.49)	-0.78 (-1.05 to -0.52)	-2.27 (-3.02 to -1.51)	-37.555	-35.714	0	-37.778
252	Grenada	Ischemic heart disease	Particulate matter pollution	Male	238 ( 133 to 366 )	189 ( 76 to 327 )	13 ( 7 to 20 )	9 ( 4 to 16 )	5 ( 2 to 9 )	6 ( 2 to 11 )	233 ( 130 to 360 )	183 ( 75 to 316 )	335.725 ( 186.915 to 516.547 )	203.899 ( 82.388 to 352.988 )	6127.085 ( 3422.768 to 9449.995 )	3410.377 ( 1374.233 to 5900.809 )	122.978 ( 56.592 to 218.78 )	95.416 ( 29.46 to 186.513 )	6004.107 ( 3351.271 to 9276.204 )	3314.961 ( 1345.085 to 5723.542 )	-1.67 (-2.33 to -1.01)	-2.13 (-2.63 to -1.62)	-0.74 (-1.01 to -0.46)	-2.16 (-2.67 to -1.64)	-20.588	-30.769	20	-21.459
253	Guam	Ischemic heart disease	Particulate matter pollution	Both	112 ( 0 to 310 )	312 ( 145 to 488 )	6 ( 0 to 15 )	16 ( 7 to 25 )	1 ( 0 to 4 )	8 ( 3 to 15 )	111 ( 0 to 306 )	303 ( 140 to 477 )	97.202 ( 0 to 269.163 )	57.095 ( 26.405 to 89.987 )	1548.568 ( 0 to 4282.809 )	1123.445 ( 522.442 to 1758.924 )	18.685 ( 0 to 54.799 )	30.888 ( 12.74 to 55.234 )	1529.883 ( 0 to 4229.34 )	1092.556 ( 506.341 to 1716.263 )	-0.7 (-1.54 to 0.15)	-0.16 (-0.97 to 0.67)	1.86 (1.39 to 2.32)	-0.2 (-1.02 to 0.63)	178.571	166.667	700	172.973
254	Guam	Ischemic heart disease	Particulate matter pollution	Female	48 ( 0 to 132 )	131 ( 60 to 212 )	3 ( 0 to 7 )	7 ( 3 to 11 )	1 ( 0 to 2 )	4 ( 2 to 7 )	48 ( 0 to 131 )	127 ( 58 to 207 )	107.74 ( 0 to 296.084 )	44.232 ( 19.924 to 71.797 )	1519.001 ( 0 to 4170.783 )	880.247 ( 402.849 to 1420.103 )	15.189 ( 0 to 44.645 )	26.053 ( 10.648 to 46.969 )	1503.812 ( 0 to 4126.069 )	854.194 ( 388.751 to 1381.476 )	-1.73 (-2.67 to -0.78)	-0.93 (-1.82 to -0.04)	2.03 (1.57 to 2.49)	-0.99 (-1.88 to -0.08)	172.917	133.333	300	164.583
255	Guam	Ischemic heart disease	Particulate matter pollution	Male	64 ( 0 to 178 )	180 ( 85 to 286 )	3 ( 0 to 8 )	9 ( 4 to 14 )	1 ( 0 to 2 )	4 ( 2 to 8 )	63 ( 0 to 176 )	176 ( 82 to 279 )	87.384 ( 0 to 243.694 )	73.456 ( 34.494 to 116.978 )	1572.794 ( 0 to 4389.882 )	1411.659 ( 663.119 to 2238.403 )	22.404 ( 0 to 66.479 )	36.606 ( 15.08 to 65.814 )	1550.389 ( 0 to 4323.984 )	1375.053 ( 645.718 to 2183.459 )	0.31 (-0.46 to 1.09)	0.55 (-0.22 to 1.32)	1.79 (1.31 to 2.27)	0.52 (-0.25 to 1.3)	181.25	200	300	179.365
256	Guatemala	Ischemic heart disease	Particulate matter pollution	Both	21716 ( 16686 to 26280 )	39068 ( 25870 to 52339 )	1197 ( 919 to 1448 )	2488 ( 1641 to 3317 )	375 ( 214 to 578 )	1161 ( 620 to 1880 )	21341 ( 16376 to 25822 )	37907 ( 25017 to 50837 )	440.022 ( 337.811 to 532.715 )	231.397 ( 152.875 to 307.44 )	6695.974 ( 5145.374 to 8103.126 )	3307.155 ( 2191.45 to 4418.948 )	109.634 ( 62.866 to 169.052 )	91.336 ( 48.888 to 148.083 )	6586.339 ( 5055.185 to 7970.881 )	3215.819 ( 2124.123 to 4300.175 )	-1.94 (-2.3 to -1.59)	-2.21 (-2.62 to -1.8)	-0.48 (-0.6 to -0.36)	-2.25 (-2.67 to -1.83)	79.904	107.853	209.6	77.625
257	Guatemala	Ischemic heart disease	Particulate matter pollution	Female	10283 ( 7864 to 12626 )	18971 ( 12854 to 25152 )	584 ( 448 to 716 )	1251 ( 842 to 1650 )	144 ( 82 to 222 )	492 ( 268 to 796 )	10139 ( 7751 to 12451 )	18479 ( 12483 to 24505 )	418.186 ( 320.821 to 512.466 )	213.731 ( 143.861 to 281.062 )	6292.026 ( 4820.731 to 7716.631 )	2990.066 ( 2025.082 to 3953.964 )	84.955 ( 48.457 to 131.337 )	72.787 ( 39.7 to 117.766 )	6207.071 ( 4753.071 to 7614.774 )	2917.279 ( 1969.746 to 3858.56 )	-2 (-2.34 to -1.66)	-2.27 (-2.68 to -1.87)	-0.44 (-0.54 to -0.33)	-2.31 (-2.72 to -1.89)	84.489	114.212	241.667	82.257
258	Guatemala	Ischemic heart disease	Particulate matter pollution	Male	11433 ( 8730 to 13890 )	20097 ( 12975 to 27590 )	613 ( 467 to 744 )	1237 ( 796 to 1693 )	231 ( 131 to 361 )	669 ( 351 to 1097 )	11202 ( 8550 to 13614 )	19428 ( 12487 to 26735 )	466.281 ( 354.535 to 566.063 )	253.09 ( 162.965 to 344.882 )	7137.256 ( 5435.541 to 8664.273 )	3682.575 ( 2377.996 to 5039.692 )	135.171 ( 76.892 to 211.038 )	112.58 ( 59.143 to 184.848 )	7002.085 ( 5334.052 to 8504.291 )	3569.994 ( 2295.586 to 4895.874 )	-1.85 (-2.23 to -1.48)	-2.12 (-2.54 to -1.7)	-0.46 (-0.58 to -0.33)	-2.16 (-2.59 to -1.72)	75.781	101.794	189.61	73.433
259	Guinea	Ischemic heart disease	Particulate matter pollution	Both	19656 ( 13378 to 27420 )	36415 ( 24436 to 52305 )	1036 ( 700 to 1450 )	1952 ( 1323 to 2784 )	316 ( 177 to 498 )	640 ( 361 to 1016 )	19339 ( 13097 to 27098 )	35775 ( 23805 to 51600 )	296.029 ( 199.431 to 413.831 )	354.731 ( 242.924 to 501.88 )	5117.795 ( 3475.664 to 7131.842 )	6062.76 ( 4107.315 to 8653.467 )	82.522 ( 46.34 to 129.787 )	105.146 ( 59.382 to 166.637 )	5035.272 ( 3402.664 to 7047.648 )	5957.614 ( 4005.035 to 8536.165 )	0.84 (0.7 to 0.97)	0.79 (0.65 to 0.93)	0.88 (0.85 to 0.91)	0.79 (0.65 to 0.93)	85.261	88.417	102.532	84.989
260	Guinea	Ischemic heart disease	Particulate matter pollution	Female	10960 ( 6720 to 16384 )	17060 ( 10647 to 25607 )	580 ( 351 to 870 )	941 ( 593 to 1403 )	96 ( 54 to 152 )	188 ( 104 to 299 )	10865 ( 6635 to 16285 )	16873 ( 10491 to 25379 )	334.954 ( 200.941 to 503.973 )	347.839 ( 220.781 to 516.246 )	5769.754 ( 3516.317 to 8638.378 )	5882.549 ( 3696.517 to 8793.576 )	51.401 ( 29.107 to 81.949 )	65.085 ( 36.286 to 103.353 )	5718.353 ( 3469.609 to 8583.699 )	5817.464 ( 3641.322 to 8714.325 )	0.47 (0.35 to 0.58)	0.39 (0.28 to 0.5)	0.83 (0.79 to 0.87)	0.39 (0.28 to 0.5)	55.657	62.241	95.833	55.297
261	Guinea	Ischemic heart disease	Particulate matter pollution	Male	8695 ( 5456 to 12900 )	19354 ( 11970 to 28562 )	456 ( 281 to 679 )	1011 ( 628 to 1489 )	221 ( 122 to 351 )	452 ( 253 to 726 )	8475 ( 5271 to 12666 )	18902 ( 11562 to 28062 )	258.292 ( 157.732 to 384.776 )	361.112 ( 227.345 to 527.585 )	4484.961 ( 2796.959 to 6649.643 )	6227.354 ( 3892.898 to 9136.821 )	112.974 ( 62.744 to 179.452 )	142.647 ( 79.907 to 228.404 )	4371.987 ( 2701.077 to 6529.255 )	6084.708 ( 3763.585 to 8978.633 )	1.23 (1.03 to 1.43)	1.2 (0.99 to 1.42)	0.82 (0.78 to 0.87)	1.21 (1 to 1.43)	122.588	121.711	104.525	123.032
262	Guinea-Bissau	Ischemic heart disease	Particulate matter pollution	Both	3532 ( 2429 to 5003 )	5722 ( 3927 to 7893 )	169 ( 117 to 239 )	278 ( 191 to 383 )	36 ( 20 to 57 )	71 ( 40 to 112 )	3496 ( 2399 to 4958 )	5651 ( 3872 to 7816 )	461.115 ( 320.106 to 643.103 )	489.157 ( 334.87 to 672.347 )	8376.18 ( 5792.443 to 11775.058 )	8490.797 ( 5832.349 to 11666.992 )	88.234 ( 49.841 to 141.028 )	104.66 ( 59.335 to 165.354 )	8287.945 ( 5716.529 to 11664.006 )	8386.137 ( 5748.082 to 11554.688 )	0.26 (0.17 to 0.35)	0.09 (0 to 0.19)	0.61 (0.59 to 0.64)	0.09 (-0.01 to 0.18)	62.005	64.497	97.222	61.642
263	Guinea-Bissau	Ischemic heart disease	Particulate matter pollution	Female	1504 ( 932 to 2240 )	2800 ( 1747 to 4129 )	74 ( 46 to 110 )	141 ( 88 to 208 )	11 ( 6 to 18 )	25 ( 14 to 40 )	1493 ( 922 to 2227 )	2775 ( 1728 to 4104 )	418.779 ( 260.482 to 613.711 )	452.282 ( 282.242 to 662.176 )	7364.245 ( 4583.952 to 10876.689 )	7669.775 ( 4794.823 to 11252.696 )	56.406 ( 31.318 to 90.71 )	69.49 ( 39.274 to 111.417 )	7307.839 ( 4527.599 to 10811.76 )	7600.285 ( 4741.026 to 11177.677 )	0.37 (0.28 to 0.45)	0.23 (0.13 to 0.32)	0.74 (0.69 to 0.78)	0.22 (0.12 to 0.32)	86.17	90.541	127.273	85.867
264	Guinea-Bissau	Ischemic heart disease	Particulate matter pollution	Male	2028 ( 1279 to 2994 )	2922 ( 1880 to 4179 )	95 ( 60 to 140 )	137 ( 88 to 194 )	25 ( 14 to 40 )	46 ( 26 to 75 )	2003 ( 1256 to 2969 )	2876 ( 1841 to 4125 )	501.126 ( 317.706 to 735.668 )	535.922 ( 349.84 to 754.35 )	9350.689 ( 5930.429 to 13741.282 )	9491.903 ( 6174.433 to 13427.211 )	120.905 ( 67.524 to 196.17 )	149.592 ( 83.46 to 242.03 )	9229.784 ( 5815.552 to 13617.747 )	9342.311 ( 6048.613 to 13255.751 )	0.23 (0.12 to 0.34)	0.04 (-0.08 to 0.16)	0.73 (0.69 to 0.78)	0.03 (-0.09 to 0.15)	44.083	44.211	84	43.585
265	Guyana	Ischemic heart disease	Particulate matter pollution	Both	3041 ( 1647 to 4766 )	3004 ( 1375 to 4948 )	159 ( 86 to 248 )	154 ( 71 to 253 )	33 ( 14 to 61 )	52 ( 20 to 99 )	3008 ( 1627 to 4714 )	2952 ( 1352 to 4867 )	412.216 ( 223.304 to 644.792 )	236.093 ( 108.565 to 388.132 )	7261.6 ( 3935.443 to 11371.82 )	4129.379 ( 1894.276 to 6790.7 )	79.108 ( 34.987 to 147.779 )	72.813 ( 27.548 to 136.862 )	7182.492 ( 3886.81 to 11248.051 )	4056.567 ( 1861.829 to 6679.079 )	-1.61 (-1.86 to -1.36)	-1.61 (-1.81 to -1.4)	-0.4 (-0.55 to -0.25)	-1.62 (-1.83 to -1.41)	-1.217	-3.145	57.576	-1.862
266	Guyana	Ischemic heart disease	Particulate matter pollution	Female	1292 ( 687 to 2069 )	1325 ( 602 to 2209 )	72 ( 38 to 114 )	74 ( 34 to 123 )	12 ( 5 to 21 )	20 ( 8 to 38 )	1280 ( 680 to 2051 )	1305 ( 591 to 2178 )	365.515 ( 194.55 to 582.433 )	216.434 ( 98.846 to 359.679 )	6029.002 ( 3209.795 to 9639.317 )	3496.674 ( 1592.429 to 5818.743 )	53.663 ( 23.784 to 99.106 )	52.047 ( 19.797 to 98.597 )	5975.34 ( 3175.39 to 9556.85 )	3444.627 ( 1566.352 to 5738.444 )	-1.66 (-1.97 to -1.34)	-1.75 (-2.02 to -1.47)	-0.23 (-0.38 to -0.08)	-1.76 (-2.04 to -1.48)	2.554	2.778	66.667	1.953
267	Guyana	Ischemic heart disease	Particulate matter pollution	Male	1749 ( 940 to 2730 )	1679 ( 765 to 2786 )	87 ( 47 to 136 )	80 ( 36 to 132 )	21 ( 9 to 40 )	32 ( 12 to 61 )	1728 ( 926 to 2695 )	1646 ( 750 to 2735 )	464.983 ( 249.248 to 726.684 )	257.604 ( 116.627 to 428.015 )	8616.878 ( 4630.352 to 13460.709 )	4839.283 ( 2201.292 to 8027.203 )	107.613 ( 46.831 to 203.2 )	97.942 ( 36.326 to 183.498 )	8509.266 ( 4560.798 to 13284.291 )	4741.341 ( 2154.311 to 7873.189 )	-1.56 (-1.78 to -1.35)	-1.48 (-1.65 to -1.31)	-0.46 (-0.61 to -0.3)	-1.5 (-1.67 to -1.32)	-4.002	-8.046	52.381	-4.745
268	Haiti	Ischemic heart disease	Particulate matter pollution	Both	46968 ( 34428 to 61553 )	78955 ( 53701 to 111647 )	2305 ( 1688 to 3012 )	3979 ( 2702 to 5630 )	472 ( 268 to 732 )	1085 ( 611 to 1718 )	46496 ( 34064 to 61034 )	77870 ( 52715 to 110382 )	796.36 ( 581.905 to 1034.704 )	635.34 ( 432.107 to 897.244 )	13852.898 ( 10144.871 to 18064.434 )	10915.419 ( 7439.316 to 15402.594 )	141.381 ( 81.003 to 218.372 )	151.344 ( 85.909 to 237.86 )	13711.518 ( 10033.335 to 17909.516 )	10764.075 ( 7302.914 to 15231.92 )	-0.58 (-0.65 to -0.51)	-0.62 (-0.7 to -0.54)	0.22 (0.2 to 0.25)	-0.63 (-0.71 to -0.55)	68.104	72.625	129.873	67.477
269	Haiti	Ischemic heart disease	Particulate matter pollution	Female	25121 ( 17129 to 35183 )	40971 ( 26746 to 60868 )	1277 ( 876 to 1782 )	2098 ( 1375 to 3111 )	165 ( 93 to 259 )	379 ( 210 to 596 )	24955 ( 16997 to 34993 )	40592 ( 26414 to 60479 )	835.63 ( 576.806 to 1157.414 )	656.383 ( 431.998 to 968.12 )	14325.859 ( 9827.428 to 19952.389 )	11005.258 ( 7226.215 to 16265.865 )	98.187 ( 55.976 to 152.734 )	103.834 ( 58.145 to 162.541 )	14227.672 ( 9748.197 to 19842.479 )	10901.424 ( 7136.099 to 16157.892 )	-0.64 (-0.7 to -0.59)	-0.71 (-0.77 to -0.65)	0.18 (0.16 to 0.19)	-0.72 (-0.78 to -0.66)	63.095	64.291	129.697	62.661
270	Haiti	Ischemic heart disease	Particulate matter pollution	Male	21847 ( 15131 to 29898 )	37984 ( 24069 to 55292 )	1028 ( 709 to 1404 )	1881 ( 1186 to 2744 )	307 ( 173 to 482 )	706 ( 400 to 1118 )	21541 ( 14868 to 29542 )	37277 ( 23444 to 54484 )	740.806 ( 509.176 to 1006.762 )	614.342 ( 387.244 to 894.728 )	13205.554 ( 9131.316 to 17980.058 )	10840.839 ( 6877.056 to 15756.026 )	190.346 ( 108.61 to 298.276 )	203.456 ( 115.757 to 320.095 )	13015.208 ( 8965.292 to 17763.785 )	10637.383 ( 6698.513 to 15525.758 )	-0.43 (-0.56 to -0.29)	-0.47 (-0.62 to -0.32)	0.21 (0.2 to 0.23)	-0.48 (-0.63 to -0.32)	73.864	82.977	129.967	73.051
283	Honduras	Ischemic heart disease	Particulate matter pollution	Both	11268 ( 8241 to 14687 )	43404 ( 29512 to 59271 )	619 ( 448 to 807 )	2436 ( 1653 to 3328 )	227 ( 129 to 355 )	601 ( 337 to 959 )	11041 ( 8037 to 14429 )	42803 ( 29050 to 58589 )	321.598 ( 232.11 to 419.448 )	406.471 ( 275.625 to 553.552 )	5247.917 ( 3825.336 to 6836.955 )	6434.92 ( 4374.668 to 8770.149 )	103.673 ( 58.867 to 162.074 )	86.624 ( 48.771 to 137.94 )	5144.244 ( 3733.352 to 6719.114 )	6348.296 ( 4307.315 to 8671.917 )	0.99 (0.68 to 1.31)	0.98 (0.7 to 1.25)	-0.5 (-0.6 to -0.4)	1 (0.73 to 1.28)	285.197	293.538	164.758	287.673
284	Honduras	Ischemic heart disease	Particulate matter pollution	Female	4928 ( 3320 to 6829 )	19918 ( 12639 to 28871 )	282 ( 189 to 392 )	1165 ( 741 to 1684 )	86 ( 48 to 134 )	239 ( 134 to 380 )	4843 ( 3247 to 6729 )	19679 ( 12420 to 28632 )	280.084 ( 187.816 to 387.905 )	372.468 ( 238.891 to 534.718 )	4466.092 ( 3008.945 to 6179.104 )	5638.537 ( 3599.791 to 8133.728 )	76.95 ( 43.617 to 120.495 )	65.482 ( 36.814 to 103.949 )	4389.143 ( 2943.348 to 6090.185 )	5573.056 ( 3539.952 to 8065.749 )	0.9 (0.36 to 1.46)	0.84 (0.38 to 1.3)	-0.48 (-0.58 to -0.37)	0.86 (0.39 to 1.32)	304.18	313.121	177.907	306.339
285	Honduras	Ischemic heart disease	Particulate matter pollution	Male	6340 ( 4381 to 8804 )	23486 ( 15379 to 32905 )	337 ( 231 to 468 )	1271 ( 835 to 1784 )	142 ( 80 to 225 )	362 ( 197 to 584 )	6198 ( 4254 to 8662 )	23124 ( 15102 to 32510 )	378.913 ( 260.827 to 522.993 )	445.602 ( 293.898 to 623.545 )	6182.248 ( 4276.962 to 8546.155 )	7350.971 ( 4829.302 to 10281.633 )	132.064 ( 74.833 to 209.805 )	111.246 ( 60.823 to 179.308 )	6050.184 ( 4158.82 to 8412.238 )	7239.725 ( 4745.027 to 10159.853 )	1.03 (0.74 to 1.32)	1.11 (0.8 to 1.41)	-0.48 (-0.57 to -0.39)	1.13 (0.83 to 1.44)	270.442	277.151	154.93	273.088
286	Hungary	Ischemic heart disease	Particulate matter pollution	Both	139438 ( 76852 to 208195 )	69967 ( 47547 to 102260 )	8071 ( 4442 to 12065 )	4652 ( 3140 to 6779 )	2833 ( 1271 to 5031 )	1623 ( 824 to 2792 )	136606 ( 75305 to 204324 )	68344 ( 46439 to 100118 )	470.042 ( 258.356 to 702.143 )	165.785 ( 111.96 to 241.773 )	7531.463 ( 4148.064 to 11242.237 )	2553.9 ( 1736.844 to 3737.056 )	146.425 ( 65.966 to 259.74 )	59.589 ( 30.289 to 102.659 )	7385.038 ( 4067.781 to 11040.111 )	2494.31 ( 1696.229 to 3658.622 )	-3.27 (-3.6 to -2.94)	-3.48 (-3.77 to -3.18)	-2.93 (-3.14 to -2.72)	-3.49 (-3.78 to -3.19)	-49.822	-42.362	-42.711	-49.97
287	Hungary	Ischemic heart disease	Particulate matter pollution	Female	66658 ( 36907 to 99089 )	35563 ( 23839 to 52741 )	4225 ( 2332 to 6294 )	2661 ( 1771 to 3931 )	1342 ( 613 to 2364 )	792 ( 398 to 1359 )	65316 ( 36148 to 97292 )	34772 ( 23237 to 51688 )	391.285 ( 215.384 to 583.2 )	138.981 ( 92.625 to 205.684 )	5869.57 ( 3241.947 to 8727.281 )	1961.778 ( 1316.699 to 2914.899 )	114.389 ( 52.379 to 201.656 )	46.634 ( 23.444 to 80.034 )	5755.181 ( 3177.481 to 8576.062 )	1915.144 ( 1281.583 to 2851.427 )	-3.26 (-3.61 to -2.9)	-3.55 (-3.86 to -3.23)	-2.9 (-3.11 to -2.7)	-3.56 (-3.88 to -3.24)	-46.649	-37.018	-40.984	-46.763
288	Hungary	Ischemic heart disease	Particulate matter pollution	Male	72781 ( 39838 to 109676 )	34403 ( 23630 to 50027 )	3846 ( 2101 to 5794 )	1991 ( 1360 to 2890 )	1491 ( 653 to 2677 )	831 ( 415 to 1435 )	71289 ( 39014 to 107490 )	33572 ( 23023 to 48925 )	597.819 ( 326.144 to 899.374 )	205.831 ( 140.366 to 298.121 )	10028.283 ( 5482.243 to 15094.222 )	3394.609 ( 2328.965 to 4929.775 )	195.877 ( 86.219 to 351.308 )	79.163 ( 39.537 to 136.849 )	9832.405 ( 5373.02 to 14811.046 )	3315.446 ( 2270.546 to 4825.263 )	-3.32 (-3.64 to -2.99)	-3.46 (-3.75 to -3.16)	-2.97 (-3.2 to -2.74)	-3.47 (-3.76 to -3.17)	-52.731	-48.232	-44.266	-52.907
289	Iceland	Ischemic heart disease	Particulate matter pollution	Both	387 ( 31 to 910 )	114 ( 20 to 255 )	25 ( 2 to 59 )	9 ( 1 to 19 )	5 ( 0 to 14 )	4 ( 1 to 10 )	382 ( 30 to 896 )	110 ( 19 to 248 )	64.41 ( 5.14 to 151.62 )	9.584 ( 1.638 to 21.487 )	1013.22 ( 80.108 to 2382.479 )	137.085 ( 23.618 to 305.634 )	14.108 ( 1.252 to 37.205 )	5.084 ( 0.811 to 12.404 )	999.113 ( 79.19 to 2344.509 )	132.001 ( 22.582 to 295.788 )	-6.42 (-6.89 to -5.94)	-6.76 (-7.2 to -6.32)	-4.05 (-4.44 to -3.67)	-6.83 (-7.27 to -6.38)	-70.543	-64	-20	-71.204
290	Iceland	Ischemic heart disease	Particulate matter pollution	Female	161 ( 13 to 380 )	46 ( 8 to 104 )	12 ( 1 to 28 )	4 ( 1 to 9 )	2 ( 0 to 5 )	1 ( 0 to 3 )	159 ( 12 to 375 )	44 ( 8 to 101 )	49.985 ( 3.966 to 118.596 )	7.19 ( 1.234 to 16.296 )	724.228 ( 56.649 to 1707.596 )	93.824 ( 16.107 to 211.835 )	9.403 ( 0.825 to 24.919 )	3.123 ( 0.487 to 7.808 )	714.824 ( 55.981 to 1683.327 )	90.701 ( 15.562 to 205.338 )	-6.59 (-7.06 to -6.12)	-6.95 (-7.39 to -6.5)	-4.43 (-4.83 to -4.03)	-7 (-7.45 to -6.56)	-71.429	-66.667	-50	-72.327
291	Iceland	Ischemic heart disease	Particulate matter pollution	Male	226 ( 18 to 534 )	69 ( 12 to 153 )	13 ( 1 to 32 )	5 ( 1 to 10 )	3 ( 0 to 9 )	3 ( 0 to 6 )	223 ( 18 to 525 )	66 ( 11 to 148 )	82.117 ( 6.569 to 192.953 )	12.424 ( 2.142 to 27.869 )	1352.761 ( 107.463 to 3189.719 )	184.864 ( 32.102 to 412.6 )	19.829 ( 1.774 to 51.821 )	7.196 ( 1.142 to 17.545 )	1332.932 ( 106.11 to 3138.393 )	177.668 ( 30.682 to 397.631 )	-6.31 (-6.83 to -5.79)	-6.7 (-7.18 to -6.23)	-3.98 (-4.37 to -3.59)	-6.77 (-7.25 to -6.29)	-69.469	-61.538	0	-70.404
292	India	Ischemic heart disease	Particulate matter pollution	Both	3297068 ( 2584974 to 4076951 )	9060074 ( 6930504 to 11170130 )	156417 ( 122584 to 193612 )	470990 ( 359763 to 580073 )	50082 ( 29240 to 77926 )	156815 ( 90390 to 245855 )	3246986 ( 2548053 to 4014970 )	8903259 ( 6813334 to 10981205 )	366.87 ( 286.491 to 454.9 )	375.126 ( 285.98 to 461.792 )	6755.867 ( 5287.767 to 8363.33 )	6583.114 ( 5030.718 to 8112.343 )	110.008 ( 64.548 to 170.326 )	115.545 ( 66.871 to 180.725 )	6645.859 ( 5205.248 to 8227.688 )	6467.568 ( 4942.934 to 7972.242 )	0.27 (0.06 to 0.49)	0.02 (-0.13 to 0.17)	0.23 (0.09 to 0.38)	0.02 (-0.13 to 0.17)	174.792	201.112	213.116	174.201
293	India	Ischemic heart disease	Particulate matter pollution	Female	1331067 ( 1007781 to 1678700 )	3588487 ( 2724218 to 4513806 )	64948 ( 49040 to 82267 )	192291 ( 145210 to 241635 )	20286 ( 11811 to 31800 )	67687 ( 38768 to 107030 )	1310782 ( 991637 to 1654754 )	3520800 ( 2669397 to 4422497 )	312.225 ( 234.809 to 397.389 )	286.553 ( 215.641 to 360.37 )	5645.482 ( 4263.797 to 7143.137 )	4969.046 ( 3764.572 to 6251.803 )	89.646 ( 52.488 to 139.831 )	94.11 ( 54.067 to 148.462 )	5555.836 ( 4192.52 to 7037.833 )	4874.936 ( 3687.663 to 6125.851 )	-0.03 (-0.28 to 0.22)	-0.22 (-0.42 to -0.03)	0.22 (0.08 to 0.37)	-0.23 (-0.42 to -0.03)	169.595	196.069	233.664	168.603
294	India	Ischemic heart disease	Particulate matter pollution	Male	1966001 ( 1533410 to 2464375 )	5471587 ( 4136564 to 6910021 )	91470 ( 71059 to 114910 )	278699 ( 210684 to 351542 )	29797 ( 17339 to 46466 )	89128 ( 51585 to 139437 )	1936204 ( 1506541 to 2429621 )	5382459 ( 4057102 to 6805254 )	421.26 ( 325.995 to 530.434 )	483.223 ( 366.466 to 607.961 )	7829.703 ( 6095.541 to 9831.15 )	8437.329 ( 6391.515 to 10635.231 )	130.628 ( 76.479 to 202.701 )	140.641 ( 81.728 to 219.388 )	7699.075 ( 5976.758 to 9676.437 )	8296.688 ( 6268.439 to 10469.901 )	0.64 (0.43 to 0.85)	0.31 (0.17 to 0.44)	0.34 (0.2 to 0.48)	0.31 (0.17 to 0.44)	178.31	204.689	199.117	177.99
295	Indonesia	Ischemic heart disease	Particulate matter pollution	Both	461715 ( 338856 to 602668 )	942507 ( 634126 to 1306063 )	22759 ( 16507 to 29896 )	47925 ( 32173 to 66295 )	9176 ( 5094 to 14666 )	15940 ( 8501 to 26498 )	452539 ( 331761 to 590924 )	926566 ( 622467 to 1286098 )	259.068 ( 185.206 to 342.882 )	234.132 ( 156.817 to 322.956 )	4602.073 ( 3343.115 to 6039.543 )	3876.851 ( 2604.046 to 5354.536 )	94.384 ( 52.754 to 150.307 )	64.268 ( 34.591 to 106.632 )	4507.689 ( 3269.138 to 5922.003 )	3812.584 ( 2557.821 to 5274.386 )	-0.33 (-0.61 to -0.05)	-0.57 (-0.84 to -0.3)	-1.25 (-1.47 to -1.04)	-0.56 (-0.83 to -0.29)	104.132	110.576	73.714	104.748
296	Indonesia	Ischemic heart disease	Particulate matter pollution	Female	213364 ( 151226 to 285683 )	402443 ( 265455 to 576747 )	10720 ( 7459 to 14505 )	21503 ( 14203 to 30665 )	3646 ( 2029 to 5771 )	6368 ( 3413 to 10528 )	209718 ( 148173 to 281113 )	396075 ( 261059 to 569193 )	229.048 ( 156.611 to 313.55 )	199.141 ( 131.446 to 282.598 )	4046.026 ( 2830.095 to 5459.841 )	3208.956 ( 2118.951 to 4571.137 )	72.201 ( 40.516 to 114.079 )	49.923 ( 27.053 to 82.645 )	3973.825 ( 2769.978 to 5371.702 )	3159.033 ( 2084.424 to 4511.035 )	-0.36 (-0.63 to -0.08)	-0.67 (-0.95 to -0.4)	-1.16 (-1.37 to -0.95)	-0.67 (-0.94 to -0.39)	88.618	100.588	74.657	88.861
297	Indonesia	Ischemic heart disease	Particulate matter pollution	Male	248351 ( 174552 to 341803 )	540063 ( 356462 to 755956 )	12039 ( 8399 to 16635 )	26423 ( 17386 to 36909 )	5530 ( 3080 to 8939 )	9572 ( 5089 to 15949 )	242820 ( 170046 to 334289 )	530491 ( 349035 to 742091 )	294.978 ( 204.316 to 410.053 )	277.696 ( 182.859 to 387.231 )	5241.133 ( 3667.881 to 7242.646 )	4648.134 ( 3067.726 to 6497.255 )	119.623 ( 66.924 to 192.268 )	80.618 ( 43.227 to 133.961 )	5121.51 ( 3569.69 to 7082.567 )	4567.515 ( 3006.215 to 6378.247 )	-0.29 (-0.58 to 0)	-0.49 (-0.77 to -0.21)	-1.32 (-1.55 to -1.08)	-0.47 (-0.76 to -0.19)	117.46	119.478	73.092	118.471
298	Iran (Islamic Republic of)	Ischemic heart disease	Particulate matter pollution	Both	225217 ( 169178 to 279267 )	394295 ( 292526 to 491457 )	11407 ( 8527 to 14169 )	23977 ( 17667 to 29890 )	2916 ( 1699 to 4542 )	9411 ( 5382 to 14618 )	222301 ( 167037 to 275700 )	384884 ( 285410 to 479030 )	538.298 ( 398.958 to 669.91 )	302.183 ( 221.973 to 377.077 )	8765.828 ( 6543.77 to 10880.782 )	4686.907 ( 3470.292 to 5845.231 )	109.775 ( 63.986 to 170.152 )	108.92 ( 62.309 to 168.86 )	8656.052 ( 6461.777 to 10750.323 )	4577.986 ( 3385.619 to 5701.82 )	-1.99 (-2.11 to -1.87)	-2.16 (-2.29 to -2.03)	0 (-0.08 to 0.07)	-2.2 (-2.33 to -2.07)	75.073	110.195	222.737	73.136
299	Iran (Islamic Republic of)	Ischemic heart disease	Particulate matter pollution	Female	92371 ( 68750 to 114871 )	178511 ( 130695 to 223727 )	5089 ( 3766 to 6344 )	11454 ( 8329 to 14365 )	1094 ( 631 to 1706 )	3696 ( 2095 to 5753 )	91278 ( 68007 to 113599 )	174815 ( 127670 to 219013 )	519.948 ( 381.786 to 648.955 )	303.369 ( 219.913 to 380.826 )	7986.031 ( 5907.232 to 9945.37 )	4390.773 ( 3206.586 to 5505.528 )	87.753 ( 50.777 to 136.334 )	84.968 ( 48.285 to 131.934 )	7898.278 ( 5846.744 to 9841.899 )	4305.805 ( 3136.066 to 5397.041 )	-1.91 (-2.07 to -1.75)	-2.12 (-2.28 to -1.95)	-0.07 (-0.14 to 0)	-2.15 (-2.31 to -1.98)	93.254	125.074	237.843	91.519
300	Iran (Islamic Republic of)	Ischemic heart disease	Particulate matter pollution	Male	132846 ( 99159 to 166387 )	215784 ( 160127 to 270588 )	6318 ( 4693 to 7927 )	12523 ( 9223 to 15739 )	1822 ( 1072 to 2839 )	5715 ( 3285 to 8868 )	131023 ( 97541 to 164244 )	210069 ( 155785 to 263346 )	547.848 ( 405.055 to 687.966 )	305.728 ( 224.694 to 384.42 )	9373.354 ( 6972.753 to 11745.343 )	5035.449 ( 3730.168 to 6317.401 )	131.616 ( 77.386 to 203.835 )	133.212 ( 76.406 to 206.321 )	9241.738 ( 6859.245 to 11587.771 )	4902.237 ( 3628.767 to 6147.785 )	-1.93 (-2.03 to -1.83)	-2.07 (-2.18 to -1.96)	0.08 (0 to 0.16)	-2.11 (-2.22 to -2)	62.432	98.211	213.666	60.33
301	Iraq	Ischemic heart disease	Particulate matter pollution	Both	90495 ( 63534 to 122809 )	214570 ( 142722 to 296469 )	4961 ( 3469 to 6740 )	11577 ( 7759 to 15885 )	1245 ( 696 to 1952 )	3491 ( 1936 to 5533 )	89250 ( 62596 to 121499 )	211080 ( 139746 to 291840 )	568.058 ( 397.144 to 771.213 )	567.33 ( 383.634 to 773.033 )	10157.408 ( 7131.528 to 13776.805 )	9228.306 ( 6192.026 to 12673.637 )	140.764 ( 78.825 to 220.429 )	145.214 ( 80.698 to 229.729 )	10016.645 ( 7024.587 to 13627.061 )	9083.092 ( 6071.278 to 12479.895 )	-0.28 (-0.45 to -0.11)	-0.56 (-0.71 to -0.41)	0.43 (0.29 to 0.57)	-0.57 (-0.73 to -0.42)	137.107	133.36	180.402	136.504
302	Iraq	Ischemic heart disease	Particulate matter pollution	Female	41236 ( 28328 to 56666 )	86714 ( 57576 to 123761 )	2367 ( 1615 to 3252 )	5004 ( 3335 to 7084 )	505 ( 282 to 791 )	1407 ( 775 to 2257 )	40730 ( 27906 to 56063 )	85308 ( 56395 to 122182 )	511.113 ( 349.119 to 701.396 )	465.051 ( 310.9 to 653.498 )	8860.715 ( 6091.266 to 12163.697 )	7226.222 ( 4821.625 to 10239.707 )	108.655 ( 60.587 to 169.847 )	111.899 ( 61.774 to 179.232 )	8752.06 ( 6000.091 to 12033.825 )	7114.323 ( 4727.483 to 10111.58 )	-0.48 (-0.64 to -0.32)	-0.78 (-0.93 to -0.64)	0.41 (0.27 to 0.55)	-0.8 (-0.95 to -0.65)	110.287	111.407	178.614	109.448
303	Iraq	Ischemic heart disease	Particulate matter pollution	Male	49260 ( 33693 to 68446 )	127856 ( 82632 to 179011 )	2594 ( 1766 to 3605 )	6573 ( 4274 to 9143 )	739 ( 411 to 1163 )	2084 ( 1152 to 3331 )	48520 ( 33114 to 67635 )	125772 ( 80914 to 176364 )	630.151 ( 428.501 to 874.702 )	688.333 ( 453.107 to 949.535 )	11560.823 ( 7901.193 to 16055.962 )	11480.938 ( 7495.404 to 15949.201 )	175.946 ( 97.952 to 276.327 )	183.416 ( 101.391 to 292.263 )	11384.877 ( 7762.66 to 15861.649 )	11297.522 ( 7346.641 to 15719.349 )	-0.1 (-0.28 to 0.09)	-0.39 (-0.55 to -0.22)	0.45 (0.31 to 0.6)	-0.4 (-0.57 to -0.23)	159.553	153.392	182.003	159.217
304	Ireland	Ischemic heart disease	Particulate matter pollution	Both	19109 ( 7570 to 33621 )	3406 ( 1652 to 5482 )	1117 ( 442 to 1970 )	234 ( 112 to 377 )	255 ( 87 to 518 )	167 ( 67 to 305 )	18854 ( 7468 to 33181 )	3239 ( 1566 to 5202 )	219.536 ( 86.631 to 387.889 )	21.494 ( 10.305 to 34.593 )	3591.612 ( 1421.835 to 6328.114 )	319.333 ( 155.037 to 513.774 )	46.859 ( 16.034 to 95.037 )	15.766 ( 6.377 to 28.892 )	3544.753 ( 1402.927 to 6247.01 )	303.567 ( 146.966 to 487.361 )	-7.61 (-7.94 to -7.27)	-7.97 (-8.28 to -7.65)	-3.97 (-4.25 to -3.69)	-8.06 (-8.38 to -7.75)	-82.176	-79.051	-34.51	-82.821
305	Ireland	Ischemic heart disease	Particulate matter pollution	Female	7620 ( 2985 to 13530 )	1288 ( 612 to 2112 )	495 ( 194 to 881 )	102 ( 48 to 167 )	108 ( 37 to 217 )	62 ( 25 to 114 )	7513 ( 2943 to 13331 )	1226 ( 581 to 2006 )	165.093 ( 64.724 to 294.424 )	15.598 ( 7.355 to 25.53 )	2490.667 ( 975.526 to 4425.33 )	209.097 ( 99.755 to 342.7 )	34.697 ( 11.92 to 70.066 )	10.758 ( 4.282 to 19.768 )	2455.971 ( 961.875 to 4360.823 )	198.339 ( 94.285 to 324.274 )	-7.72 (-8.08 to -7.36)	-8.17 (-8.5 to -7.83)	-4.38 (-4.72 to -4.04)	-8.26 (-8.6 to -7.93)	-83.097	-79.394	-42.593	-83.682
306	Ireland	Ischemic heart disease	Particulate matter pollution	Male	11489 ( 4538 to 20235 )	2118 ( 1030 to 3388 )	623 ( 245 to 1096 )	132 ( 64 to 212 )	148 ( 50 to 302 )	105 ( 43 to 193 )	11341 ( 4480 to 19966 )	2014 ( 979 to 3230 )	293.362 ( 114.971 to 517.334 )	28.368 ( 13.735 to 45.613 )	4974.425 ( 1960.416 to 8770.646 )	442.004 ( 214.982 to 707.551 )	62.531 ( 21.29 to 128.036 )	21.359 ( 8.757 to 39.283 )	4911.894 ( 1935.291 to 8655.771 )	420.645 ( 204.464 to 675.025 )	-7.65 (-7.97 to -7.33)	-7.97 (-8.27 to -7.66)	-3.85 (-4.1 to -3.6)	-8.06 (-8.38 to -7.75)	-81.565	-78.812	-29.054	-82.241
307	Israel	Ischemic heart disease	Particulate matter pollution	Both	28580 ( 15980 to 43245 )	12428 ( 8685 to 16184 )	1717 ( 961 to 2603 )	882 ( 604 to 1151 )	507 ( 238 to 914 )	869 ( 472 to 1411 )	28073 ( 15710 to 42404 )	11559 ( 8011 to 15008 )	297.648 ( 166.294 to 452.484 )	48.773 ( 33.502 to 63.588 )	4650.136 ( 2596.307 to 7047.087 )	720.659 ( 504.702 to 937.399 )	79.65 ( 37.461 to 143.242 )	52.076 ( 28.288 to 84.639 )	4570.485 ( 2553.7 to 6914.792 )	668.582 ( 464.453 to 866.97 )	-6.43 (-6.63 to -6.23)	-6.62 (-6.81 to -6.43)	-1.87 (-2.14 to -1.6)	-6.8 (-6.99 to -6.6)	-56.515	-48.631	71.4	-58.825
308	Israel	Ischemic heart disease	Particulate matter pollution	Female	12533 ( 7042 to 19055 )	4915 ( 3350 to 6534 )	793 ( 444 to 1207 )	400 ( 267 to 533 )	185 ( 88 to 333 )	306 ( 164 to 505 )	12348 ( 6937 to 18727 )	4610 ( 3109 to 6122 )	258.675 ( 144.371 to 395.436 )	36.467 ( 24.488 to 48.518 )	3787.867 ( 2122.079 to 5774.01 )	477.732 ( 326.868 to 634.709 )	53.603 ( 25.356 to 96.353 )	32.622 ( 17.47 to 53.949 )	3734.264 ( 2091.649 to 5679.118 )	445.11 ( 301.569 to 590.241 )	-6.97 (-7.21 to -6.73)	-7.34 (-7.56 to -7.12)	-2.25 (-2.52 to -1.98)	-7.5 (-7.73 to -7.28)	-60.784	-49.559	65.405	-62.666
309	Israel	Ischemic heart disease	Particulate matter pollution	Male	16047 ( 8924 to 24118 )	7513 ( 5341 to 9762 )	924 ( 515 to 1389 )	482 ( 338 to 629 )	322 ( 150 to 580 )	563 ( 303 to 915 )	15725 ( 8751 to 23596 )	6949 ( 4915 to 9048 )	345.392 ( 192.474 to 519.778 )	64.178 ( 45.1 to 83.776 )	5707.882 ( 3173.995 to 8581.728 )	1012.923 ( 719.538 to 1316.246 )	111.344 ( 52.07 to 200.435 )	75.713 ( 40.816 to 123.003 )	5596.537 ( 3114.238 to 8402.008 )	937.21 ( 662.718 to 1220.228 )	-5.97 (-6.16 to -5.79)	-6.15 (-6.33 to -5.96)	-1.69 (-1.99 to -1.39)	-6.33 (-6.52 to -6.14)	-53.181	-47.835	74.845	-55.809
310	Italy	Ischemic heart disease	Particulate matter pollution	Both	352058 ( 198036 to 513958 )	145011 ( 97147 to 194247 )	21836 ( 12257 to 31946 )	11281 ( 7443 to 15168 )	8948 ( 4312 to 15402 )	6838 ( 3702 to 10902 )	343111 ( 193097 to 499698 )	138173 ( 92416 to 184988 )	194.607 ( 108.866 to 285.735 )	44.449 ( 29.587 to 59.597 )	3027.729 ( 1700.832 to 4430.02 )	639.225 ( 432.035 to 852.917 )	75.003 ( 36.158 to 129.223 )	34.124 ( 18.477 to 54.476 )	2952.726 ( 1658.82 to 4310.289 )	605.101 ( 409.152 to 807.399 )	-4.99 (-5.29 to -4.7)	-5.29 (-5.56 to -5.03)	-2.75 (-3.2 to -2.31)	-5.39 (-5.65 to -5.13)	-58.81	-48.338	-23.581	-59.729
311	Italy	Ischemic heart disease	Particulate matter pollution	Female	153469 ( 85766 to 226346 )	63594 ( 41394 to 86719 )	10766 ( 6012 to 15920 )	5582 ( 3565 to 7657 )	4113 ( 2014 to 7038 )	2925 ( 1604 to 4717 )	149355 ( 83718 to 219925 )	60669 ( 39131 to 82810 )	152.659 ( 85.075 to 226.266 )	32.164 ( 20.741 to 43.904 )	2152.816 ( 1202.277 to 3179.475 )	419.574 ( 276.622 to 568.107 )	57.754 ( 28.221 to 99.099 )	24.629 ( 13.485 to 39.671 )	2095.061 ( 1173.131 to 3089.715 )	394.945 ( 258.294 to 535.34 )	-5.24 (-5.56 to -4.92)	-5.55 (-5.84 to -5.25)	-2.99 (-3.49 to -2.48)	-5.65 (-5.94 to -5.36)	-58.562	-48.152	-28.884	-59.379
312	Italy	Ischemic heart disease	Particulate matter pollution	Male	198590 ( 112894 to 287962 )	81417 ( 55874 to 107954 )	11069 ( 6283 to 16057 )	5699 ( 3892 to 7577 )	4834 ( 2293 to 8426 )	3913 ( 2069 to 6225 )	193755 ( 110040 to 280469 )	77504 ( 53412 to 102827 )	255.35 ( 144.497 to 372.418 )	61.838 ( 42.285 to 82.191 )	4216.645 ( 2393.4 to 6134.343 )	921.418 ( 633.548 to 1221.189 )	99.402 ( 47.146 to 173.031 )	45.502 ( 24.143 to 72.64 )	4117.243 ( 2335.18 to 5979.805 )	875.916 ( 605.11 to 1161.457 )	-4.79 (-5.08 to -4.5)	-5.18 (-5.44 to -4.92)	-2.72 (-3.12 to -2.32)	-5.27 (-5.52 to -5.01)	-59.002	-48.514	-19.053	-59.999
313	Jamaica	Ischemic heart disease	Particulate matter pollution	Both	6029 ( 4051 to 7932 )	4861 ( 2622 to 7678 )	379 ( 253 to 496 )	306 ( 165 to 478 )	204 ( 105 to 343 )	244 ( 112 to 443 )	5826 ( 3880 to 7650 )	4617 ( 2477 to 7280 )	160.776 ( 107.39 to 210.334 )	71.691 ( 38.694 to 112.282 )	2569.509 ( 1727.018 to 3380.666 )	1207.846 ( 651.958 to 1909.389 )	86.523 ( 44.4 to 146.065 )	62.03 ( 28.374 to 112.559 )	2482.986 ( 1654.072 to 3261.005 )	1145.816 ( 615.074 to 1808.433 )	-1.89 (-2.66 to -1.12)	-1.75 (-2.47 to -1.02)	-0.89 (-1.14 to -0.64)	-1.79 (-2.53 to -1.03)	-19.373	-19.261	19.608	-20.752
314	Jamaica	Ischemic heart disease	Particulate matter pollution	Female	3004 ( 2083 to 3922 )	2331 ( 1274 to 3619 )	203 ( 141 to 265 )	163 ( 89 to 251 )	80 ( 41 to 133 )	97 ( 44 to 175 )	2924 ( 2025 to 3819 )	2234 ( 1214 to 3456 )	150.623 ( 104.256 to 196.109 )	65.093 ( 35.566 to 100.294 )	2290.527 ( 1589.092 to 2991.888 )	1034.28 ( 565.692 to 1607.31 )	61.904 ( 31.569 to 102.709 )	44.706 ( 20.448 to 81.06 )	2228.622 ( 1544.179 to 2912.82 )	989.574 ( 538.269 to 1533.466 )	-2.22 (-3 to -1.44)	-2.12 (-2.84 to -1.39)	-0.95 (-1.2 to -0.7)	-2.16 (-2.91 to -1.41)	-22.403	-19.704	21.25	-23.598
315	Jamaica	Ischemic heart disease	Particulate matter pollution	Male	3025 ( 1896 to 4092 )	2530 ( 1341 to 4076 )	176 ( 109 to 237 )	143 ( 75 to 228 )	123 ( 61 to 211 )	147 ( 66 to 269 )	2902 ( 1808 to 3921 )	2383 ( 1246 to 3844 )	170.418 ( 105.793 to 230.218 )	78.112 ( 41.072 to 124.987 )	2873.088 ( 1800.161 to 3886.67 )	1386.419 ( 735.99 to 2232.02 )	115.736 ( 57.291 to 198.737 )	81.062 ( 36.177 to 147.536 )	2757.352 ( 1718.121 to 3726.087 )	1305.357 ( 683.388 to 2104.313 )	-1.59 (-2.39 to -0.78)	-1.47 (-2.24 to -0.7)	-0.92 (-1.18 to -0.66)	-1.5 (-2.3 to -0.69)	-16.364	-18.75	19.512	-17.884
316	Japan	Ischemic heart disease	Particulate matter pollution	Both	176272 ( 37579 to 363892 )	185635 ( 95173 to 292514 )	11367 ( 2410 to 23466 )	14107 ( 7132 to 22426 )	4375 ( 753 to 9905 )	7712 ( 3588 to 13830 )	171898 ( 36702 to 354598 )	177923 ( 90918 to 280390 )	59.578 ( 12.522 to 123.073 )	20.693 ( 10.585 to 32.597 )	868.43 ( 184.15 to 1793.536 )	325.919 ( 168.765 to 509.2 )	20.8 ( 3.585 to 47.158 )	14.46 ( 6.772 to 25.886 )	847.63 ( 179.919 to 1749.34 )	311.459 ( 160.822 to 486.69 )	-3.42 (-3.83 to -3.01)	-3.22 (-3.6 to -2.83)	-1.61 (-2 to -1.21)	-3.27 (-3.66 to -2.88)	5.312	24.105	76.274	3.505
317	Japan	Ischemic heart disease	Particulate matter pollution	Female	83096 ( 17451 to 171764 )	78009 ( 38557 to 126128 )	5841 ( 1213 to 12085 )	6861 ( 3324 to 11183 )	2214 ( 381 to 5041 )	3608 ( 1672 to 6509 )	80882 ( 16989 to 167157 )	74401 ( 36571 to 120238 )	49.486 ( 10.205 to 102.416 )	13.889 ( 6.872 to 22.364 )	679.723 ( 141.99 to 1405.546 )	193.352 ( 97.495 to 308.237 )	17.826 ( 3.076 to 40.686 )	10.939 ( 5.12 to 19.683 )	661.897 ( 138.31 to 1368.146 )	182.414 ( 91.74 to 290.498 )	-4.09 (-4.49 to -3.68)	-4.11 (-4.5 to -3.73)	-2.16 (-2.58 to -1.73)	-4.2 (-4.58 to -3.81)	-6.122	17.463	62.963	-8.013
318	Japan	Ischemic heart disease	Particulate matter pollution	Male	93176 ( 20028 to 193157 )	107626 ( 56237 to 166065 )	5526 ( 1191 to 11453 )	7246 ( 3768 to 11256 )	2160 ( 371 to 4886 )	4104 ( 1920 to 7348 )	91016 ( 19629 to 188471 )	103522 ( 53948 to 160348 )	75.205 ( 16.172 to 156.089 )	29.212 ( 15.214 to 45.3 )	1138.523 ( 244.466 to 2362.403 )	481.193 ( 251.823 to 741.514 )	24.919 ( 4.281 to 56.378 )	18.599 ( 8.727 to 33.2 )	1113.604 ( 239.757 to 2308.663 )	462.594 ( 241.472 to 715.482 )	-3.11 (-3.49 to -2.72)	-2.85 (-3.22 to -2.48)	-1.26 (-1.63 to -0.89)	-2.9 (-3.27 to -2.52)	15.508	31.126	90	13.74
319	Jordan	Ischemic heart disease	Particulate matter pollution	Both	6507 ( 4491 to 8656 )	21763 ( 14890 to 29883 )	339 ( 232 to 451 )	1165 ( 796 to 1601 )	110 ( 59 to 177 )	840 ( 466 to 1338 )	6397 ( 4412 to 8529 )	20923 ( 14263 to 28904 )	301.468 ( 205.908 to 400.999 )	193.165 ( 131.93 to 264.5 )	5126.677 ( 3526.651 to 6812.723 )	3110.122 ( 2131.788 to 4254.422 )	85.962 ( 46.539 to 137.632 )	112.636 ( 62.747 to 178.691 )	5040.715 ( 3463.755 to 6712.517 )	2997.485 ( 2046.14 to 4124.134 )	-1.95 (-2.3 to -1.61)	-2.18 (-2.54 to -1.81)	0.78 (0.57 to 0.99)	-2.25 (-2.62 to -1.88)	234.455	243.658	663.636	227.075
320	Jordan	Ischemic heart disease	Particulate matter pollution	Female	3012 ( 1999 to 4163 )	9075 ( 6079 to 12535 )	166 ( 110 to 229 )	524 ( 352 to 726 )	38 ( 20 to 61 )	289 ( 156 to 464 )	2974 ( 1973 to 4122 )	8786 ( 5852 to 12177 )	310.606 ( 206.007 to 426.531 )	202.293 ( 136.088 to 279.831 )	4977.421 ( 3304.433 to 6856.961 )	2932.497 ( 1971.847 to 4046.56 )	59.879 ( 31.947 to 96.163 )	80.294 ( 43.798 to 128.73 )	4917.542 ( 3262.429 to 6790.731 )	2852.203 ( 1909.256 to 3948.162 )	-1.92 (-2.6 to -1.22)	-2.33 (-2.98 to -1.66)	0.83 (0.64 to 1.02)	-2.38 (-3.05 to -1.71)	201.295	215.663	660.526	195.427
321	Jordan	Ischemic heart disease	Particulate matter pollution	Male	3495 ( 2418 to 4681 )	12688 ( 8568 to 18209 )	172 ( 118 to 231 )	641 ( 429 to 920 )	72 ( 39 to 116 )	551 ( 306 to 883 )	3423 ( 2365 to 4584 )	12137 ( 8151 to 17545 )	293.157 ( 199.79 to 393.856 )	190.891 ( 127.69 to 272.146 )	5255.645 ( 3617.943 to 7044.799 )	3325.294 ( 2245.526 to 4745.137 )	112.269 ( 61.356 to 180.377 )	142.847 ( 79.466 to 227.924 )	5143.376 ( 3534.403 to 6894.943 )	3182.447 ( 2134.721 to 4575.355 )	-1.79 (-1.97 to -1.61)	-1.92 (-2.12 to -1.72)	0.7 (0.5 to 0.9)	-2 (-2.21 to -1.8)	263.033	272.674	665.278	254.572
322	Kazakhstan	Ischemic heart disease	Particulate matter pollution	Both	102294 ( 45555 to 167442 )	99490 ( 65415 to 137155 )	5995 ( 2682 to 9797 )	5846 ( 3836 to 8082 )	1487 ( 584 to 2848 )	1911 ( 952 to 3155 )	100807 ( 44891 to 165018 )	97579 ( 63883 to 135113 )	461.96 ( 207.017 to 754.531 )	358.183 ( 235.129 to 495.085 )	7322.618 ( 3268.839 to 11976.484 )	5375.998 ( 3537.077 to 7409.779 )	105.553 ( 41.667 to 201.374 )	95.319 ( 47.822 to 156.676 )	7217.064 ( 3221.559 to 11804.047 )	5280.68 ( 3461.427 to 7304.948 )	-2.01 (-2.55 to -1.47)	-2.26 (-2.83 to -1.68)	-0.6 (-0.77 to -0.43)	-2.28 (-2.86 to -1.7)	-2.741	-2.485	28.514	-3.202
323	Kazakhstan	Ischemic heart disease	Particulate matter pollution	Female	59116 ( 26866 to 94932 )	50904 ( 33674 to 69333 )	3741 ( 1700 to 6005 )	3293 ( 2175 to 4490 )	936 ( 379 to 1768 )	1069 ( 538 to 1768 )	58181 ( 26486 to 93328 )	49834 ( 32960 to 67904 )	414.28 ( 188.349 to 665.61 )	307.893 ( 202.916 to 421.06 )	6271.319 ( 2850.301 to 10075.084 )	4367.828 ( 2884.778 to 5960.699 )	97.885 ( 39.84 to 184.675 )	84.964 ( 42.956 to 139.994 )	6173.434 ( 2810.827 to 9906.844 )	4282.864 ( 2828.054 to 5846.899 )	-2.13 (-2.66 to -1.6)	-2.44 (-2.99 to -1.89)	-0.74 (-0.93 to -0.56)	-2.47 (-3.03 to -1.9)	-13.891	-11.975	14.209	-14.347
324	Kazakhstan	Ischemic heart disease	Particulate matter pollution	Male	43178 ( 18203 to 72072 )	48586 ( 31960 to 67532 )	2254 ( 950 to 3767 )	2553 ( 1683 to 3555 )	552 ( 200 to 1103 )	842 ( 408 to 1405 )	42626 ( 17966 to 71214 )	47745 ( 31395 to 66613 )	562.762 ( 237.356 to 940.599 )	454.842 ( 300.296 to 632.039 )	9383.688 ( 3958.095 to 15658.364 )	7138.127 ( 4705.661 to 9912.479 )	120.756 ( 44.206 to 239.383 )	112.842 ( 54.816 to 187.812 )	9262.932 ( 3904.923 to 15470.551 )	7025.285 ( 4631.702 to 9780.896 )	-1.93 (-2.47 to -1.39)	-2.13 (-2.7 to -1.56)	-0.47 (-0.64 to -0.3)	-2.15 (-2.72 to -1.58)	12.525	13.265	52.536	12.009
325	Kenya	Ischemic heart disease	Particulate matter pollution	Both	18446 ( 12748 to 24206 )	69783 ( 47646 to 93439 )	947 ( 644 to 1251 )	3552 ( 2405 to 4799 )	1132 ( 635 to 1787 )	3055 ( 1716 to 4841 )	17314 ( 11809 to 22842 )	66728 ( 45289 to 89933 )	123.262 ( 83.184 to 163.688 )	184.414 ( 123.724 to 250.405 )	2155.491 ( 1485.038 to 2833.649 )	3111.288 ( 2113.891 to 4177.151 )	128.768 ( 72.65 to 202.514 )	128.21 ( 72.386 to 201.991 )	2026.722 ( 1376.447 to 2680.649 )	2983.078 ( 2014.909 to 4033.498 )	1.64 (1.4 to 1.87)	1.51 (1.25 to 1.78)	-0.12 (-0.29 to 0.05)	1.6 (1.32 to 1.87)	278.31	275.079	169.876	285.399
326	Kenya	Ischemic heart disease	Particulate matter pollution	Female	9597 ( 6236 to 13170 )	33548 ( 21140 to 47938 )	519 ( 329 to 723 )	1853 ( 1146 to 2663 )	399 ( 227 to 628 )	1234 ( 701 to 1945 )	9198 ( 5872 to 12772 )	32313 ( 20013 to 46561 )	134.158 ( 83.754 to 188.018 )	171.265 ( 105.188 to 246.106 )	2240.421 ( 1441.96 to 3085.896 )	2755.329 ( 1728.596 to 3933.027 )	89.591 ( 51.212 to 140.384 )	94.868 ( 54.207 to 148.664 )	2150.83 ( 1361.643 to 2997.453 )	2660.46 ( 1642.855 to 3827.439 )	1.43 (1.18 to 1.69)	1.32 (1.06 to 1.59)	0.15 (0.04 to 0.27)	1.37 (1.09 to 1.64)	249.568	257.033	209.273	251.305
327	Kenya	Ischemic heart disease	Particulate matter pollution	Male	8849 ( 5982 to 12085 )	36236 ( 24741 to 48045 )	428 ( 286 to 594 )	1698 ( 1152 to 2279 )	733 ( 411 to 1163 )	1821 ( 1017 to 2904 )	8117 ( 5401 to 11289 )	34415 ( 23238 to 46125 )	112.211 ( 75.055 to 154.945 )	200.744 ( 136.471 to 270.273 )	2073.656 ( 1403.353 to 2827.518 )	3531.32 ( 2415.9 to 4695.851 )	169.535 ( 95.406 to 268.551 )	172.195 ( 96.855 to 272.941 )	1904.121 ( 1269.166 to 2641.162 )	3359.125 ( 2277.484 to 4511.663 )	1.86 (1.5 to 2.23)	1.7 (1.31 to 2.1)	-0.12 (-0.37 to 0.14)	1.82 (1.42 to 2.23)	309.493	296.729	148.431	323.987
328	Kiribati	Ischemic heart disease	Particulate matter pollution	Both	340 ( 240 to 453 )	462 ( 304 to 658 )	16 ( 11 to 21 )	21 ( 14 to 31 )	4 ( 3 to 7 )	6 ( 3 to 10 )	336 ( 237 to 448 )	456 ( 300 to 651 )	469.841 ( 323.065 to 636.818 )	352.297 ( 232.657 to 498.434 )	8684.057 ( 6066.683 to 11638.16 )	6218.302 ( 4100.891 to 8811.084 )	122.445 ( 69.625 to 190.132 )	85.997 ( 45.859 to 139.062 )	8561.612 ( 5969.632 to 11493.59 )	6132.305 ( 4045.526 to 8714.134 )	-0.98 (-1.17 to -0.79)	-1.13 (-1.31 to -0.94)	-1.22 (-1.43 to -1.02)	-1.12 (-1.3 to -0.94)	35.882	31.25	50	35.714
329	Kiribati	Ischemic heart disease	Particulate matter pollution	Female	149 ( 97 to 216 )	199 ( 124 to 297 )	7 ( 5 to 11 )	10 ( 6 to 15 )	2 ( 1 to 3 )	3 ( 2 to 5 )	147 ( 95 to 214 )	196 ( 122 to 293 )	395.165 ( 246.445 to 586.084 )	292.402 ( 181.556 to 432.538 )	6890.225 ( 4411.655 to 10091.241 )	4837.448 ( 3012.31 to 7181.019 )	102.636 ( 58.465 to 160.422 )	72.367 ( 38.917 to 117.202 )	6787.589 ( 4319.641 to 9976.388 )	4765.082 ( 2961.807 to 7088.324 )	-1.04 (-1.27 to -0.8)	-1.19 (-1.42 to -0.97)	-1.2 (-1.4 to -1)	-1.19 (-1.42 to -0.97)	33.557	42.857	50	33.333
330	Kiribati	Ischemic heart disease	Particulate matter pollution	Male	192 ( 128 to 261 )	263 ( 167 to 382 )	8 ( 5 to 12 )	11 ( 7 to 17 )	2 ( 1 to 4 )	3 ( 2 to 5 )	189 ( 126 to 258 )	260 ( 165 to 379 )	571.547 ( 358.604 to 797.763 )	445.25 ( 275.187 to 648.534 )	10987.423 ( 7158.216 to 15123.841 )	8203.702 ( 5148.97 to 11900.567 )	150.786 ( 85.39 to 236.511 )	107.783 ( 57.403 to 173.51 )	10836.636 ( 7009.737 to 14965.992 )	8095.919 ( 5058.435 to 11777.522 )	-0.82 (-0.96 to -0.67)	-0.95 (-1.1 to -0.81)	-1.16 (-1.36 to -0.96)	-0.95 (-1.09 to -0.81)	36.979	37.5	50	37.566
331	Kuwait	Ischemic heart disease	Particulate matter pollution	Both	4687 ( 3538 to 5765 )	12245 ( 8549 to 16237 )	241 ( 180 to 297 )	693 ( 482 to 923 )	98 ( 57 to 154 )	505 ( 295 to 787 )	4588 ( 3461 to 5647 )	11740 ( 8153 to 15679 )	506.34 ( 378.247 to 627.543 )	279.619 ( 194.415 to 372.502 )	8808.496 ( 6631.511 to 10855.168 )	4671.709 ( 3260.868 to 6192.348 )	187.437 ( 108.949 to 293.763 )	195.016 ( 113.606 to 304.16 )	8621.058 ( 6488.462 to 10635.451 )	4476.693 ( 3110.887 to 5980.323 )	-1.68 (-2.13 to -1.22)	-1.78 (-2.23 to -1.33)	0.33 (0.13 to 0.54)	-1.85 (-2.31 to -1.39)	161.255	187.552	415.306	155.885
332	Kuwait	Ischemic heart disease	Particulate matter pollution	Female	1547 ( 1144 to 1935 )	2006 ( 1419 to 2630 )	89 ( 65 to 112 )	128 ( 87 to 170 )	27 ( 16 to 43 )	137 ( 78 to 217 )	1519 ( 1123 to 1902 )	1869 ( 1310 to 2460 )	426.405 ( 312.261 to 535.055 )	127.096 ( 87.167 to 168.93 )	7253.764 ( 5371.501 to 9072.34 )	1971.607 ( 1394.744 to 2589.328 )	128.186 ( 73.698 to 199.993 )	129.863 ( 74.38 to 205.094 )	7125.578 ( 5272.644 to 8916.563 )	1841.744 ( 1290.598 to 2426.268 )	-3.65 (-4.11 to -3.19)	-3.79 (-4.24 to -3.33)	0.19 (0.02 to 0.35)	-3.95 (-4.42 to -3.48)	29.67	43.82	407.407	23.041
333	Kuwait	Ischemic heart disease	Particulate matter pollution	Male	3140 ( 2365 to 3902 )	10239 ( 7085 to 13731 )	151 ( 114 to 189 )	566 ( 391 to 762 )	71 ( 41 to 112 )	368 ( 215 to 571 )	3069 ( 2308 to 3820 )	9870 ( 6798 to 13353 )	585.692 ( 437.545 to 731.124 )	388.123 ( 268.25 to 522.624 )	10032.152 ( 7535.742 to 12481.748 )	6550.946 ( 4532.03 to 8786.213 )	232.421 ( 134.05 to 367.026 )	240.047 ( 139.778 to 373.206 )	9799.731 ( 7351.007 to 12216.312 )	6310.899 ( 4346.733 to 8540.312 )	-1.09 (-1.58 to -0.61)	-1.15 (-1.62 to -0.67)	0.35 (0.17 to 0.53)	-1.2 (-1.68 to -0.71)	226.083	274.834	418.31	221.603
334	Kyrgyzstan	Ischemic heart disease	Particulate matter pollution	Both	32563 ( 23337 to 42886 )	45280 ( 32407 to 59703 )	1906 ( 1366 to 2505 )	2684 ( 1914 to 3527 )	471 ( 250 to 757 )	602 ( 325 to 953 )	32093 ( 23030 to 42276 )	44678 ( 31953 to 58958 )	609.657 ( 436.048 to 800.788 )	624.704 ( 444.84 to 818.603 )	9697.422 ( 6939.862 to 12761.891 )	9551.117 ( 6825.897 to 12544.868 )	137.862 ( 73.317 to 221.602 )	122.217 ( 66.235 to 193.295 )	9559.56 ( 6849.46 to 12583.695 )	9428.9 ( 6735.752 to 12394.69 )	0.47 (0.03 to 0.92)	0.27 (-0.22 to 0.76)	-0.32 (-0.41 to -0.23)	0.27 (-0.22 to 0.77)	39.054	40.818	27.813	39.214
335	Kyrgyzstan	Ischemic heart disease	Particulate matter pollution	Female	18236 ( 13097 to 23702 )	22923 ( 16388 to 29836 )	1131 ( 810 to 1472 )	1485 ( 1056 to 1932 )	286 ( 152 to 459 )	324 ( 178 to 523 )	17950 ( 12894 to 23375 )	22599 ( 16169 to 29415 )	525.631 ( 375.159 to 684.163 )	542.368 ( 385.427 to 705.114 )	8208.047 ( 5885.28 to 10669.632 )	8011.954 ( 5719.851 to 10405.694 )	126.917 ( 67.348 to 203.935 )	109.072 ( 60.247 to 175.41 )	8081.131 ( 5793.771 to 10522.956 )	7902.882 ( 5647.26 to 10267.615 )	0.42 (-0.03 to 0.87)	0.17 (-0.3 to 0.64)	-0.37 (-0.45 to -0.28)	0.18 (-0.29 to 0.66)	25.702	31.3	13.287	25.9
336	Kyrgyzstan	Ischemic heart disease	Particulate matter pollution	Male	14327 ( 10020 to 19185 )	22357 ( 15876 to 29737 )	775 ( 542 to 1034 )	1199 ( 850 to 1591 )	185 ( 95 to 304 )	278 ( 147 to 441 )	14142 ( 9899 to 18928 )	22079 ( 15672 to 29415 )	821.076 ( 573.403 to 1091.558 )	783.019 ( 555.026 to 1032.893 )	12853.211 ( 8977.609 to 17157.794 )	12073.07 ( 8572.832 to 15987.313 )	156.76 ( 79.801 to 258.955 )	140.704 ( 74.107 to 223.703 )	12696.45 ( 8872.718 to 16937.861 )	11932.365 ( 8470.144 to 15824.972 )	0.33 (-0.07 to 0.73)	0.21 (-0.26 to 0.67)	-0.35 (-0.46 to -0.25)	0.21 (-0.25 to 0.68)	56.048	54.71	50.27	56.124
337	Lao People's Democratic Republic	Ischemic heart disease	Particulate matter pollution	Both	26455 ( 18618 to 35884 )	37686 ( 24458 to 52957 )	1270 ( 897 to 1722 )	2016 ( 1315 to 2811 )	223 ( 125 to 351 )	458 ( 251 to 734 )	26232 ( 18423 to 35671 )	37227 ( 24133 to 52410 )	666.41 ( 472.309 to 901.089 )	497.651 ( 326.196 to 687.768 )	11890.631 ( 8408.119 to 16090.35 )	8154.892 ( 5319.397 to 11367.406 )	105.86 ( 59.907 to 166.026 )	99.597 ( 54.766 to 159.049 )	11784.771 ( 8313.524 to 15985.774 )	8055.295 ( 5249.368 to 11248.816 )	-1.06 (-1.12 to -1)	-1.34 (-1.39 to -1.28)	-0.1 (-0.16 to -0.03)	-1.35 (-1.41 to -1.3)	42.453	58.74	105.381	41.914
338	Lao People's Democratic Republic	Ischemic heart disease	Particulate matter pollution	Female	12721 ( 8053 to 18849 )	16910 ( 10797 to 24478 )	635 ( 404 to 937 )	955 ( 610 to 1373 )	94 ( 52 to 148 )	198 ( 110 to 320 )	12628 ( 7974 to 18758 )	16712 ( 10632 to 24252 )	634.718 ( 406.094 to 927.202 )	440.487 ( 282.326 to 629.506 )	11063.677 ( 7043.297 to 16277.019 )	7014.683 ( 4492.319 to 10095.826 )	86.802 ( 48.637 to 136.27 )	82.421 ( 46.011 to 132.861 )	10976.875 ( 6968.002 to 16191.735 )	6932.261 ( 4423.66 to 10000.615 )	-1.42 (-1.54 to -1.3)	-1.72 (-1.85 to -1.6)	-0.1 (-0.18 to -0.03)	-1.74 (-1.86 to -1.62)	32.93	50.394	110.638	32.341
339	Lao People's Democratic Republic	Ischemic heart disease	Particulate matter pollution	Male	13733 ( 9100 to 19582 )	20776 ( 12793 to 30268 )	634 ( 420 to 903 )	1062 ( 656 to 1536 )	129 ( 72 to 205 )	261 ( 138 to 421 )	13604 ( 8983 to 19418 )	20515 ( 12608 to 29975 )	699.769 ( 467.663 to 992.396 )	566.542 ( 351.599 to 808.338 )	12757.574 ( 8503.06 to 18129.829 )	9443.361 ( 5843.697 to 13609.283 )	127.379 ( 71.658 to 201.29 )	118.846 ( 62.954 to 191.702 )	12630.195 ( 8389.886 to 17972.684 )	9324.515 ( 5758.118 to 13475.758 )	-0.68 (-0.71 to -0.66)	-0.98 (-1.01 to -0.95)	-0.09 (-0.16 to -0.02)	-0.99 (-1.02 to -0.96)	51.285	67.508	102.326	50.801
340	Latvia	Ischemic heart disease	Particulate matter pollution	Both	46593 ( 26758 to 66507 )	12311 ( 7640 to 18268 )	2907 ( 1660 to 4139 )	845 ( 524 to 1253 )	663 ( 326 to 1135 )	311 ( 149 to 539 )	45931 ( 26315 to 65432 )	12000 ( 7453 to 17788 )	669.466 ( 382.014 to 953.022 )	139.04 ( 86.256 to 206.191 )	10334.529 ( 5933.062 to 14750.753 )	2145.245 ( 1332.287 to 3182.436 )	145.267 ( 71.308 to 248.405 )	55.517 ( 26.41 to 96.102 )	10189.262 ( 5835.785 to 14514.908 )	2089.728 ( 1298.498 to 3097.035 )	-5.68 (-6.14 to -5.21)	-5.77 (-6.26 to -5.26)	-3.89 (-4.2 to -3.57)	-5.8 (-6.3 to -5.29)	-73.578	-70.932	-53.092	-73.874
341	Latvia	Ischemic heart disease	Particulate matter pollution	Female	26332 ( 15172 to 37318 )	6528 ( 4030 to 9852 )	1782 ( 1023 to 2526 )	507 ( 314 to 765 )	419 ( 205 to 713 )	191 ( 92 to 334 )	25913 ( 14892 to 36749 )	6337 ( 3924 to 9579 )	579.475 ( 332.515 to 821.673 )	110.496 ( 68.387 to 166.737 )	8424.952 ( 4854.15 to 11939.728 )	1544.12 ( 952.712 to 2332.208 )	133.289 ( 65.252 to 227.026 )	50.075 ( 23.815 to 87.774 )	8291.663 ( 4764.451 to 11759.747 )	1494.045 ( 924.936 to 2261.009 )	-5.92 (-6.39 to -5.45)	-6.1 (-6.59 to -5.61)	-3.95 (-4.23 to -3.66)	-6.15 (-6.64 to -5.65)	-75.209	-71.549	-54.415	-75.545
342	Latvia	Ischemic heart disease	Particulate matter pollution	Male	20261 ( 11543 to 29171 )	5783 ( 3605 to 8519 )	1125 ( 639 to 1618 )	338 ( 211 to 495 )	244 ( 116 to 422 )	120 ( 56 to 208 )	20017 ( 11399 to 28786 )	5663 ( 3538 to 8327 )	860.859 ( 487.893 to 1238.475 )	193.047 ( 120.462 to 283.273 )	14144.69 ( 8042.68 to 20369.618 )	3172.118 ( 1976.293 to 4672.058 )	169.173 ( 80.304 to 291.893 )	64.761 ( 30.376 to 111.922 )	13975.517 ( 7943.453 to 20104.175 )	3107.356 ( 1940.007 to 4568.954 )	-5.44 (-5.89 to -4.98)	-5.55 (-6.06 to -5.04)	-3.87 (-4.22 to -3.51)	-5.57 (-6.09 to -5.06)	-71.457	-69.956	-50.82	-71.709
343	Lebanon	Ischemic heart disease	Particulate matter pollution	Both	10682 ( 6391 to 16324 )	16073 ( 9809 to 23713 )	579 ( 347 to 883 )	1096 ( 670 to 1625 )	158 ( 80 to 270 )	671 ( 335 to 1099 )	10524 ( 6291 to 16092 )	15402 ( 9404 to 22867 )	269.258 ( 161.472 to 409.777 )	130.788 ( 79.906 to 194.002 )	4471.452 ( 2678.565 to 6819.846 )	2014.677 ( 1228.963 to 2971.676 )	65.521 ( 33.053 to 111.545 )	87.032 ( 43.476 to 142.984 )	4405.93 ( 2637.717 to 6721.383 )	1927.645 ( 1176.433 to 2862.027 )	-2.47 (-2.78 to -2.17)	-2.71 (-3.03 to -2.38)	0.98 (0.8 to 1.16)	-2.81 (-3.14 to -2.48)	50.468	89.292	324.684	46.351
344	Lebanon	Ischemic heart disease	Particulate matter pollution	Female	4278 ( 2494 to 6718 )	6751 ( 3968 to 10175 )	252 ( 147 to 395 )	487 ( 284 to 740 )	62 ( 31 to 107 )	281 ( 140 to 461 )	4215 ( 2452 to 6634 )	6470 ( 3781 to 9835 )	223.256 ( 130.174 to 349.252 )	105.063 ( 61.297 to 159.632 )	3519.891 ( 2054.69 to 5515.962 )	1527.23 ( 897.854 to 2300.82 )	50.04 ( 25.265 to 85.615 )	66.987 ( 33.374 to 110.098 )	3469.851 ( 2020.698 to 5448.025 )	1460.243 ( 853.326 to 2220.686 )	-2.8 (-3.04 to -2.56)	-3.1 (-3.36 to -2.84)	1 (0.82 to 1.17)	-3.21 (-3.47 to -2.95)	57.807	93.254	353.226	53.499
345	Lebanon	Ischemic heart disease	Particulate matter pollution	Male	6405 ( 3783 to 9911 )	9322 ( 5631 to 13906 )	327 ( 193 to 506 )	609 ( 366 to 916 )	95 ( 48 to 164 )	390 ( 194 to 637 )	6309 ( 3720 to 9779 )	8932 ( 5349 to 13432 )	321.448 ( 189.476 to 497.415 )	161.476 ( 96.954 to 242.614 )	5488.234 ( 3241.716 to 8478.126 )	2599.867 ( 1568.174 to 3875.173 )	82.894 ( 41.608 to 141.407 )	110.905 ( 55.245 to 181.523 )	5405.341 ( 3185.257 to 8366.109 )	2488.961 ( 1488.552 to 3737.983 )	-2.2 (-2.59 to -1.81)	-2.36 (-2.77 to -1.95)	1 (0.82 to 1.18)	-2.46 (-2.87 to -2.04)	45.543	86.239	310.526	41.576
346	Lesotho	Ischemic heart disease	Particulate matter pollution	Both	2261 ( 1452 to 3364 )	4436 ( 2571 to 7416 )	122 ( 78 to 183 )	220 ( 127 to 366 )	62 ( 35 to 98 )	79 ( 44 to 125 )	2199 ( 1400 to 3291 )	4357 ( 2503 to 7332 )	143.878 ( 90.853 to 216.228 )	221.176 ( 128.794 to 359.151 )	2419.239 ( 1547.884 to 3605.618 )	3843.214 ( 2240.681 to 6317.912 )	66.034 ( 36.792 to 103.979 )	68.88 ( 38.627 to 109.002 )	2353.205 ( 1492.765 to 3529.529 )	3774.334 ( 2181.614 to 6242.236 )	2.4 (1.88 to 2.92)	2.42 (1.92 to 2.92)	0.27 (0.2 to 0.34)	2.47 (1.96 to 2.98)	96.196	80.328	27.419	98.136
347	Lesotho	Ischemic heart disease	Particulate matter pollution	Female	1292 ( 761 to 2042 )	2600 ( 1392 to 4416 )	76 ( 44 to 120 )	139 ( 75 to 235 )	30 ( 16 to 48 )	37 ( 20 to 59 )	1262 ( 735 to 2007 )	2563 ( 1363 to 4366 )	131.716 ( 76.865 to 208.666 )	214.53 ( 117.148 to 356.171 )	2103.652 ( 1238.65 to 3325.244 )	3541.886 ( 1918.639 to 5944.407 )	48.951 ( 26.713 to 78.287 )	50.693 ( 28.331 to 81.523 )	2054.701 ( 1196.361 to 3268.268 )	3491.192 ( 1878.083 to 5877.634 )	2.85 (2.2 to 3.5)	2.93 (2.28 to 3.59)	0.18 (0.09 to 0.27)	2.98 (2.32 to 3.65)	101.238	82.895	23.333	103.09
348	Lesotho	Ischemic heart disease	Particulate matter pollution	Male	969 ( 558 to 1642 )	1836 ( 899 to 3433 )	46 ( 26 to 79 )	81 ( 40 to 152 )	32 ( 17 to 52 )	42 ( 23 to 67 )	937 ( 528 to 1604 )	1794 ( 865 to 3383 )	161.013 ( 90.835 to 271.221 )	212.069 ( 104.702 to 391.488 )	2930.532 ( 1686.796 to 4929.562 )	4140.565 ( 2058.408 to 7649.803 )	101.598 ( 55.582 to 164.204 )	107.858 ( 59.728 to 171.285 )	2828.934 ( 1593.466 to 4809.601 )	4032.707 ( 1971.016 to 7520.782 )	1.44 (1.11 to 1.77)	1.53 (1.2 to 1.87)	0.36 (0.26 to 0.45)	1.56 (1.22 to 1.91)	89.474	76.087	31.25	91.462
349	Liberia	Ischemic heart disease	Particulate matter pollution	Both	7700 ( 5429 to 10277 )	12035 ( 8185 to 17048 )	402 ( 284 to 536 )	641 ( 440 to 901 )	128 ( 72 to 201 )	228 ( 128 to 356 )	7572 ( 5323 to 10123 )	11807 ( 8010 to 16794 )	346.857 ( 245.54 to 462.436 )	365.566 ( 252.575 to 508.576 )	5904.311 ( 4173.817 to 7872.266 )	6158.271 ( 4221.623 to 8648.068 )	96.572 ( 54.69 to 151.942 )	114.603 ( 64.593 to 178.474 )	5807.739 ( 4092.264 to 7759.509 )	6043.668 ( 4132.235 to 8518.021 )	0.17 (0.03 to 0.3)	0.11 (-0.03 to 0.24)	0.66 (0.61 to 0.71)	0.1 (-0.04 to 0.23)	56.299	59.453	78.125	55.93
350	Liberia	Ischemic heart disease	Particulate matter pollution	Female	3659 ( 2440 to 5242 )	5969 ( 3825 to 8810 )	193 ( 128 to 275 )	322 ( 207 to 472 )	34 ( 19 to 54 )	68 ( 38 to 106 )	3625 ( 2408 to 5204 )	5901 ( 3773 to 8740 )	368.287 ( 243.675 to 526.194 )	370.216 ( 239.855 to 540.907 )	6235.383 ( 4153.377 to 8923.037 )	6224.803 ( 4011.062 to 9140.378 )	58.331 ( 32.78 to 93.393 )	71.474 ( 40.564 to 111.826 )	6177.052 ( 4097.927 to 8857.877 )	6153.329 ( 3954.275 to 9063.908 )	0.16 (0.06 to 0.26)	0.11 (0.01 to 0.22)	0.77 (0.72 to 0.82)	0.11 (0 to 0.21)	63.132	66.839	100	62.786
351	Liberia	Ischemic heart disease	Particulate matter pollution	Male	4041 ( 2682 to 5720 )	6066 ( 3768 to 8994 )	209 ( 138 to 297 )	320 ( 200 to 473 )	94 ( 52 to 150 )	160 ( 88 to 254 )	3947 ( 2596 to 5611 )	5906 ( 3636 to 8805 )	329.55 ( 216.97 to 468.209 )	360.862 ( 228.084 to 530.045 )	5637.327 ( 3741.608 to 7976.292 )	6091.84 ( 3829.723 to 8979.529 )	128.152 ( 71.417 to 203.647 )	156.108 ( 85.951 to 246.491 )	5509.175 ( 3623.922 to 7829.019 )	5935.732 ( 3697.162 to 8798.075 )	0.15 (-0.03 to 0.34)	0.08 (-0.1 to 0.26)	0.76 (0.69 to 0.82)	0.07 (-0.12 to 0.25)	50.111	53.11	70.213	49.633
352	Libya	Ischemic heart disease	Particulate matter pollution	Both	10794 ( 7250 to 15470 )	31557 ( 20939 to 45220 )	610 ( 406 to 877 )	1769 ( 1170 to 2531 )	225 ( 124 to 363 )	645 ( 354 to 1034 )	10570 ( 7077 to 15209 )	30911 ( 20423 to 44516 )	311.147 ( 207.046 to 446.9 )	365.293 ( 241.782 to 521.474 )	5265.471 ( 3534.488 to 7543.061 )	6120.359 ( 4064.816 to 8751.659 )	110.062 ( 60.698 to 177.209 )	124.966 ( 68.684 to 199.753 )	5155.409 ( 3450.232 to 7415.35 )	5995.393 ( 3964.807 to 8613.401 )	1.09 (0.65 to 1.54)	0.92 (0.49 to 1.34)	0.39 (0.07 to 0.71)	0.93 (0.5 to 1.36)	192.357	190	186.667	192.441
353	Libya	Ischemic heart disease	Particulate matter pollution	Female	4959 ( 3218 to 7251 )	13899 ( 8907 to 20441 )	284 ( 182 to 417 )	792 ( 502 to 1167 )	82 ( 45 to 132 )	247 ( 136 to 398 )	4877 ( 3152 to 7146 )	13652 ( 8701 to 20145 )	293.927 ( 188.053 to 431.214 )	323.313 ( 204.83 to 476.033 )	4972.34 ( 3226.207 to 7269.279 )	5357.287 ( 3431.713 to 7875.105 )	82.834 ( 45.282 to 132.917 )	95.261 ( 52.6 to 153.204 )	4889.506 ( 3159.318 to 7162.957 )	5262.027 ( 3350.476 to 7761.108 )	0.97 (0.49 to 1.46)	0.8 (0.34 to 1.26)	0.4 (0.1 to 0.72)	0.81 (0.35 to 1.27)	180.278	178.873	201.22	179.926
354	Libya	Ischemic heart disease	Particulate matter pollution	Male	5836 ( 3721 to 8543 )	17657 ( 11142 to 25846 )	326 ( 206 to 479 )	976 ( 614 to 1434 )	143 ( 78 to 230 )	398 ( 217 to 638 )	5693 ( 3604 to 8385 )	17259 ( 10835 to 25408 )	328.127 ( 207.645 to 481.443 )	408.12 ( 257.086 to 598.172 )	5547.304 ( 3541.291 to 8112.635 )	6895.166 ( 4351.752 to 10082.726 )	135.95 ( 74.188 to 218.649 )	155.223 ( 84.87 to 248.402 )	5411.354 ( 3430.619 to 7964 )	6739.943 ( 4233.521 to 9909.053 )	1.21 (0.78 to 1.65)	1.03 (0.62 to 1.45)	0.41 (0.1 to 0.73)	1.05 (0.63 to 1.47)	202.553	199.387	178.322	203.162
355	Lithuania	Ischemic heart disease	Particulate matter pollution	Both	49691 ( 25594 to 76375 )	15733 ( 9155 to 23189 )	3254 ( 1668 to 5006 )	1144 ( 665 to 1683 )	643 ( 288 to 1150 )	320 ( 147 to 560 )	49048 ( 25226 to 75401 )	15413 ( 8970 to 22701 )	592.13 ( 303.312 to 911.04 )	128.513 ( 74.739 to 189.199 )	8807.422 ( 4535.903 to 13535.601 )	1868.364 ( 1087.525 to 2754.901 )	113.136 ( 50.622 to 202.334 )	39.431 ( 18.133 to 69.226 )	8694.286 ( 4471.217 to 13363.403 )	1828.933 ( 1064.597 to 2694.537 )	-5.27 (-5.58 to -4.97)	-5.39 (-5.72 to -5.07)	-3.88 (-4.07 to -3.69)	-5.42 (-5.74 to -5.09)	-68.338	-64.843	-50.233	-68.576
356	Lithuania	Ischemic heart disease	Particulate matter pollution	Female	27252 ( 14076 to 41856 )	8491 ( 4925 to 12603 )	1922 ( 986 to 2951 )	697 ( 404 to 1032 )	390 ( 174 to 690 )	198 ( 92 to 348 )	26862 ( 13834 to 41213 )	8292 ( 4818 to 12296 )	532.78 ( 273.388 to 818.464 )	104.671 ( 60.764 to 155.032 )	7418.691 ( 3832.819 to 11397.014 )	1368.202 ( 793.366 to 2034.022 )	105.411 ( 46.876 to 186.605 )	36.222 ( 16.65 to 63.757 )	7313.28 ( 3767.814 to 11223.424 )	1331.98 ( 774.205 to 1977.358 )	-5.59 (-5.88 to -5.3)	-5.84 (-6.14 to -5.53)	-3.91 (-4.1 to -3.72)	-5.87 (-6.18 to -5.57)	-68.843	-63.736	-49.231	-69.131
357	Lithuania	Ischemic heart disease	Particulate matter pollution	Male	22439 ( 11490 to 34610 )	7242 ( 4215 to 10700 )	1332 ( 680 to 2056 )	447 ( 260 to 659 )	253 ( 110 to 458 )	121 ( 55 to 211 )	22186 ( 11356 to 34220 )	7121 ( 4142 to 10518 )	696.373 ( 355.124 to 1074.227 )	171.793 ( 99.91 to 253.358 )	11205.771 ( 5735.681 to 17277.341 )	2703.334 ( 1574.033 to 3995.505 )	126.589 ( 55.004 to 228.696 )	44.498 ( 20.214 to 77.419 )	11079.182 ( 5668.829 to 17081.491 )	2658.835 ( 1547.185 to 3928.36 )	-4.85 (-5.2 to -4.51)	-4.98 (-5.33 to -4.62)	-3.87 (-4.07 to -3.68)	-4.99 (-5.35 to -4.63)	-67.726	-66.441	-52.174	-67.903
364	Luxembourg	Ischemic heart disease	Particulate matter pollution	Both	2018 ( 882 to 3378 )	475 ( 252 to 730 )	125 ( 54 to 209 )	33 ( 18 to 52 )	36 ( 14 to 71 )	25 ( 11 to 45 )	1981 ( 867 to 3316 )	449 ( 239 to 694 )	184.865 ( 80.815 to 310.16 )	21.663 ( 11.473 to 33.456 )	2887.847 ( 1262.934 to 4839.813 )	326.896 ( 174.006 to 502.598 )	50.742 ( 19.449 to 99.92 )	18.295 ( 7.772 to 32.698 )	2837.106 ( 1241.363 to 4750.96 )	308.601 ( 164.225 to 476.483 )	-6.72 (-7.06 to -6.38)	-6.9 (-7.22 to -6.58)	-3.63 (-4.12 to -3.14)	-7.01 (-7.33 to -6.69)	-76.462	-73.6	-30.556	-77.335
365	Luxembourg	Ischemic heart disease	Particulate matter pollution	Female	886 ( 383 to 1492 )	190 ( 101 to 292 )	62 ( 27 to 104 )	15 ( 8 to 24 )	18 ( 7 to 35 )	10 ( 4 to 19 )	868 ( 376 to 1458 )	180 ( 95 to 278 )	139.715 ( 60.587 to 235.509 )	15.306 ( 8.05 to 23.555 )	1979.042 ( 857.419 to 3338.319 )	211.105 ( 112.07 to 323.623 )	40.178 ( 15.664 to 78.331 )	12.974 ( 5.511 to 23.574 )	1938.864 ( 840.148 to 3260.533 )	198.131 ( 104.885 to 305.102 )	-6.92 (-7.31 to -6.52)	-7.07 (-7.46 to -6.68)	-4.04 (-4.64 to -3.44)	-7.18 (-7.57 to -6.79)	-78.555	-75.806	-44.444	-79.263
366	Luxembourg	Ischemic heart disease	Particulate matter pollution	Male	1132 ( 498 to 1891 )	284 ( 151 to 440 )	63 ( 28 to 105 )	18 ( 10 to 28 )	18 ( 7 to 36 )	15 ( 6 to 27 )	1113 ( 490 to 1859 )	269 ( 144 to 418 )	260.755 ( 114.515 to 434.842 )	30.37 ( 16.188 to 47.23 )	4278.674 ( 1883.295 to 7149.661 )	467.802 ( 249.009 to 723.979 )	67.202 ( 25.35 to 131.321 )	24.494 ( 10.35 to 43.886 )	4211.472 ( 1852.76 to 7028.551 )	443.308 ( 236.627 to 689.359 )	-6.69 (-7.03 to -6.35)	-6.98 (-7.28 to -6.68)	-3.58 (-4 to -3.17)	-7.09 (-7.39 to -6.79)	-74.912	-71.429	-16.667	-75.831
367	Madagascar	Ischemic heart disease	Particulate matter pollution	Both	23656 ( 16739 to 31373 )	54174 ( 36255 to 77031 )	1165 ( 819 to 1552 )	2576 ( 1716 to 3668 )	594 ( 335 to 949 )	1251 ( 703 to 1976 )	23062 ( 16222 to 30709 )	52923 ( 35195 to 75591 )	240.668 ( 168.346 to 321.252 )	298.641 ( 198.575 to 424.336 )	4337.195 ( 3063.124 to 5755.191 )	5236.868 ( 3511.717 to 7420.481 )	111.22 ( 62.936 to 177.297 )	121.463 ( 68.751 to 190.889 )	4225.974 ( 2967.422 to 5630.961 )	5115.405 ( 3407.247 to 7279.616 )	0.33 (0.19 to 0.48)	0.25 (0.11 to 0.39)	0.32 (0.29 to 0.35)	0.25 (0.11 to 0.4)	129.007	121.116	110.606	129.481
368	Madagascar	Ischemic heart disease	Particulate matter pollution	Female	8760 ( 5617 to 12891 )	21810 ( 13545 to 32783 )	452 ( 286 to 666 )	1090 ( 674 to 1647 )	192 ( 105 to 312 )	445 ( 246 to 699 )	8569 ( 5433 to 12661 )	21364 ( 13177 to 32336 )	198.569 ( 125.137 to 292.617 )	249.48 ( 153.359 to 376.7 )	3419.177 ( 2186.775 to 5024.026 )	4213.277 ( 2618.636 to 6320.874 )	74.569 ( 41.336 to 120.678 )	84.142 ( 47.053 to 132.161 )	3344.608 ( 2116.991 to 4936.36 )	4129.135 ( 2548.72 to 6236.954 )	0.31 (0.14 to 0.49)	0.25 (0.08 to 0.43)	0.41 (0.36 to 0.46)	0.25 (0.07 to 0.43)	148.973	141.15	131.771	149.317
369	Madagascar	Ischemic heart disease	Particulate matter pollution	Male	14896 ( 9861 to 20859 )	32365 ( 19758 to 49075 )	713 ( 469 to 1004 )	1485 ( 904 to 2266 )	402 ( 224 to 642 )	806 ( 445 to 1285 )	14494 ( 9527 to 20364 )	31559 ( 19066 to 48190 )	280.881 ( 183.979 to 397.104 )	354.85 ( 218.684 to 539.441 )	5207.316 ( 3445.897 to 7304.512 )	6362.216 ( 3936.931 to 9623.555 )	145.896 ( 81.362 to 232.579 )	163.697 ( 91.234 to 260.045 )	5061.421 ( 3322.54 to 7127.61 )	6198.518 ( 3790.087 to 9446.371 )	0.43 (0.29 to 0.56)	0.32 (0.19 to 0.45)	0.41 (0.36 to 0.46)	0.32 (0.19 to 0.46)	117.273	108.275	100.498	117.738
370	Malawi	Ischemic heart disease	Particulate matter pollution	Both	15221 ( 10682 to 20446 )	34319 ( 23966 to 46664 )	729 ( 510 to 984 )	1691 ( 1173 to 2312 )	477 ( 269 to 765 )	1007 ( 564 to 1599 )	14744 ( 10316 to 19827 )	33312 ( 23150 to 45592 )	211.149 ( 146.342 to 287.338 )	252.683 ( 173.584 to 346.95 )	3777.154 ( 2642.189 to 5098.155 )	4512.366 ( 3138.501 to 6142.676 )	119.044 ( 67.245 to 189.519 )	131.677 ( 74.114 to 208.76 )	3658.11 ( 2548.392 to 4947.609 )	4380.688 ( 3028.95 to 6003.104 )	0.39 (0.16 to 0.63)	0.35 (0.09 to 0.6)	0.27 (0.14 to 0.41)	0.35 (0.09 to 0.61)	125.471	131.962	111.111	125.936
371	Malawi	Ischemic heart disease	Particulate matter pollution	Female	6397 ( 3910 to 9483 )	13026 ( 7947 to 19752 )	318 ( 192 to 474 )	695 ( 419 to 1053 )	181 ( 99 to 296 )	420 ( 236 to 677 )	6216 ( 3761 to 9256 )	12606 ( 7556 to 19314 )	176.445 ( 105.186 to 264.082 )	184.302 ( 110.795 to 277.394 )	3035.064 ( 1844.34 to 4505.897 )	3080.749 ( 1880.137 to 4641.835 )	84.009 ( 46.532 to 136.456 )	96.164 ( 54.309 to 154.492 )	2951.056 ( 1772.899 to 4403.362 )	2984.584 ( 1791.575 to 4539.73 )	-0.04 (-0.23 to 0.16)	-0.16 (-0.37 to 0.05)	0.4 (0.31 to 0.5)	-0.18 (-0.39 to 0.03)	103.627	118.553	132.044	102.799
372	Malawi	Ischemic heart disease	Particulate matter pollution	Male	8824 ( 5727 to 12645 )	21292 ( 13730 to 30167 )	411 ( 262 to 594 )	996 ( 638 to 1417 )	296 ( 166 to 474 )	586 ( 322 to 934 )	8528 ( 5437 to 12265 )	20706 ( 13217 to 29514 )	252.791 ( 159.919 to 369.038 )	354.214 ( 227.101 to 505.175 )	4651.42 ( 3008.8 to 6714.536 )	6501.472 ( 4203.793 to 9213.797 )	160.728 ( 90.08 to 256.423 )	183.785 ( 101.359 to 291.744 )	4490.692 ( 2853.156 to 6504.367 )	6317.687 ( 4042.057 to 9007.741 )	0.94 (0.66 to 1.21)	0.85 (0.56 to 1.15)	0.36 (0.18 to 0.54)	0.87 (0.57 to 1.17)	141.296	142.336	97.973	142.8
373	Malaysia	Ischemic heart disease	Particulate matter pollution	Both	60846 ( 28301 to 92817 )	96894 ( 61785 to 138677 )	3183 ( 1482 to 4868 )	5157 ( 3268 to 7408 )	939 ( 345 to 1731 )	2221 ( 1154 to 3683 )	59907 ( 27949 to 91257 )	94673 ( 60378 to 135641 )	326.218 ( 151.722 to 499.15 )	173.198 ( 109.141 to 249.209 )	5999.531 ( 2788.802 to 9154.662 )	2960.619 ( 1879.713 to 4242.987 )	95.372 ( 35.148 to 175.352 )	68.723 ( 35.815 to 113.734 )	5904.159 ( 2752.929 to 8995.928 )	2891.897 ( 1836.541 to 4149.202 )	-2.43 (-2.7 to -2.15)	-2.69 (-2.94 to -2.43)	-0.99 (-1.17 to -0.82)	-2.72 (-2.98 to -2.46)	59.245	62.017	136.528	58.033
374	Malaysia	Ischemic heart disease	Particulate matter pollution	Female	28308 ( 13382 to 44415 )	38614 ( 23199 to 57258 )	1559 ( 735 to 2455 )	2224 ( 1330 to 3307 )	398 ( 147 to 727 )	884 ( 458 to 1479 )	27910 ( 13222 to 43814 )	37730 ( 22584 to 56019 )	305.533 ( 144.136 to 481.252 )	159.749 ( 95.379 to 237.819 )	5390.687 ( 2550.025 to 8454.843 )	2469.156 ( 1481.327 to 3665.582 )	77.018 ( 28.546 to 140.386 )	54.646 ( 28.447 to 90.947 )	5313.668 ( 2518.818 to 8339.621 )	2414.511 ( 1443.757 to 3589.23 )	-2.28 (-2.51 to -2.05)	-2.82 (-3.05 to -2.59)	-1.02 (-1.17 to -0.87)	-2.85 (-3.09 to -2.62)	36.407	42.656	122.111	35.185
375	Malaysia	Ischemic heart disease	Particulate matter pollution	Male	32538 ( 14951 to 50604 )	58280 ( 36381 to 84909 )	1624 ( 746 to 2537 )	2932 ( 1813 to 4309 )	541 ( 201 to 1005 )	1337 ( 682 to 2229 )	31997 ( 14683 to 49852 )	56943 ( 35501 to 83051 )	348.161 ( 160.019 to 544.387 )	190.136 ( 116.951 to 280.82 )	6650.198 ( 3060.558 to 10344.553 )	3494.222 ( 2173.185 to 5112.932 )	115.73 ( 43.191 to 214.493 )	83.382 ( 42.614 to 138.952 )	6534.468 ( 3004.203 to 10184.417 )	3410.84 ( 2117.355 to 4995.656 )	-2.52 (-2.84 to -2.2)	-2.59 (-2.86 to -2.31)	-1.03 (-1.24 to -0.83)	-2.62 (-2.9 to -2.34)	79.114	80.542	147.135	77.964
376	Maldives	Ischemic heart disease	Particulate matter pollution	Both	666 ( 474 to 875 )	345 ( 180 to 554 )	31 ( 22 to 41 )	22 ( 11 to 35 )	10 ( 6 to 16 )	12 ( 6 to 22 )	656 ( 466 to 863 )	333 ( 172 to 535 )	432.987 ( 304.22 to 570.864 )	70.544 ( 36.791 to 112.961 )	7641.761 ( 5411.205 to 10041.449 )	1068.393 ( 557.601 to 1712.406 )	123.644 ( 68.113 to 197.803 )	36.785 ( 17.09 to 66.922 )	7518.117 ( 5316.301 to 9893.723 )	1031.608 ( 536.096 to 1655.574 )	-7.03 (-7.42 to -6.65)	-7.6 (-8 to -7.19)	-4.84 (-5.16 to -4.51)	-7.66 (-8.07 to -7.25)	-48.198	-29.032	20	-49.238
377	Maldives	Ischemic heart disease	Particulate matter pollution	Female	252 ( 172 to 358 )	132 ( 66 to 219 )	12 ( 8 to 17 )	9 ( 4 to 14 )	3 ( 1 to 4 )	4 ( 2 to 8 )	250 ( 170 to 354 )	127 ( 64 to 212 )	450.317 ( 307.336 to 624.451 )	59.118 ( 29.53 to 98.245 )	7749.863 ( 5296.84 to 10825.628 )	864.965 ( 436.777 to 1437.421 )	86.788 ( 48.922 to 137.514 )	26.792 ( 12.353 to 49.358 )	7663.075 ( 5233.906 to 10716.918 )	838.173 ( 421.631 to 1394.221 )	-7.72 (-8.13 to -7.32)	-8.31 (-8.75 to -7.87)	-4.72 (-5.06 to -4.39)	-8.38 (-8.82 to -7.93)	-47.619	-25	33.333	-49.2
378	Maldives	Ischemic heart disease	Particulate matter pollution	Male	414 ( 278 to 563 )	213 ( 110 to 345 )	20 ( 13 to 27 )	13 ( 7 to 21 )	8 ( 4 to 12 )	8 ( 4 to 14 )	406 ( 271 to 554 )	206 ( 106 to 334 )	426.401 ( 279.261 to 586.6 )	80.95 ( 42.503 to 130.736 )	7629.264 ( 5088.008 to 10413.502 )	1252.487 ( 650.459 to 2019.577 )	145.732 ( 79.059 to 234.67 )	45.887 ( 21.36 to 83.361 )	7483.532 ( 4948.554 to 10244.465 )	1206.601 ( 626.085 to 1953.775 )	-6.53 (-6.91 to -6.15)	-7.07 (-7.46 to -6.68)	-4.63 (-4.95 to -4.31)	-7.14 (-7.53 to -6.74)	-48.551	-35	0	-49.261
379	Mali	Ischemic heart disease	Particulate matter pollution	Both	17078 ( 11151 to 24582 )	35398 ( 23150 to 50333 )	844 ( 551 to 1215 )	1803 ( 1175 to 2570 )	314 ( 177 to 492 )	866 ( 487 to 1365 )	16763 ( 10879 to 24198 )	34533 ( 22392 to 49402 )	240.28 ( 157.111 to 343.756 )	232.105 ( 151.83 to 330.043 )	4171.652 ( 2736.105 to 5976.233 )	3983.693 ( 2615.223 to 5650.85 )	77.102 ( 43.789 to 120.418 )	96.16 ( 54.47 to 151.66 )	4094.55 ( 2668.746 to 5883.477 )	3887.533 ( 2530.922 to 5546.144 )	0.02 (-0.08 to 0.11)	-0.05 (-0.14 to 0.05)	0.83 (0.75 to 0.92)	-0.07 (-0.16 to 0.03)	107.273	113.626	175.796	106.007
380	Mali	Ischemic heart disease	Particulate matter pollution	Female	10746 ( 6278 to 16434 )	20364 ( 12346 to 30545 )	538 ( 317 to 819 )	1046 ( 636 to 1568 )	91 ( 51 to 144 )	245 ( 137 to 391 )	10654 ( 6197 to 16327 )	20120 ( 12136 to 30282 )	306.286 ( 182.391 to 463.159 )	277.509 ( 169.062 to 415.382 )	5307.411 ( 3139.157 to 8061.286 )	4732.165 ( 2882.69 to 7080.472 )	47.351 ( 26.529 to 74.775 )	58.205 ( 33.014 to 93.115 )	5260.061 ( 3096.879 to 8006.415 )	4673.96 ( 2832.131 to 7017.533 )	-0.25 (-0.31 to -0.19)	-0.33 (-0.39 to -0.26)	0.77 (0.66 to 0.89)	-0.34 (-0.41 to -0.27)	89.503	94.424	169.231	88.849
381	Mali	Ischemic heart disease	Particulate matter pollution	Male	6332 ( 3815 to 10057 )	15034 ( 9067 to 23087 )	306 ( 182 to 491 )	756 ( 449 to 1170 )	223 ( 124 to 353 )	621 ( 346 to 1001 )	6109 ( 3619 to 9834 )	14413 ( 8527 to 22436 )	173.725 ( 102.914 to 278.213 )	189.884 ( 113.288 to 291.766 )	3053.656 ( 1841.262 to 4838.236 )	3286.847 ( 1991.228 to 5022.66 )	106.379 ( 59.658 to 167.856 )	131.487 ( 73.686 to 211.436 )	2947.277 ( 1746.001 to 4730.803 )	3155.36 ( 1874.061 to 4883.18 )	0.5 (0.33 to 0.67)	0.44 (0.25 to 0.62)	0.8 (0.72 to 0.89)	0.42 (0.24 to 0.61)	137.429	147.059	178.475	135.931
382	Malta	Ischemic heart disease	Particulate matter pollution	Both	2285 ( 1041 to 3741 )	1278 ( 836 to 1742 )	134 ( 61 to 220 )	88 ( 57 to 121 )	32 ( 13 to 62 )	49 ( 25 to 80 )	2253 ( 1024 to 3685 )	1229 ( 801 to 1679 )	268.48 ( 121.755 to 441.834 )	60.115 ( 38.786 to 82.342 )	4328.472 ( 1971.776 to 7098.555 )	905.213 ( 594.291 to 1232.708 )	60.526 ( 24.838 to 115.516 )	34.988 ( 18.079 to 57.366 )	4267.946 ( 1939.298 to 6993.851 )	870.226 ( 569.033 to 1187.432 )	-4.89 (-5.32 to -4.45)	-5.14 (-5.56 to -4.72)	-1.8 (-2.06 to -1.53)	-5.23 (-5.65 to -4.8)	-44.07	-34.328	53.125	-45.451
383	Malta	Ischemic heart disease	Particulate matter pollution	Female	1039 ( 475 to 1716 )	631 ( 402 to 871 )	66 ( 30 to 109 )	48 ( 30 to 66 )	14 ( 6 to 26 )	20 ( 10 to 32 )	1025 ( 468 to 1692 )	611 ( 390 to 847 )	224.582 ( 102.246 to 372.846 )	53.605 ( 33.946 to 74.292 )	3434.486 ( 1570.598 to 5681.916 )	764.282 ( 489.788 to 1054.479 )	44.508 ( 18.24 to 84.05 )	24.859 ( 12.697 to 41.232 )	3389.978 ( 1545.929 to 5601.845 )	739.423 ( 473.771 to 1023.596 )	-4.86 (-5.29 to -4.41)	-5.16 (-5.57 to -4.74)	-1.88 (-2.21 to -1.55)	-5.24 (-5.66 to -4.81)	-39.269	-27.273	42.857	-40.39
384	Malta	Ischemic heart disease	Particulate matter pollution	Male	1246 ( 565 to 2039 )	647 ( 430 to 880 )	68 ( 31 to 112 )	40 ( 27 to 55 )	19 ( 8 to 37 )	29 ( 15 to 49 )	1228 ( 556 to 2007 )	618 ( 411 to 841 )	329.029 ( 148.802 to 539.734 )	67.596 ( 44.51 to 92.263 )	5488.172 ( 2489.873 to 8984.318 )	1061.814 ( 704.978 to 1444.105 )	81.601 ( 33.132 to 158.396 )	46.722 ( 23.977 to 77.32 )	5406.571 ( 2448.377 to 8847.784 )	1015.092 ( 674.948 to 1381.539 )	-5 (-5.45 to -4.55)	-5.24 (-5.68 to -4.79)	-1.88 (-2.11 to -1.64)	-5.32 (-5.78 to -4.87)	-48.074	-41.176	52.632	-49.674
385	Marshall Islands	Ischemic heart disease	Particulate matter pollution	Both	130 ( 80 to 194 )	217 ( 127 to 345 )	6 ( 4 to 9 )	10 ( 6 to 16 )	1 ( 1 to 2 )	2 ( 1 to 3 )	129 ( 80 to 193 )	215 ( 126 to 342 )	426.582 ( 260.158 to 636.303 )	375.703 ( 222.195 to 580.987 )	7574.68 ( 4646.889 to 11272.087 )	6468.485 ( 3799.016 to 10107.915 )	66.23 ( 33.764 to 111.777 )	63.772 ( 32.515 to 109.249 )	7508.45 ( 4603.894 to 11188.871 )	6404.714 ( 3762.129 to 10033.839 )	-0.04 (-0.23 to 0.15)	-0.09 (-0.3 to 0.11)	0.1 (-0.03 to 0.23)	-0.1 (-0.3 to 0.11)	66.923	66.667	100	66.667
386	Marshall Islands	Ischemic heart disease	Particulate matter pollution	Female	52 ( 30 to 80 )	86 ( 48 to 140 )	3 ( 2 to 4 )	4 ( 2 to 7 )	0 ( 0 to 1 )	1 ( 0 to 1 )	51 ( 30 to 80 )	85 ( 47 to 139 )	365.132 ( 211.184 to 566.144 )	348.063 ( 195.109 to 554.275 )	5936.401 ( 3450.314 to 9215.015 )	5647.76 ( 3158.584 to 9073.935 )	53.114 ( 26.753 to 90.376 )	50.231 ( 25.204 to 87.515 )	5883.287 ( 3411.935 to 9156.46 )	5597.53 ( 3122.065 to 9011.585 )	0 (-0.2 to 0.2)	-0.02 (-0.23 to 0.19)	0.04 (-0.09 to 0.17)	-0.02 (-0.23 to 0.19)	65.385	33.333	Inf	66.667
387	Marshall Islands	Ischemic heart disease	Particulate matter pollution	Male	79 ( 46 to 120 )	132 ( 73 to 215 )	4 ( 2 to 5 )	6 ( 3 to 10 )	1 ( 0 to 1 )	1 ( 1 to 2 )	78 ( 46 to 119 )	130 ( 73 to 213 )	485.167 ( 281.088 to 750.687 )	403.314 ( 225.083 to 652.477 )	9228.494 ( 5391.596 to 14157.824 )	7285.927 ( 4061.485 to 11831.127 )	81.767 ( 41.256 to 139.276 )	76.709 ( 38.448 to 131.535 )	9146.727 ( 5339.143 to 14049.282 )	7209.218 ( 4015.192 to 11740.983 )	-0.02 (-0.29 to 0.25)	-0.14 (-0.44 to 0.16)	-0.02 (-0.14 to 0.11)	-0.14 (-0.44 to 0.16)	67.089	50	0	66.667
388	Mauritania	Ischemic heart disease	Particulate matter pollution	Both	8325 ( 5695 to 11358 )	13543 ( 8776 to 18971 )	438 ( 300 to 599 )	750 ( 485 to 1052 )	111 ( 63 to 175 )	289 ( 162 to 455 )	8214 ( 5607 to 11235 )	13254 ( 8519 to 18657 )	433.191 ( 296.15 to 592.574 )	352.709 ( 228.529 to 494.563 )	7478.979 ( 5118.527 to 10210.336 )	5811.045 ( 3773.944 to 8129.201 )	99.408 ( 55.986 to 156.061 )	120.812 ( 68.172 to 190.558 )	7379.57 ( 5036.678 to 10098.104 )	5690.233 ( 3667.821 to 7997.736 )	-0.97 (-1.16 to -0.77)	-1.12 (-1.31 to -0.93)	0.68 (0.65 to 0.71)	-1.15 (-1.35 to -0.96)	62.679	71.233	160.36	61.359
389	Mauritania	Ischemic heart disease	Particulate matter pollution	Female	4842 ( 3027 to 7014 )	7288 ( 4491 to 10744 )	261 ( 163 to 378 )	403 ( 249 to 596 )	37 ( 21 to 60 )	86 ( 48 to 138 )	4805 ( 2993 to 6967 )	7202 ( 4415 to 10646 )	470.464 ( 294.993 to 683.504 )	383.663 ( 236.556 to 567.851 )	8108.612 ( 5073.856 to 11762.177 )	6321.843 ( 3903.382 to 9320.055 )	63.589 ( 35.994 to 101.608 )	74.579 ( 42.009 to 119.228 )	8045.023 ( 5015.155 to 11684.557 )	6247.263 ( 3837.646 to 9234.997 )	-0.88 (-1.02 to -0.74)	-1.03 (-1.16 to -0.9)	0.52 (0.47 to 0.56)	-1.05 (-1.18 to -0.92)	50.516	54.406	132.432	49.886
390	Mauritania	Ischemic heart disease	Particulate matter pollution	Male	3483 ( 2181 to 5241 )	6255 ( 3712 to 9665 )	177 ( 110 to 268 )	346 ( 206 to 537 )	74 ( 41 to 117 )	203 ( 112 to 321 )	3409 ( 2116 to 5162 )	6052 ( 3555 to 9464 )	386.66 ( 238.025 to 581.886 )	322.794 ( 192.843 to 497.222 )	6730.517 ( 4198.958 to 10114.004 )	5314.828 ( 3172.839 to 8172.125 )	141.429 ( 79.045 to 223.13 )	165.7 ( 91.597 to 262.288 )	6589.088 ( 4071.831 to 9960.785 )	5149.128 ( 3042.091 to 8009.791 )	-0.98 (-1.23 to -0.72)	-1.15 (-1.41 to -0.89)	0.57 (0.53 to 0.61)	-1.2 (-1.47 to -0.94)	79.587	95.48	174.324	77.53
391	Mauritius	Ischemic heart disease	Particulate matter pollution	Both	2109 ( 914 to 3491 )	1761 ( 586 to 3158 )	109 ( 47 to 180 )	102 ( 34 to 183 )	24 ( 9 to 45 )	47 ( 15 to 97 )	2085 ( 905 to 3454 )	1713 ( 570 to 3068 )	152.479 ( 66.57 to 251.021 )	48.112 ( 15.947 to 86.13 )	2597.862 ( 1127.228 to 4288.456 )	775.093 ( 257.653 to 1389.154 )	30.166 ( 11.479 to 56.423 )	20.616 ( 6.361 to 42.138 )	2567.696 ( 1116.555 to 4242.296 )	754.478 ( 250.533 to 1350.332 )	-4.18 (-4.64 to -3.72)	-4.45 (-4.92 to -3.97)	-1.47 (-1.85 to -1.08)	-4.5 (-4.98 to -4.02)	-16.501	-6.422	95.833	-17.842
392	Mauritius	Ischemic heart disease	Particulate matter pollution	Female	898 ( 409 to 1465 )	754 ( 252 to 1361 )	51 ( 23 to 84 )	50 ( 17 to 89 )	10 ( 4 to 19 )	19 ( 6 to 40 )	888 ( 405 to 1451 )	735 ( 246 to 1324 )	124.686 ( 56.802 to 202.659 )	39.648 ( 13.215 to 71.171 )	1989.718 ( 906.231 to 3239.322 )	589.133 ( 197.1 to 1062.585 )	22.573 ( 8.988 to 41.98 )	14.783 ( 4.522 to 30.714 )	1967.145 ( 897.341 to 3208.889 )	574.35 ( 192.172 to 1033.361 )	-4.21 (-4.67 to -3.75)	-4.56 (-5.05 to -4.06)	-1.56 (-1.86 to -1.25)	-4.61 (-5.11 to -4.11)	-16.036	-1.961	90	-17.23
393	Mauritius	Ischemic heart disease	Particulate matter pollution	Male	1211 ( 516 to 2035 )	1007 ( 331 to 1808 )	58 ( 24 to 96 )	53 ( 17 to 94 )	14 ( 5 to 26 )	28 ( 9 to 58 )	1198 ( 509 to 2010 )	978 ( 322 to 1751 )	191.165 ( 80.748 to 319.734 )	58.88 ( 19.376 to 105.383 )	3382.227 ( 1434.274 to 5666.664 )	1002.919 ( 329.704 to 1801.036 )	40.74 ( 14.786 to 76.203 )	28.194 ( 8.737 to 57.561 )	3341.487 ( 1415.066 to 5597.465 )	974.725 ( 320.765 to 1744.364 )	-4.18 (-4.66 to -3.7)	-4.38 (-4.85 to -3.91)	-1.44 (-1.88 to -1)	-4.44 (-4.92 to -3.96)	-16.846	-8.621	100	-18.364
394	Mexico	Ischemic heart disease	Particulate matter pollution	Both	157500 ( 100882 to 212875 )	269473 ( 168208 to 390439 )	9433 ( 6068 to 12730 )	17097 ( 10689 to 24843 )	4166 ( 2142 to 6904 )	7089 ( 3612 to 11745 )	153333 ( 98721 to 207015 )	262384 ( 164007 to 380587 )	243.313 ( 156.527 to 328.281 )	124.427 ( 77.774 to 180.894 )	3635.173 ( 2329.01 to 4911.108 )	1862.811 ( 1162.818 to 2700.566 )	90.618 ( 46.806 to 149.812 )	47.853 ( 24.438 to 79.389 )	3544.555 ( 2281.773 to 4784.395 )	1814.958 ( 1134.429 to 2633.943 )	-2.37 (-2.62 to -2.12)	-2.44 (-2.67 to -2.21)	-2.27 (-2.46 to -2.08)	-2.44 (-2.68 to -2.21)	71.094	81.247	70.163	71.12
395	Mexico	Ischemic heart disease	Particulate matter pollution	Female	73452 ( 47832 to 98585 )	119871 ( 75105 to 172870 )	4704 ( 3076 to 6313 )	8232 ( 5140 to 11884 )	1689 ( 880 to 2774 )	2936 ( 1498 to 4917 )	71764 ( 46944 to 96323 )	116935 ( 73166 to 169001 )	263.287 ( 173.073 to 353.037 )	112.411 ( 70.086 to 162.271 )	3554.464 ( 2323.913 to 4767.752 )	1559.028 ( 976.019 to 2248.157 )	71.301 ( 37.334 to 116.839 )	36.743 ( 18.784 to 61.597 )	3483.163 ( 2286.106 to 4672.251 )	1522.285 ( 951.593 to 2199.642 )	-2.92 (-3.21 to -2.64)	-2.93 (-3.19 to -2.67)	-2.34 (-2.51 to -2.18)	-2.94 (-3.21 to -2.68)	63.196	75	73.831	62.944
396	Mexico	Ischemic heart disease	Particulate matter pollution	Male	84047 ( 52947 to 114565 )	149602 ( 90021 to 220401 )	4729 ( 2987 to 6428 )	8865 ( 5349 to 13030 )	2478 ( 1269 to 4143 )	4153 ( 2121 to 6815 )	81569 ( 51662 to 110881 )	145450 ( 87397 to 214364 )	236.962 ( 149.438 to 322.205 )	139.253 ( 84.169 to 204.486 )	3857.826 ( 2427.54 to 5258.154 )	2221.977 ( 1338.974 to 3270.413 )	111.519 ( 57.323 to 185.981 )	60.98 ( 31.227 to 100.228 )	3746.307 ( 2369.354 to 5093.295 )	2160.997 ( 1300.437 to 3181.955 )	-1.91 (-2.14 to -1.68)	-2.05 (-2.26 to -1.83)	-2.17 (-2.38 to -1.97)	-2.05 (-2.26 to -1.83)	77.998	87.46	67.595	78.315
397	Micronesia (Federated States of)	Ischemic heart disease	Particulate matter pollution	Both	561 ( 381 to 780 )	506 ( 285 to 794 )	28 ( 19 to 39 )	24 ( 14 to 38 )	5 ( 3 to 8 )	5 ( 2 to 8 )	556 ( 378 to 773 )	501 ( 282 to 787 )	577.617 ( 388.724 to 807.566 )	381.172 ( 217.541 to 595.894 )	10142.866 ( 6861.461 to 14124.294 )	6530.773 ( 3708.239 to 10239.477 )	95.741 ( 52.352 to 153.307 )	66.943 ( 33.019 to 117.487 )	10047.125 ( 6793.672 to 14000.24 )	6463.83 ( 3666.4 to 10146.58 )	-1.37 (-1.43 to -1.31)	-1.44 (-1.49 to -1.39)	-1.21 (-1.3 to -1.12)	-1.44 (-1.49 to -1.39)	-9.804	-14.286	0	-9.892
398	Micronesia (Federated States of)	Ischemic heart disease	Particulate matter pollution	Female	262 ( 169 to 381 )	215 ( 118 to 347 )	14 ( 9 to 21 )	11 ( 6 to 18 )	2 ( 1 to 4 )	2 ( 1 to 4 )	260 ( 167 to 378 )	213 ( 117 to 344 )	550.963 ( 351.082 to 800.913 )	339.968 ( 187.939 to 545.088 )	9208.794 ( 5907.596 to 13384.53 )	5489.264 ( 3032.687 to 8819.657 )	77.618 ( 41.826 to 124.536 )	54.687 ( 26.909 to 95.907 )	9131.176 ( 5843.957 to 13284.612 )	5434.577 ( 2998.202 to 8749.778 )	-1.66 (-1.73 to -1.59)	-1.77 (-1.83 to -1.71)	-1.18 (-1.28 to -1.08)	-1.77 (-1.83 to -1.71)	-17.939	-21.429	0	-18.077
399	Micronesia (Federated States of)	Ischemic heart disease	Particulate matter pollution	Male	299 ( 191 to 436 )	291 ( 163 to 460 )	14 ( 9 to 20 )	13 ( 7 to 20 )	3 ( 2 to 5 )	3 ( 1 to 5 )	296 ( 189 to 433 )	288 ( 161 to 455 )	594.386 ( 373.078 to 872.76 )	426.642 ( 242.336 to 670.03 )	10933.339 ( 6955.214 to 15976.789 )	7657.681 ( 4333.334 to 12069.345 )	116.36 ( 63.156 to 187.795 )	82.538 ( 40.318 to 144.569 )	10816.98 ( 6854.331 to 15845.068 )	7575.142 ( 4279.128 to 11938.098 )	-1.02 (-1.1 to -0.95)	-1.1 (-1.17 to -1.04)	-1.13 (-1.23 to -1.04)	-1.1 (-1.16 to -1.04)	-2.676	-7.143	0	-2.703
403	Monaco	Ischemic heart disease	Particulate matter pollution	Both	105 ( 14 to 211 )	62 ( 29 to 102 )	7 ( 1 to 14 )	4 ( 2 to 7 )	3 ( 0 to 6 )	3 ( 1 to 5 )	102 ( 14 to 206 )	59 ( 27 to 97 )	65.343 ( 8.739 to 132.72 )	28.09 ( 13.068 to 46.33 )	1035.737 ( 139.362 to 2092.538 )	423.343 ( 201.044 to 698.389 )	26.973 ( 4.233 to 60.95 )	21.088 ( 9.062 to 37.821 )	1008.765 ( 135.683 to 2040.148 )	402.256 ( 188.505 to 668.338 )	-2.63 (-3.47 to -1.78)	-2.81 (-3.63 to -1.97)	-0.89 (-1.77 to 0.01)	-2.88 (-3.7 to -2.05)	-40.952	-42.857	0	-42.157
404	Monaco	Ischemic heart disease	Particulate matter pollution	Female	42 ( 6 to 88 )	25 ( 11 to 44 )	3 ( 0 to 7 )	2 ( 1 to 4 )	1 ( 0 to 3 )	1 ( 0 to 2 )	41 ( 5 to 86 )	24 ( 10 to 42 )	44.917 ( 6.021 to 94.078 )	20.537 ( 8.867 to 35.807 )	652.588 ( 87.241 to 1361.065 )	283.414 ( 124.584 to 491.406 )	18.711 ( 2.919 to 41.892 )	13.798 ( 5.963 to 25.207 )	633.877 ( 84.651 to 1321.341 )	269.616 ( 116.351 to 472.009 )	-2.38 (-3.3 to -1.44)	-2.56 (-3.47 to -1.64)	-1.22 (-2.11 to -0.32)	-2.61 (-3.53 to -1.69)	-40.476	-33.333	0	-41.463
405	Monaco	Ischemic heart disease	Particulate matter pollution	Male	62 ( 8 to 126 )	37 ( 17 to 61 )	4 ( 1 to 8 )	2 ( 1 to 4 )	2 ( 0 to 4 )	2 ( 1 to 3 )	61 ( 8 to 122 )	35 ( 16 to 59 )	97.361 ( 13.154 to 197.498 )	37.767 ( 17.925 to 63.536 )	1571.749 ( 214.16 to 3182.311 )	589.419 ( 282.544 to 990.923 )	38.635 ( 6.105 to 88.749 )	29.697 ( 12.591 to 53.004 )	1533.115 ( 208.864 to 3103.307 )	559.722 ( 265.375 to 949.091 )	-3.01 (-3.78 to -2.23)	-3.11 (-3.88 to -2.35)	-0.86 (-1.73 to 0.02)	-3.2 (-3.96 to -2.43)	-40.323	-50	0	-42.623
406	Mongolia	Ischemic heart disease	Particulate matter pollution	Both	16457 ( 12080 to 20772 )	15226 ( 10396 to 20962 )	942 ( 695 to 1185 )	886 ( 601 to 1218 )	200 ( 109 to 319 )	298 ( 154 to 492 )	16257 ( 11927 to 20546 )	14928 ( 10192 to 20595 )	931.897 ( 687.769 to 1169.944 )	506.718 ( 340.357 to 695.464 )	14796.096 ( 10875.467 to 18634.496 )	7569.923 ( 5130.982 to 10401.902 )	172.929 ( 94.444 to 275.243 )	137.384 ( 70.723 to 226.94 )	14623.167 ( 10743.447 to 18436.718 )	7432.538 ( 5037.804 to 10228.649 )	-2.49 (-2.81 to -2.16)	-2.69 (-3.03 to -2.34)	-0.79 (-0.93 to -0.65)	-2.72 (-3.06 to -2.37)	-7.48	-5.945	49	-8.175
407	Mongolia	Ischemic heart disease	Particulate matter pollution	Female	7804 ( 5654 to 10076 )	6764 ( 4458 to 9510 )	475 ( 345 to 608 )	439 ( 291 to 611 )	103 ( 58 to 164 )	160 ( 84 to 265 )	7701 ( 5577 to 9939 )	6604 ( 4361 to 9282 )	783.687 ( 569.432 to 1000.465 )	427.361 ( 282.54 to 592.158 )	12088.357 ( 8753.716 to 15576.46 )	5916.732 ( 3903.971 to 8268.544 )	155.043 ( 87.055 to 246.454 )	124.683 ( 65.557 to 205.936 )	11933.314 ( 8637.515 to 15372.353 )	5792.049 ( 3827.04 to 8088.698 )	-2.47 (-2.78 to -2.16)	-2.89 (-3.22 to -2.56)	-0.71 (-0.8 to -0.62)	-2.92 (-3.25 to -2.59)	-13.326	-7.579	55.34	-14.245
408	Mongolia	Ischemic heart disease	Particulate matter pollution	Male	8653 ( 6220 to 11139 )	8462 ( 5666 to 11785 )	467 ( 339 to 598 )	447 ( 299 to 622 )	97 ( 51 to 157 )	137 ( 70 to 231 )	8556 ( 6151 to 11033 )	8324 ( 5573 to 11629 )	1162.823 ( 850.195 to 1481.938 )	629.57 ( 418.144 to 872.664 )	18669.778 ( 13512.783 to 23911.545 )	10032.376 ( 6696.711 to 13918.88 )	194.245 ( 100.997 to 315.495 )	155.357 ( 77.784 to 261.587 )	18475.533 ( 13377.49 to 23697.4 )	9877.018 ( 6590.133 to 13742.685 )	-2.61 (-2.98 to -2.24)	-2.54 (-2.92 to -2.17)	-0.82 (-1 to -0.64)	-2.57 (-2.94 to -2.18)	-2.207	-4.283	41.237	-2.712
409	Montenegro	Ischemic heart disease	Particulate matter pollution	Both	4329 ( 2511 to 6228 )	5622 ( 3541 to 8848 )	256 ( 148 to 369 )	350 ( 219 to 553 )	129 ( 63 to 224 )	144 ( 73 to 259 )	4200 ( 2430 to 6051 )	5478 ( 3444 to 8656 )	362.941 ( 209.426 to 522.594 )	329.986 ( 205.883 to 519.964 )	5878.234 ( 3411.165 to 8449.648 )	4785.639 ( 3006.736 to 7528.26 )	173.981 ( 84.548 to 300.976 )	110.776 ( 55.867 to 198.99 )	5704.252 ( 3301.365 to 8212.082 )	4674.863 ( 2932.164 to 7380.238 )	-0.37 (-0.6 to -0.14)	-0.82 (-1.04 to -0.6)	-1.62 (-1.85 to -1.39)	-0.8 (-1.02 to -0.57)	29.868	36.719	11.628	30.429
410	Montenegro	Ischemic heart disease	Particulate matter pollution	Female	1905 ( 1097 to 2768 )	2528 ( 1505 to 3977 )	121 ( 69 to 176 )	173 ( 103 to 273 )	58 ( 28 to 101 )	62 ( 31 to 114 )	1847 ( 1060 to 2688 )	2466 ( 1466 to 3891 )	286.307 ( 162.598 to 416.843 )	277.29 ( 165.49 to 437.428 )	4431.834 ( 2547.539 to 6440.1 )	3756.283 ( 2237.276 to 5903.755 )	134.759 ( 65.295 to 234.806 )	85.025 ( 41.671 to 155.561 )	4297.075 ( 2462.267 to 6256.77 )	3671.258 ( 2184.03 to 5787.523 )	-0.01 (-0.27 to 0.25)	-0.59 (-0.87 to -0.32)	-1.65 (-1.87 to -1.43)	-0.57 (-0.85 to -0.29)	32.703	42.975	6.897	33.514
411	Montenegro	Ischemic heart disease	Particulate matter pollution	Male	2424 ( 1382 to 3559 )	3094 ( 1960 to 4917 )	135 ( 77 to 199 )	177 ( 112 to 283 )	71 ( 34 to 123 )	82 ( 41 to 144 )	2353 ( 1338 to 3466 )	3012 ( 1897 to 4807 )	475.982 ( 271.998 to 697.349 )	406.956 ( 257.11 to 647.227 )	7898.414 ( 4516.172 to 11584.063 )	6157.488 ( 3905.695 to 9781.366 )	229.008 ( 109.558 to 397.299 )	144.744 ( 72.383 to 256.131 )	7669.406 ( 4373.187 to 11276.741 )	6012.744 ( 3792.81 to 9583.465 )	-0.81 (-1.07 to -0.55)	-1.09 (-1.29 to -0.88)	-1.66 (-1.89 to -1.43)	-1.07 (-1.28 to -0.86)	27.64	31.111	15.493	28.007
412	Morocco	Ischemic heart disease	Particulate matter pollution	Both	138826 ( 96775 to 186648 )	244354 ( 158560 to 339115 )	7583 ( 5262 to 10203 )	13623 ( 8884 to 18928 )	1723 ( 952 to 2764 )	3583 ( 1933 to 5803 )	137103 ( 95480 to 184703 )	240770 ( 155969 to 334851 )	507.316 ( 351.087 to 682.481 )	391.243 ( 256.22 to 543.831 )	8624.356 ( 6000.485 to 11593.938 )	6362.316 ( 4145.895 to 8827.887 )	106.612 ( 59.097 to 170.932 )	90.793 ( 48.991 to 146.797 )	8517.744 ( 5919.955 to 11471.594 )	6271.523 ( 4080.258 to 8720.05 )	-0.7 (-0.9 to -0.5)	-0.87 (-1.07 to -0.67)	-0.52 (-0.82 to -0.21)	-0.88 (-1.08 to -0.68)	76.015	79.652	107.951	75.612
413	Morocco	Ischemic heart disease	Particulate matter pollution	Female	62919 ( 40650 to 88644 )	113166 ( 69940 to 166345 )	3489 ( 2249 to 4908 )	6528 ( 4062 to 9527 )	606 ( 332 to 973 )	1352 ( 722 to 2221 )	62313 ( 40091 to 87927 )	111814 ( 68951 to 164587 )	473.058 ( 305.321 to 664.825 )	366.274 ( 228.771 to 533.165 )	7958.997 ( 5148.064 to 11201.83 )	5835.583 ( 3620.816 to 8554.587 )	76.72 ( 42.226 to 123.085 )	68.088 ( 36.42 to 111.528 )	7882.277 ( 5077.903 to 11111.022 )	5767.495 ( 3571.644 to 8465.498 )	-0.67 (-0.95 to -0.39)	-0.88 (-1.16 to -0.59)	-0.39 (-0.69 to -0.09)	-0.88 (-1.17 to -0.6)	79.86	87.102	123.102	79.439
414	Morocco	Ischemic heart disease	Particulate matter pollution	Male	75907 ( 51043 to 104217 )	131188 ( 84425 to 182229 )	4093 ( 2724 to 5612 )	7095 ( 4569 to 9891 )	1117 ( 612 to 1822 )	2231 ( 1194 to 3625 )	74790 ( 50197 to 102670 )	128956 ( 82744 to 179477 )	542.232 ( 358.544 to 742.729 )	417.232 ( 269.358 to 582.292 )	9288.519 ( 6217.804 to 12744.419 )	6897.662 ( 4450.099 to 9591.002 )	135.682 ( 74.564 to 220.904 )	114.352 ( 61.266 to 185.273 )	9152.837 ( 6115.742 to 12556.219 )	6783.31 ( 4364.472 to 9448.817 )	-0.73 (-0.87 to -0.59)	-0.87 (-1 to -0.74)	-0.56 (-0.88 to -0.23)	-0.88 (-1 to -0.75)	72.827	73.345	99.731	72.424
415	Mozambique	Ischemic heart disease	Particulate matter pollution	Both	11575 ( 8038 to 16232 )	28382 ( 18277 to 40455 )	564 ( 382 to 802 )	1376 ( 870 to 1995 )	675 ( 378 to 1075 )	1313 ( 730 to 2088 )	10900 ( 7421 to 15495 )	27069 ( 17134 to 39018 )	111.008 ( 73.894 to 159.022 )	148.987 ( 93.413 to 219.146 )	1950.435 ( 1340.805 to 2744.486 )	2630.522 ( 1687.443 to 3782.909 )	109.711 ( 61.923 to 174.188 )	117.642 ( 65.87 to 186.434 )	1840.723 ( 1240.571 to 2625.303 )	2512.881 ( 1584.831 to 3655.053 )	1.37 (1.21 to 1.53)	1.38 (1.21 to 1.56)	0.24 (0.21 to 0.26)	1.44 (1.26 to 1.62)	145.201	143.972	94.519	148.339
416	Mozambique	Ischemic heart disease	Particulate matter pollution	Female	4993 ( 3031 to 7627 )	10448 ( 5872 to 16407 )	263 ( 156 to 405 )	570 ( 311 to 913 )	247 ( 137 to 398 )	536 ( 294 to 863 )	4746 ( 2814 to 7308 )	9912 ( 5448 to 15823 )	101.913 ( 59.746 to 158.487 )	112.872 ( 60.778 to 181.711 )	1669.222 ( 1007.868 to 2561.88 )	1806.935 ( 1005.795 to 2852.408 )	76.963 ( 43.068 to 123.674 )	85.086 ( 47.017 to 136.663 )	1592.259 ( 939.607 to 2462.756 )	1721.849 ( 937.625 to 2759.114 )	0.73 (0.56 to 0.91)	0.62 (0.46 to 0.79)	0.34 (0.31 to 0.37)	0.64 (0.46 to 0.81)	109.253	116.73	117.004	108.85
417	Mozambique	Ischemic heart disease	Particulate matter pollution	Male	6582 ( 4150 to 9991 )	17935 ( 11266 to 26438 )	301 ( 184 to 467 )	806 ( 496 to 1210 )	428 ( 237 to 687 )	778 ( 428 to 1236 )	6155 ( 3784 to 9514 )	17157 ( 10549 to 25666 )	119.852 ( 71.929 to 186.978 )	198.486 ( 121.635 to 299.561 )	2244.95 ( 1405.522 to 3414.452 )	3710.056 ( 2327.091 to 5489.404 )	147.717 ( 82.462 to 236.274 )	165.59 ( 91.973 to 262.374 )	2097.233 ( 1275.188 to 3255.089 )	3544.466 ( 2176.707 to 5327.273 )	2.09 (1.83 to 2.35)	2.08 (1.8 to 2.35)	0.4 (0.36 to 0.43)	2.17 (1.88 to 2.45)	172.486	167.774	81.776	178.749
418	Myanmar	Ischemic heart disease	Particulate matter pollution	Both	241947 ( 170213 to 331420 )	340828 ( 234607 to 470891 )	11982 ( 8450 to 16380 )	18991 ( 13100 to 26328 )	2308 ( 1297 to 3606 )	4751 ( 2718 to 7426 )	239640 ( 168356 to 328891 )	336077 ( 230535 to 465591 )	558.414 ( 394.972 to 759.242 )	400.595 ( 277.097 to 555.289 )	9739.37 ( 6874.959 to 13283.404 )	6478.013 ( 4474.522 to 8954.166 )	96.523 ( 54.796 to 149.913 )	89.776 ( 51.578 to 140.227 )	9642.847 ( 6797.23 to 13176.01 )	6388.237 ( 4398.162 to 8853.021 )	-1.24 (-1.35 to -1.12)	-1.48 (-1.61 to -1.36)	-0.11 (-0.22 to 0.01)	-1.5 (-1.63 to -1.37)	40.869	58.496	105.849	40.242
419	Myanmar	Ischemic heart disease	Particulate matter pollution	Female	143865 ( 94645 to 207608 )	192364 ( 127460 to 277501 )	7403 ( 4898 to 10630 )	11384 ( 7570 to 16417 )	1044 ( 588 to 1624 )	2373 ( 1350 to 3755 )	142821 ( 93763 to 206669 )	189990 ( 125608 to 274956 )	633.886 ( 422.128 to 902.494 )	402.565 ( 268.217 to 579.342 )	10814.177 ( 7160.122 to 15494.561 )	6291.738 ( 4182.062 to 9056.181 )	82.608 ( 47.015 to 127.995 )	77.291 ( 44.203 to 122.071 )	10731.57 ( 7090.638 to 15417.942 )	6214.447 ( 4121.825 to 8973.149 )	-1.72 (-1.87 to -1.58)	-2.01 (-2.18 to -1.85)	-0.13 (-0.21 to -0.04)	-2.03 (-2.2 to -1.86)	33.711	53.775	127.299	33.027
420	Myanmar	Ischemic heart disease	Particulate matter pollution	Male	98082 ( 64991 to 139941 )	148465 ( 94884 to 215079 )	4578 ( 3020 to 6547 )	7607 ( 4854 to 11009 )	1263 ( 695 to 2017 )	2378 ( 1343 to 3776 )	96819 ( 63903 to 138684 )	146087 ( 93065 to 212324 )	449.277 ( 295.371 to 640.733 )	389.216 ( 248.916 to 559.632 )	8267.86 ( 5471.123 to 11770.482 )	6631.255 ( 4248.831 to 9565.333 )	112.584 ( 62.538 to 178.133 )	106.831 ( 60.626 to 169.641 )	8155.276 ( 5375.109 to 11656.377 )	6524.424 ( 4165.246 to 9443.018 )	-0.46 (-0.55 to -0.37)	-0.72 (-0.82 to -0.63)	-0.01 (-0.15 to 0.14)	-0.73 (-0.83 to -0.64)	51.368	66.164	88.282	50.887
421	Namibia	Ischemic heart disease	Particulate matter pollution	Both	3339 ( 2268 to 4650 )	4599 ( 2434 to 7383 )	163 ( 110 to 228 )	242 ( 128 to 387 )	64 ( 36 to 104 )	88 ( 42 to 156 )	3275 ( 2214 to 4572 )	4511 ( 2379 to 7268 )	286.601 ( 192.806 to 402.086 )	198.213 ( 105.307 to 316.691 )	4892.675 ( 3317.128 to 6830.29 )	3306.337 ( 1755.055 to 5290.356 )	95.128 ( 52.827 to 153.422 )	62.902 ( 29.75 to 111.326 )	4797.547 ( 3236.057 to 6715.081 )	3243.434 ( 1716.226 to 5206.662 )	-1.34 (-1.7 to -0.98)	-1.44 (-1.79 to -1.08)	-1.41 (-1.62 to -1.2)	-1.44 (-1.8 to -1.07)	37.736	48.466	37.5	37.74
422	Namibia	Ischemic heart disease	Particulate matter pollution	Female	1446 ( 897 to 2208 )	2040 ( 964 to 3478 )	76 ( 47 to 116 )	118 ( 56 to 201 )	26 ( 14 to 42 )	40 ( 19 to 69 )	1420 ( 873 to 2178 )	2000 ( 937 to 3433 )	243.362 ( 149.395 to 368.785 )	160.742 ( 77.239 to 273.056 )	3906.687 ( 2419.73 to 5928.99 )	2488.38 ( 1186.679 to 4228.571 )	68.209 ( 37.834 to 110.346 )	46.728 ( 22.287 to 81.839 )	3838.478 ( 2357.272 to 5852.663 )	2441.652 ( 1155.678 to 4175.226 )	-1.62 (-2 to -1.23)	-1.75 (-2.13 to -1.37)	-1.27 (-1.42 to -1.11)	-1.76 (-2.14 to -1.38)	41.079	55.263	53.846	40.845
423	Namibia	Ischemic heart disease	Particulate matter pollution	Male	1893 ( 1214 to 2773 )	2559 ( 1323 to 4223 )	87 ( 55 to 128 )	124 ( 64 to 205 )	39 ( 21 to 63 )	49 ( 22 to 87 )	1855 ( 1179 to 2723 )	2511 ( 1293 to 4158 )	344.85 ( 216.639 to 509.534 )	257.108 ( 134.644 to 423.442 )	6180.389 ( 3937.838 to 9067.503 )	4553.402 ( 2376.103 to 7493.432 )	134.292 ( 73.048 to 218.898 )	90.161 ( 41.924 to 161.041 )	6046.097 ( 3817.575 to 8902.897 )	4463.241 ( 2318.209 to 7369.814 )	-0.92 (-1.24 to -0.6)	-1.03 (-1.36 to -0.7)	-1.38 (-1.62 to -1.13)	-1.02 (-1.36 to -0.69)	35.182	42.529	25.641	35.364
424	Nauru	Ischemic heart disease	Particulate matter pollution	Both	8 ( 0 to 29 )	11 ( 2 to 26 )	0 ( 0 to 1 )	1 ( 0 to 1 )	0 ( 0 to 0 )	0 ( 0 to 0 )	8 ( 0 to 29 )	11 ( 2 to 26 )	101.972 ( 0 to 355.931 )	110.17 ( 14.971 to 250.525 )	1829.43 ( 0 to 6382.602 )	1941.14 ( 261.83 to 4457.126 )	13.909 ( 0 to 50.797 )	14.559 ( 1.914 to 33.836 )	1815.521 ( 0 to 6336.005 )	1926.581 ( 259.817 to 4424.936 )	-0.96 (-2.17 to 0.26)	-1.04 (-2.28 to 0.21)	-1.08 (-2.06 to -0.09)	-1.04 (-2.28 to 0.22)	37.5	Inf	NA	37.5
425	Nauru	Ischemic heart disease	Particulate matter pollution	Female	3 ( 0 to 10 )	5 ( 1 to 13 )	0 ( 0 to 0 )	0 ( 0 to 1 )	0 ( 0 to 0 )	0 ( 0 to 0 )	3 ( 0 to 9 )	5 ( 1 to 13 )	91.632 ( 0 to 318.326 )	99.367 ( 14.896 to 227.14 )	1531.67 ( 0 to 5320.94 )	1664.783 ( 249.3 to 3852.162 )	11.444 ( 0 to 40.453 )	12.694 ( 1.968 to 29.269 )	1520.226 ( 0 to 5285.058 )	1652.089 ( 247.127 to 3823.944 )	-1.06 (-2.27 to 0.17)	-1.07 (-2.3 to 0.19)	-0.99 (-1.95 to -0.02)	-1.07 (-2.31 to 0.19)	66.667	NA	NA	66.667
426	Nauru	Ischemic heart disease	Particulate matter pollution	Male	6 ( 0 to 20 )	6 ( 1 to 14 )	0 ( 0 to 1 )	0 ( 0 to 1 )	0 ( 0 to 0 )	0 ( 0 to 0 )	6 ( 0 to 20 )	6 ( 1 to 14 )	110.994 ( 0 to 396.35 )	124.843 ( 13.847 to 291.015 )	2074.816 ( 0 to 7387.05 )	2312.082 ( 258.739 to 5399.615 )	15.668 ( 0 to 58.069 )	17.189 ( 1.827 to 40.974 )	2059.149 ( 0 to 7328.753 )	2294.893 ( 257.021 to 5359.289 )	-0.76 (-1.96 to 0.45)	-0.8 (-2.03 to 0.45)	-0.87 (-1.87 to 0.15)	-0.8 (-2.03 to 0.45)	0	NA	NA	0
427	Nepal	Ischemic heart disease	Particulate matter pollution	Both	64678 ( 45245 to 89182 )	175520 ( 119568 to 236044 )	3130 ( 2188 to 4319 )	9331 ( 6390 to 12619 )	1102 ( 626 to 1724 )	3264 ( 1868 to 5126 )	63576 ( 44298 to 87881 )	172256 ( 117275 to 232882 )	363.884 ( 254.744 to 501.712 )	396.288 ( 272.06 to 537.493 )	6596.071 ( 4627.035 to 9077.281 )	6683.824 ( 4568.228 to 9000.759 )	118.032 ( 67.329 to 183.872 )	123.282 ( 70.853 to 192.867 )	6478.039 ( 4526.513 to 8940.488 )	6560.542 ( 4480.263 to 8882.285 )	0.59 (0.43 to 0.76)	0.34 (0.18 to 0.51)	0.19 (0.05 to 0.32)	0.35 (0.18 to 0.52)	171.375	198.115	196.189	170.945
428	Nepal	Ischemic heart disease	Particulate matter pollution	Female	30217 ( 19104 to 43867 )	66350 ( 40361 to 98762 )	1484 ( 933 to 2163 )	3606 ( 2177 to 5397 )	409 ( 228 to 647 )	1250 ( 710 to 1992 )	29808 ( 18737 to 43417 )	65100 ( 39329 to 97455 )	351.257 ( 220.541 to 513.23 )	291.796 ( 175.908 to 438.556 )	6337.13 ( 4007.369 to 9209.129 )	4832.271 ( 2938.016 to 7210.765 )	89.1 ( 50.042 to 140.311 )	89.285 ( 50.92 to 141.5 )	6248.03 ( 3926.932 to 9109.539 )	4742.986 ( 2862.88 to 7114.863 )	-0.4 (-0.56 to -0.25)	-0.69 (-0.84 to -0.53)	0.05 (-0.05 to 0.14)	-0.7 (-0.86 to -0.54)	119.578	142.992	205.623	118.398
429	Nepal	Ischemic heart disease	Particulate matter pollution	Male	34461 ( 22293 to 49062 )	109170 ( 71414 to 150699 )	1646 ( 1062 to 2353 )	5724 ( 3749 to 7917 )	693 ( 392 to 1109 )	2014 ( 1144 to 3170 )	33768 ( 21723 to 48215 )	107157 ( 69784 to 148404 )	376.744 ( 243.204 to 539.979 )	516.244 ( 338.903 to 713.442 )	6848.081 ( 4443.193 to 9759.494 )	8774.108 ( 5759.191 to 12100.371 )	146.265 ( 83.149 to 232.531 )	161.616 ( 92.37 to 254.06 )	6701.815 ( 4322.186 to 9585.174 )	8612.492 ( 5625.773 to 11918.625 )	1.41 (1.24 to 1.58)	1.17 (1 to 1.34)	0.35 (0.2 to 0.5)	1.19 (1.01 to 1.37)	216.793	247.752	190.62	217.333
430	Netherlands	Ischemic heart disease	Particulate matter pollution	Both	93123 ( 47633 to 145322 )	20625 ( 13396 to 28660 )	5639 ( 2869 to 8853 )	1456 ( 934 to 2035 )	1962 ( 890 to 3544 )	1282 ( 649 to 2146 )	91161 ( 46473 to 142089 )	19343 ( 12494 to 27032 )	215.081 ( 109.329 to 338.157 )	28.344 ( 18.202 to 39.628 )	3547.831 ( 1814.161 to 5539.85 )	414.878 ( 269.836 to 576.584 )	73.935 ( 33.488 to 133.629 )	26.391 ( 13.373 to 44.296 )	3473.897 ( 1770.449 to 5417.938 )	388.488 ( 251.169 to 543.063 )	-7.08 (-7.3 to -6.85)	-7.48 (-7.72 to -7.24)	-3.89 (-4.17 to -3.6)	-7.62 (-7.86 to -7.37)	-77.852	-74.18	-34.659	-78.781
431	Netherlands	Ischemic heart disease	Particulate matter pollution	Female	38048 ( 19184 to 60550 )	7989 ( 5028 to 11355 )	2611 ( 1304 to 4176 )	641 ( 399 to 912 )	896 ( 409 to 1604 )	466 ( 234 to 787 )	37152 ( 18653 to 59007 )	7524 ( 4719 to 10716 )	153.99 ( 76.908 to 246.211 )	19.854 ( 12.399 to 28.272 )	2314.864 ( 1167.948 to 3680.069 )	267.454 ( 169.075 to 380.302 )	55.169 ( 25.076 to 99.139 )	17.215 ( 8.638 to 29.164 )	2259.694 ( 1135.186 to 3585.015 )	250.239 ( 157.636 to 356.719 )	-7.11 (-7.34 to -6.88)	-7.53 (-7.79 to -7.28)	-4.52 (-4.86 to -4.18)	-7.66 (-7.91 to -7.4)	-79.003	-75.45	-47.991	-79.748
432	Netherlands	Ischemic heart disease	Particulate matter pollution	Male	55075 ( 28147 to 85119 )	12636 ( 8263 to 17623 )	3028 ( 1542 to 4693 )	815 ( 532 to 1139 )	1067 ( 471 to 1970 )	816 ( 411 to 1373 )	54009 ( 27546 to 83333 )	11820 ( 7724 to 16530 )	308.667 ( 157.072 to 480.031 )	40.123 ( 26.145 to 56.092 )	5276.478 ( 2695.137 to 8173.737 )	597.217 ( 390.307 to 833.918 )	100.665 ( 44.429 to 185.663 )	36.875 ( 18.597 to 62.115 )	5175.814 ( 2638.781 to 8004.327 )	560.342 ( 365.636 to 784.066 )	-7.18 (-7.42 to -6.94)	-7.6 (-7.84 to -7.36)	-3.68 (-3.94 to -3.42)	-7.74 (-7.99 to -7.49)	-77.057	-73.085	-23.524	-78.115
433	New Zealand	Ischemic heart disease	Particulate matter pollution	Both	5181 ( 113 to 15232 )	3647 ( 1415 to 6227 )	304 ( 7 to 900 )	260 ( 101 to 447 )	75 ( 2 to 226 )	131 ( 43 to 251 )	5105 ( 111 to 15024 )	3515 ( 1358 to 6011 )	61.355 ( 1.313 to 181.934 )	21.784 ( 8.415 to 37.34 )	1012.577 ( 22.105 to 2979.948 )	313.545 ( 121.695 to 535.227 )	14.599 ( 0.296 to 43.878 )	11.441 ( 3.783 to 21.845 )	997.978 ( 21.727 to 2939.671 )	302.104 ( 116.771 to 516.286 )	-3.9 (-4.21 to -3.59)	-4.39 (-4.75 to -4.03)	-1.58 (-1.98 to -1.17)	-4.46 (-4.81 to -4.1)	-29.608	-14.474	74.667	-31.146
434	New Zealand	Ischemic heart disease	Particulate matter pollution	Female	2153 ( 49 to 6378 )	1415 ( 544 to 2429 )	141 ( 3 to 420 )	114 ( 43 to 197 )	36 ( 1 to 107 )	59 ( 19 to 114 )	2117 ( 49 to 6275 )	1356 ( 518 to 2327 )	46.834 ( 1.057 to 139.528 )	15.91 ( 6.078 to 27.354 )	716.841 ( 16.454 to 2124.204 )	209.752 ( 80.809 to 359.37 )	11.897 ( 0.257 to 35.585 )	9.327 ( 3.041 to 17.99 )	704.944 ( 16.169 to 2089.85 )	200.425 ( 76.75 to 343.276 )	-4.01 (-4.31 to -3.72)	-4.57 (-4.9 to -4.25)	-1.91 (-2.34 to -1.48)	-4.64 (-4.97 to -4.32)	-34.278	-19.149	63.889	-35.947
435	New Zealand	Ischemic heart disease	Particulate matter pollution	Male	3027 ( 64 to 8806 )	2232 ( 869 to 3805 )	163 ( 3 to 476 )	146 ( 57 to 250 )	39 ( 1 to 119 )	73 ( 24 to 141 )	2988 ( 63 to 8692 )	2159 ( 839 to 3696 )	81.445 ( 1.673 to 238.68 )	28.962 ( 11.256 to 49.443 )	1389.349 ( 29.109 to 4050.734 )	433.211 ( 168.683 to 738.31 )	18.04 ( 0.345 to 54.617 )	13.739 ( 4.607 to 26.67 )	1371.309 ( 28.658 to 3998.382 )	419.472 ( 162.859 to 717.436 )	-3.96 (-4.3 to -3.62)	-4.39 (-4.78 to -4)	-1.41 (-1.81 to -1)	-4.45 (-4.84 to -4.06)	-26.264	-10.429	87.179	-27.744
436	Nicaragua	Ischemic heart disease	Particulate matter pollution	Both	6646 ( 5013 to 8409 )	14748 ( 10053 to 20284 )	391 ( 293 to 493 )	884 ( 600 to 1213 )	188 ( 107 to 292 )	467 ( 260 to 743 )	6458 ( 4869 to 8175 )	14280 ( 9704 to 19732 )	257.988 ( 192.99 to 325.683 )	179.838 ( 121.985 to 245.867 )	4101.26 ( 3088.81 to 5184.123 )	2778.432 ( 1893.855 to 3810.375 )	114.477 ( 65.108 to 177.549 )	84.919 ( 47.295 to 135.062 )	3986.783 ( 3000.644 to 5041.475 )	2693.513 ( 1830.216 to 3709.468 )	-0.79 (-1.12 to -0.47)	-0.99 (-1.3 to -0.68)	-0.95 (-1.07 to -0.83)	-0.99 (-1.31 to -0.67)	121.908	126.087	148.404	121.121
437	Nicaragua	Ischemic heart disease	Particulate matter pollution	Female	3019 ( 2183 to 3953 )	7198 ( 4793 to 10045 )	188 ( 134 to 247 )	453 ( 299 to 632 )	81 ( 46 to 127 )	211 ( 117 to 335 )	2938 ( 2117 to 3863 )	6987 ( 4616 to 9792 )	211.223 ( 150.546 to 277.217 )	158.98 ( 105.216 to 220.948 )	3333.619 ( 2408.751 to 4361.969 )	2398.995 ( 1600.625 to 3341.181 )	89.549 ( 50.68 to 139.887 )	68.13 ( 37.925 to 108.292 )	3244.07 ( 2335.41 to 4261.979 )	2330.865 ( 1543.564 to 3258.833 )	-0.44 (-0.77 to -0.1)	-0.75 (-1.05 to -0.44)	-0.86 (-0.97 to -0.76)	-0.74 (-1.05 to -0.43)	138.423	140.957	160.494	137.815
438	Nicaragua	Ischemic heart disease	Particulate matter pollution	Male	3626 ( 2640 to 4674 )	7550 ( 4968 to 10713 )	203 ( 148 to 262 )	431 ( 283 to 610 )	107 ( 60 to 167 )	256 ( 139 to 411 )	3520 ( 2553 to 4562 )	7293 ( 4766 to 10398 )	338.207 ( 246.896 to 437.711 )	207.2 ( 136.552 to 291.515 )	5212.535 ( 3803.897 to 6717.062 )	3260.776 ( 2151.618 to 4604.395 )	144.188 ( 80.91 to 224.748 )	106.04 ( 57.712 to 169.955 )	5068.347 ( 3686.014 to 6564.789 )	3154.736 ( 2068.063 to 4475.082 )	-1.47 (-1.77 to -1.16)	-1.38 (-1.69 to -1.07)	-0.97 (-1.09 to -0.86)	-1.4 (-1.71 to -1.08)	108.218	112.315	139.252	107.188
439	Niger	Ischemic heart disease	Particulate matter pollution	Both	10406 ( 6301 to 15858 )	33170 ( 20311 to 50806 )	511 ( 308 to 781 )	1676 ( 1024 to 2565 )	229 ( 127 to 363 )	825 ( 461 to 1317 )	10176 ( 6088 to 15633 )	32345 ( 19566 to 49958 )	223.825 ( 134.95 to 340.658 )	238.868 ( 147.145 to 360.935 )	3855.083 ( 2344.28 to 5848.873 )	4058.709 ( 2505.567 to 6156.058 )	83.174 ( 46.511 to 131.04 )	98.007 ( 55.21 to 155.935 )	3771.909 ( 2267.626 to 5766.751 )	3960.701 ( 2418.19 to 6053.523 )	0.28 (0.19 to 0.38)	0.22 (0.12 to 0.32)	0.52 (0.48 to 0.55)	0.21 (0.11 to 0.32)	218.758	227.984	260.262	217.856
440	Niger	Ischemic heart disease	Particulate matter pollution	Female	5717 ( 3060 to 9401 )	20527 ( 11446 to 33584 )	293 ( 158 to 481 )	1049 ( 581 to 1711 )	65 ( 36 to 103 )	257 ( 143 to 404 )	5653 ( 3002 to 9330 )	20270 ( 11210 to 33323 )	261.733 ( 141.708 to 428.791 )	288.004 ( 157.637 to 467.698 )	4473.221 ( 2421.181 to 7323.299 )	4880.252 ( 2709.416 to 7938.804 )	51.734 ( 29.24 to 82.735 )	61.826 ( 34.87 to 97.245 )	4421.487 ( 2373.389 to 7267.473 )	4818.427 ( 2652.414 to 7875.122 )	0.32 (0.22 to 0.42)	0.26 (0.15 to 0.37)	0.58 (0.53 to 0.63)	0.26 (0.14 to 0.37)	259.052	258.02	295.385	258.571
441	Niger	Ischemic heart disease	Particulate matter pollution	Male	4688 ( 2449 to 8225 )	12644 ( 6445 to 21582 )	218 ( 111 to 387 )	628 ( 312 to 1084 )	165 ( 90 to 267 )	569 ( 313 to 931 )	4524 ( 2296 to 8052 )	12075 ( 5930 to 21011 )	181.255 ( 92.601 to 318.349 )	187.011 ( 95.067 to 318.426 )	3230.928 ( 1691.114 to 5628.048 )	3198.286 ( 1652.042 to 5411.58 )	113.147 ( 62.735 to 181.875 )	135.822 ( 75.257 to 221.314 )	3117.781 ( 1586.833 to 5508.524 )	3062.465 ( 1528.974 to 5274.112 )	0.22 (0.13 to 0.31)	0.08 (-0.01 to 0.18)	0.61 (0.57 to 0.65)	0.06 (-0.03 to 0.16)	169.71	188.073	244.848	166.91
442	Nigeria	Ischemic heart disease	Particulate matter pollution	Both	266996 ( 192877 to 366588 )	457168 ( 324923 to 599174 )	14493 ( 10464 to 19765 )	25483 ( 18223 to 33170 )	3860 ( 2180 to 6097 )	8843 ( 4941 to 14169 )	263136 ( 189694 to 361985 )	448325 ( 318662 to 590554 )	344.442 ( 248.172 to 466.889 )	327.957 ( 235.339 to 423.444 )	5678.93 ( 4101.258 to 7754.492 )	5266.901 ( 3759.568 to 6847.587 )	78.6 ( 44.499 to 123.773 )	96.754 ( 54.216 to 154.218 )	5600.33 ( 4035.716 to 7661.184 )	5170.147 ( 3690.743 to 6753.26 )	-0.06 (-0.2 to 0.07)	-0.17 (-0.31 to -0.02)	0.89 (0.77 to 1)	-0.18 (-0.33 to -0.04)	71.227	75.83	129.093	70.378
443	Nigeria	Ischemic heart disease	Particulate matter pollution	Female	148663 ( 103016 to 207731 )	232281 ( 157787 to 326206 )	8529 ( 5904 to 11799 )	13003 ( 8925 to 18045 )	1236 ( 713 to 1926 )	3110 ( 1758 to 4944 )	147427 ( 101773 to 206161 )	229172 ( 154890 to 322880 )	368.647 ( 254.463 to 507.505 )	318.035 ( 220.564 to 435.757 )	5994.067 ( 4146.862 to 8343.665 )	5036.579 ( 3463.718 to 6989.806 )	49.261 ( 28.503 to 76.766 )	64.34 ( 36.674 to 101.748 )	5944.806 ( 4098.151 to 8281.179 )	4972.239 ( 3403.477 to 6920.173 )	-0.44 (-0.56 to -0.32)	-0.54 (-0.67 to -0.42)	1.07 (0.99 to 1.16)	-0.56 (-0.69 to -0.43)	56.247	52.456	151.618	55.448
444	Nigeria	Ischemic heart disease	Particulate matter pollution	Male	118333 ( 74641 to 178058 )	224887 ( 143856 to 330693 )	5964 ( 3791 to 8960 )	12480 ( 8004 to 18188 )	2624 ( 1469 to 4192 )	5734 ( 3123 to 9331 )	115709 ( 72450 to 175166 )	219153 ( 138812 to 323722 )	310.053 ( 200.766 to 459.727 )	340.146 ( 219.862 to 490.481 )	5244.428 ( 3360.029 to 7816.414 )	5551.938 ( 3574.14 to 8095.361 )	111.425 ( 62.395 to 176.936 )	134.432 ( 73.405 to 217.746 )	5133.002 ( 3268.141 to 7694.156 )	5417.507 ( 3457.008 to 7933.915 )	0.46 (0.3 to 0.62)	0.31 (0.15 to 0.47)	0.82 (0.74 to 0.91)	0.3 (0.13 to 0.46)	90.046	109.256	118.521	89.4
445	Niue	Ischemic heart disease	Particulate matter pollution	Both	13 ( 5 to 21 )	4 ( 0 to 8 )	1 ( 0 to 1 )	0 ( 0 to 0 )	0 ( 0 to 0 )	0 ( 0 to 0 )	13 ( 5 to 21 )	4 ( 0 to 8 )	268.695 ( 108.215 to 438.63 )	80.977 ( 8.213 to 178.759 )	4515.615 ( 1801.186 to 7383.783 )	1339.59 ( 134.534 to 2961.833 )	51.783 ( 19.736 to 97.242 )	16.751 ( 1.724 to 39.098 )	4463.832 ( 1778.95 to 7305.972 )	1322.84 ( 132.562 to 2925.158 )	-4.98 (-5.48 to -4.48)	-5.04 (-5.54 to -4.53)	-4.66 (-5.14 to -4.18)	-5.04 (-5.55 to -4.53)	-69.231	-100	NA	-69.231
446	Niue	Ischemic heart disease	Particulate matter pollution	Female	7 ( 3 to 12 )	2 ( 0 to 4 )	0 ( 0 to 1 )	0 ( 0 to 0 )	0 ( 0 to 0 )	0 ( 0 to 0 )	7 ( 3 to 11 )	2 ( 0 to 3 )	240.026 ( 100.366 to 392.646 )	67.118 ( 7.349 to 147.708 )	3798.122 ( 1574.663 to 6239.712 )	1038.166 ( 113.985 to 2291.236 )	45.745 ( 18.503 to 83.246 )	14.495 ( 1.645 to 33.748 )	3752.378 ( 1551.671 to 6168.964 )	1023.67 ( 112.376 to 2259.058 )	-5.26 (-5.75 to -4.76)	-5.34 (-5.83 to -4.85)	-4.71 (-5.17 to -4.24)	-5.35 (-5.84 to -4.85)	-71.429	NA	NA	-71.429
447	Niue	Ischemic heart disease	Particulate matter pollution	Male	6 ( 2 to 11 )	2 ( 0 to 5 )	0 ( 0 to 1 )	0 ( 0 to 0 )	0 ( 0 to 0 )	0 ( 0 to 0 )	6 ( 2 to 10 )	2 ( 0 to 4 )	302.817 ( 108.129 to 525.981 )	99.786 ( 8.538 to 226.961 )	5333.043 ( 1918.33 to 9288.808 )	1710.349 ( 147.179 to 3879.656 )	60.116 ( 20.383 to 117.361 )	19.755 ( 1.789 to 46.9 )	5272.928 ( 1895.836 to 9187.053 )	1690.594 ( 145.292 to 3841.648 )	-4.62 (-5.13 to -4.11)	-4.71 (-5.21 to -4.2)	-4.6 (-5.09 to -4.1)	-4.71 (-5.21 to -4.2)	-66.667	NA	NA	-66.667
451	North Macedonia	Ischemic heart disease	Particulate matter pollution	Both	19916 ( 14154 to 25729 )	19093 ( 13254 to 26132 )	1102 ( 781 to 1429 )	1123 ( 781 to 1529 )	400 ( 211 to 662 )	496 ( 261 to 825 )	19515 ( 13893 to 25260 )	18597 ( 12856 to 25529 )	552.43 ( 390.733 to 716.431 )	386.842 ( 270.316 to 520.251 )	9344.146 ( 6630.589 to 12075.884 )	5465.271 ( 3808.85 to 7408.847 )	182.694 ( 96.68 to 301.923 )	115.161 ( 60.718 to 190.908 )	9161.452 ( 6510.022 to 11862.785 )	5350.111 ( 3717.671 to 7267.406 )	-1.57 (-2.19 to -0.94)	-2.13 (-2.63 to -1.62)	-1.56 (-1.74 to -1.38)	-2.14 (-2.64 to -1.63)	-4.132	1.906	24	-4.704
452	North Macedonia	Ischemic heart disease	Particulate matter pollution	Female	8476 ( 5812 to 11281 )	8762 ( 5843 to 12037 )	493 ( 336 to 658 )	566 ( 378 to 776 )	151 ( 80 to 250 )	188 ( 98 to 313 )	8324 ( 5702 to 11105 )	8574 ( 5700 to 11814 )	462.963 ( 315.19 to 617.978 )	365.666 ( 245.994 to 496.605 )	7602.323 ( 5209.77 to 10113.364 )	4815.028 ( 3228.798 to 6566.887 )	129.776 ( 68.571 to 214.555 )	83.166 ( 43.717 to 137.755 )	7472.547 ( 5114.968 to 9963.343 )	4731.862 ( 3165.808 to 6468.861 )	-1.24 (-1.9 to -0.56)	-1.89 (-2.42 to -1.36)	-1.53 (-1.72 to -1.34)	-1.9 (-2.43 to -1.36)	3.374	14.807	24.503	3.003
453	North Macedonia	Ischemic heart disease	Particulate matter pollution	Male	11440 ( 7943 to 15074 )	10331 ( 6998 to 14545 )	609 ( 424 to 807 )	557 ( 375 to 779 )	249 ( 129 to 412 )	308 ( 160 to 511 )	11191 ( 7795 to 14789 )	10023 ( 6701 to 14122 )	665.95 ( 461.525 to 883.593 )	402.671 ( 274.507 to 557.986 )	11405.027 ( 7904.112 to 15058.262 )	6109.705 ( 4168.475 to 8529.57 )	241.967 ( 126.259 to 400.052 )	152.727 ( 79.33 to 253.202 )	11163.059 ( 7760.485 to 14774.985 )	5956.978 ( 4023.705 to 8324.203 )	-1.92 (-2.52 to -1.32)	-2.35 (-2.84 to -1.85)	-1.55 (-1.75 to -1.36)	-2.36 (-2.87 to -1.86)	-9.694	-8.539	23.695	-10.437
454	Northern Mariana Islands	Ischemic heart disease	Particulate matter pollution	Both	14 ( 0 to 37 )	75 ( 34 to 121 )	1 ( 0 to 2 )	4 ( 2 to 6 )	0 ( 0 to 1 )	2 ( 1 to 3 )	13 ( 0 to 36 )	73 ( 33 to 119 )	64.03 ( 0 to 175.519 )	82.545 ( 37.608 to 134.457 )	1082.309 ( 0 to 2942.701 )	1396.026 ( 636.079 to 2268.986 )	25.638 ( 0 to 72.229 )	30.708 ( 12.376 to 56.109 )	1056.67 ( 0 to 2878.997 )	1365.318 ( 622.4 to 2220.132 )	1.07 (0.5 to 1.65)	1.16 (0.58 to 1.74)	0.59 (0.12 to 1.05)	1.17 (0.59 to 1.76)	435.714	300	Inf	461.538
455	Northern Mariana Islands	Ischemic heart disease	Particulate matter pollution	Female	5 ( 0 to 15 )	25 ( 11 to 42 )	0 ( 0 to 1 )	1 ( 1 to 2 )	0 ( 0 to 0 )	1 ( 0 to 1 )	5 ( 0 to 15 )	24 ( 11 to 41 )	62.706 ( 0 to 178.168 )	68.039 ( 30.492 to 114.34 )	994.807 ( 0 to 2826.578 )	1059.493 ( 473.74 to 1774.62 )	20.588 ( 0 to 57.296 )	24.636 ( 9.666 to 45.65 )	974.219 ( 0 to 2773.658 )	1034.857 ( 463.497 to 1737.491 )	0.36 (-0.22 to 0.95)	0.43 (-0.14 to 0.99)	0.63 (0.17 to 1.09)	0.42 (-0.15 to 0.99)	400	Inf	Inf	380
456	Northern Mariana Islands	Ischemic heart disease	Particulate matter pollution	Male	8 ( 0 to 23 )	50 ( 23 to 81 )	0 ( 0 to 1 )	2 ( 1 to 4 )	0 ( 0 to 1 )	1 ( 0 to 2 )	8 ( 0 to 22 )	49 ( 22 to 80 )	63.701 ( 0 to 173.109 )	96.145 ( 43.094 to 157.76 )	1128.986 ( 0 to 3068.624 )	1696.175 ( 761.424 to 2774.11 )	29.854 ( 0 to 84.436 )	36.569 ( 14.939 to 66.391 )	1099.132 ( 0 to 2983.96 )	1659.605 ( 745.586 to 2715.197 )	1.71 (1.14 to 2.29)	1.76 (1.18 to 2.35)	0.67 (0.2 to 1.14)	1.79 (1.2 to 2.38)	525	Inf	Inf	512.5
457	Norway	Ischemic heart disease	Particulate matter pollution	Both	20784 ( 6319 to 37836 )	2148 ( 759 to 3967 )	1292 ( 395 to 2365 )	155 ( 55 to 287 )	309 ( 92 to 646 )	118 ( 35 to 247 )	20475 ( 6236 to 37250 )	2030 ( 720 to 3740 )	132.003 ( 40.306 to 241.566 )	10.026 ( 3.553 to 18.508 )	2184.403 ( 663.697 to 3973.615 )	148.813 ( 52.622 to 274.457 )	32.448 ( 9.697 to 67.957 )	8.641 ( 2.536 to 18.033 )	2151.956 ( 654.914 to 3911.565 )	140.172 ( 49.695 to 258.013 )	-8.87 (-9.28 to -8.46)	-9.19 (-9.54 to -8.84)	-4.94 (-5.2 to -4.68)	-9.32 (-9.68 to -8.96)	-89.665	-88.003	-61.812	-90.085
458	Norway	Ischemic heart disease	Particulate matter pollution	Female	8273 ( 2572 to 15255 )	899 ( 319 to 1665 )	581 ( 182 to 1078 )	75 ( 27 to 140 )	145 ( 43 to 303 )	45 ( 13 to 96 )	8127 ( 2534 to 14973 )	854 ( 304 to 1580 )	93.043 ( 29.06 to 172.185 )	7.566 ( 2.691 to 14.003 )	1398.168 ( 433.975 to 2572.906 )	101.344 ( 36.099 to 187.067 )	25.323 ( 7.462 to 53.001 )	5.939 ( 1.747 to 12.548 )	1372.844 ( 427.273 to 2523.621 )	95.404 ( 34.092 to 175.847 )	-8.76 (-9.2 to -8.31)	-9.12 (-9.52 to -8.73)	-5.5 (-5.79 to -5.21)	-9.25 (-9.65 to -8.84)	-89.133	-87.091	-68.966	-89.492
459	Norway	Ischemic heart disease	Particulate matter pollution	Male	12512 ( 3747 to 22652 )	1249 ( 438 to 2298 )	711 ( 213 to 1291 )	80 ( 28 to 147 )	164 ( 49 to 345 )	73 ( 21 to 152 )	12348 ( 3701 to 22341 )	1176 ( 413 to 2163 )	186.354 ( 55.76 to 339.455 )	12.951 ( 4.548 to 23.811 )	3201.428 ( 958.477 to 5803.079 )	201.701 ( 70.817 to 371.03 )	41.583 ( 12.342 to 87.857 )	11.641 ( 3.39 to 24.279 )	3159.845 ( 946.809 to 5723.91 )	190.06 ( 66.783 to 349.694 )	-9.08 (-9.49 to -8.67)	-9.37 (-9.72 to -9.03)	-4.7 (-4.97 to -4.44)	-9.51 (-9.86 to -9.15)	-90.018	-88.748	-55.488	-90.476
463	Oman	Ischemic heart disease	Particulate matter pollution	Both	9134 ( 6056 to 12828 )	12152 ( 8235 to 16399 )	461 ( 305 to 645 )	643 ( 435 to 867 )	78 ( 44 to 120 )	234 ( 131 to 372 )	9056 ( 5990 to 12723 )	11918 ( 8059 to 16108 )	736.323 ( 486.643 to 1028.599 )	448.172 ( 302.907 to 603.692 )	13421.706 ( 8901.504 to 18805.418 )	7305.893 ( 4952.719 to 9846.93 )	117.126 ( 66.506 to 179.984 )	133.235 ( 74.985 to 210.443 )	13304.579 ( 8801.644 to 18646.963 )	7172.659 ( 4852.722 to 9678.844 )	-1.17 (-1.34 to -1)	-1.6 (-1.78 to -1.43)	0.61 (0.41 to 0.81)	-1.63 (-1.81 to -1.45)	33.041	39.479	200	31.603
464	Oman	Ischemic heart disease	Particulate matter pollution	Female	3477 ( 2277 to 4968 )	4865 ( 3232 to 6684 )	188 ( 122 to 269 )	266 ( 175 to 367 )	27 ( 15 to 42 )	85 ( 46 to 137 )	3450 ( 2253 to 4939 )	4780 ( 3158 to 6572 )	582.823 ( 377.898 to 833.603 )	348.2 ( 227.033 to 480.66 )	10419.819 ( 6813.097 to 14890.954 )	5743.885 ( 3795.077 to 7901.063 )	81.849 ( 46.046 to 127.657 )	98.62 ( 53.945 to 158.652 )	10337.97 ( 6742.156 to 14800.419 )	5645.265 ( 3710.55 to 7773.843 )	-1.28 (-1.45 to -1.11)	-1.62 (-1.77 to -1.48)	0.86 (0.66 to 1.05)	-1.65 (-1.8 to -1.5)	39.919	41.489	214.815	38.551
465	Oman	Ischemic heart disease	Particulate matter pollution	Male	5657 ( 3668 to 8180 )	7287 ( 4821 to 10066 )	273 ( 177 to 393 )	377 ( 249 to 521 )	51 ( 29 to 79 )	149 ( 83 to 237 )	5606 ( 3625 to 8119 )	7138 ( 4706 to 9897 )	935.668 ( 607.872 to 1338.862 )	597.235 ( 397.636 to 824.879 )	16686.967 ( 10841.023 to 23976.152 )	9300.209 ( 6184.959 to 12825.929 )	155.329 ( 87.979 to 240.024 )	170.481 ( 95.516 to 269.803 )	16531.638 ( 10711.999 to 23793.2 )	9129.729 ( 6054.3 to 12627.676 )	-0.96 (-1.17 to -0.76)	-1.46 (-1.64 to -1.28)	0.49 (0.31 to 0.66)	-1.48 (-1.67 to -1.3)	28.814	38.095	192.157	27.328
466	Pakistan	Ischemic heart disease	Particulate matter pollution	Both	450806 ( 325292 to 582663 )	1050840 ( 764473 to 1366625 )	23428 ( 16727 to 30406 )	54181 ( 39340 to 70313 )	10048 ( 5701 to 15921 )	18852 ( 10756 to 29608 )	440758 ( 316943 to 570383 )	1031988 ( 749810 to 1343880 )	403.442 ( 285.404 to 526.023 )	494.159 ( 357.839 to 640.684 )	7141.739 ( 5124.076 to 9252.772 )	8529.744 ( 6198.56 to 11067.88 )	160.435 ( 91.519 to 253.418 )	154.304 ( 88.313 to 241.765 )	6981.304 ( 4991.558 to 9059.307 )	8375.44 ( 6078.529 to 10882.235 )	0.65 (0.51 to 0.8)	0.54 (0.38 to 0.69)	-0.04 (-0.11 to 0.02)	0.55 (0.39 to 0.71)	133.102	131.266	87.619	134.139
467	Pakistan	Ischemic heart disease	Particulate matter pollution	Female	212524 ( 151165 to 280834 )	480288 ( 327801 to 669751 )	11136 ( 7823 to 14863 )	25183 ( 17174 to 35029 )	3093 ( 1777 to 4836 )	6698 ( 3858 to 10465 )	209431 ( 148776 to 277604 )	473590 ( 321997 to 662210 )	451.888 ( 313.032 to 607.72 )	484.923 ( 330.47 to 672.306 )	7899.333 ( 5570.235 to 10491.028 )	8272.462 ( 5653.633 to 11495.819 )	116.507 ( 67.291 to 181.64 )	115.125 ( 66.477 to 179.511 )	7782.826 ( 5479.322 to 10368.294 )	8157.336 ( 5554.133 to 11364.287 )	0.1 (-0.05 to 0.26)	0 (-0.17 to 0.16)	0.08 (-0.06 to 0.22)	-0.01 (-0.17 to 0.16)	125.992	126.14	116.554	126.132
468	Pakistan	Ischemic heart disease	Particulate matter pollution	Male	238282 ( 156644 to 320236 )	570552 ( 391708 to 787492 )	12292 ( 7954 to 16676 )	28998 ( 19924 to 39922 )	6955 ( 3920 to 11072 )	12154 ( 6896 to 19361 )	231327 ( 151100 to 312169 )	558398 ( 381497 to 773789 )	368.409 ( 236.125 to 503.419 )	502.421 ( 346.375 to 687.918 )	6588.926 ( 4307.562 to 8891.384 )	8758.76 ( 6042.11 to 12023.434 )	192.635 ( 109.163 to 305.755 )	189.802 ( 107.867 to 301.085 )	6396.292 ( 4152.838 to 8670.405 )	8568.957 ( 5878.267 to 11810.858 )	1.1 (0.93 to 1.27)	0.99 (0.8 to 1.17)	0.02 (-0.06 to 0.09)	1.01 (0.83 to 1.2)	139.444	135.91	74.752	141.389
469	Palau	Ischemic heart disease	Particulate matter pollution	Both	15 ( 0 to 43 )	29 ( 3 to 62 )	1 ( 0 to 2 )	1 ( 0 to 3 )	0 ( 0 to 1 )	0 ( 0 to 1 )	15 ( 0 to 42 )	29 ( 3 to 61 )	82.951 ( 0.382 to 229.875 )	77.475 ( 8.429 to 164.597 )	1414.539 ( 6.275 to 3924.891 )	1256.451 ( 136.993 to 2676.904 )	16.386 ( 0.073 to 47.35 )	18.596 ( 1.528 to 40.77 )	1398.153 ( 6.206 to 3880.806 )	1237.855 ( 135.206 to 2640.209 )	0.38 (-0.48 to 1.25)	0.18 (-0.67 to 1.04)	0.77 (-0.05 to 1.59)	0.17 (-0.68 to 1.03)	93.333	0	NA	93.333
470	Palau	Ischemic heart disease	Particulate matter pollution	Female	7 ( 0 to 19 )	13 ( 1 to 27 )	0 ( 0 to 1 )	1 ( 0 to 1 )	0 ( 0 to 0 )	0 ( 0 to 0 )	7 ( 0 to 19 )	13 ( 1 to 27 )	77.605 ( 0.449 to 216.137 )	90.713 ( 9.615 to 190.616 )	1246.068 ( 7.08 to 3474.486 )	1320.009 ( 138.842 to 2765.351 )	13.702 ( 0.077 to 38.67 )	15.247 ( 1.285 to 33.469 )	1232.366 ( 7.007 to 3440.778 )	1304.762 ( 137.248 to 2734.907 )	1.16 (0.26 to 2.08)	0.8 (-0.09 to 1.69)	0.74 (-0.08 to 1.57)	0.8 (-0.09 to 1.69)	85.714	Inf	NA	85.714
471	Palau	Ischemic heart disease	Particulate matter pollution	Male	9 ( 0 to 24 )	16 ( 2 to 34 )	0 ( 0 to 1 )	1 ( 0 to 2 )	0 ( 0 to 0 )	0 ( 0 to 1 )	9 ( 0 to 24 )	16 ( 2 to 34 )	87.753 ( 0.322 to 245.723 )	67.886 ( 7.486 to 146.97 )	1576.413 ( 5.742 to 4400.057 )	1226.798 ( 136.379 to 2653.21 )	19.266 ( 0.068 to 55.437 )	21.88 ( 1.786 to 48.036 )	1557.147 ( 5.66 to 4346.439 )	1204.918 ( 134.257 to 2606.446 )	-0.25 (-1.06 to 0.57)	-0.28 (-1.09 to 0.54)	0.77 (-0.04 to 1.59)	-0.29 (-1.11 to 0.53)	77.778	Inf	NA	77.778
472	Palestine	Ischemic heart disease	Particulate matter pollution	Both	7837 ( 4973 to 11100 )	13681 ( 8871 to 18846 )	445 ( 283 to 628 )	759 ( 492 to 1044 )	87 ( 47 to 143 )	254 ( 136 to 413 )	7750 ( 4903 to 10992 )	13426 ( 8698 to 18503 )	518.325 ( 330.99 to 729.498 )	369.445 ( 239.371 to 506.184 )	8292.016 ( 5278.68 to 11716.007 )	5736.877 ( 3720.791 to 7886.667 )	88.884 ( 48.068 to 145.132 )	98.71 ( 52.981 to 160.956 )	8203.132 ( 5206.866 to 11603.833 )	5638.168 ( 3653.14 to 7752.442 )	-1.24 (-1.58 to -0.9)	-1.35 (-1.66 to -1.03)	0.26 (0.14 to 0.38)	-1.37 (-1.69 to -1.05)	74.569	70.562	191.954	73.239
473	Palestine	Ischemic heart disease	Particulate matter pollution	Female	3462 ( 2129 to 4960 )	5904 ( 3732 to 8299 )	206 ( 127 to 294 )	360 ( 227 to 504 )	36 ( 19 to 58 )	102 ( 54 to 168 )	3426 ( 2102 to 4918 )	5802 ( 3671 to 8151 )	428.237 ( 264.044 to 610.247 )	311.077 ( 196.204 to 435.279 )	6699.878 ( 4125.921 to 9574.534 )	4656.809 ( 2940.332 to 6536.164 )	66.64 ( 35.292 to 108.933 )	75.565 ( 39.695 to 124.8 )	6633.238 ( 4075.834 to 9494.593 )	4581.244 ( 2894.48 to 6428.03 )	-1.15 (-1.46 to -0.84)	-1.3 (-1.61 to -0.99)	0.3 (0.17 to 0.42)	-1.32 (-1.64 to -1.01)	70.537	74.757	183.333	69.352
474	Palestine	Ischemic heart disease	Particulate matter pollution	Male	4375 ( 2780 to 6329 )	7776 ( 4944 to 10741 )	239 ( 152 to 344 )	399 ( 254 to 551 )	52 ( 28 to 85 )	152 ( 81 to 248 )	4323 ( 2745 to 6266 )	7624 ( 4839 to 10520 )	645.699 ( 410.822 to 923.7 )	467.855 ( 297.787 to 643.236 )	10368.083 ( 6593.108 to 14922.297 )	7199.07 ( 4582.755 to 9922.245 )	116.099 ( 62.195 to 189.929 )	126.602 ( 67.595 to 207.148 )	10251.984 ( 6513.099 to 14779.454 )	7072.468 ( 4494.767 to 9743.169 )	-1.13 (-1.54 to -0.72)	-1.31 (-1.67 to -0.95)	0.26 (0.12 to 0.39)	-1.34 (-1.7 to -0.97)	77.737	66.946	192.308	76.359
475	Panama	Ischemic heart disease	Particulate matter pollution	Both	5634 ( 3351 to 7838 )	3929 ( 2038 to 6452 )	338 ( 201 to 470 )	246 ( 126 to 406 )	147 ( 72 to 250 )	184 ( 87 to 330 )	5487 ( 3278 to 7611 )	3745 ( 1929 to 6187 )	203.614 ( 121.077 to 283.099 )	42.704 ( 21.896 to 70.39 )	3284.627 ( 1951.593 to 4570.717 )	700.822 ( 364.181 to 1150.987 )	85.493 ( 41.752 to 145.027 )	33.094 ( 15.577 to 59.394 )	3199.134 ( 1909.021 to 4438.934 )	667.729 ( 344.594 to 1103.408 )	-4.93 (-5.13 to -4.74)	-4.93 (-5.12 to -4.73)	-3.2 (-3.5 to -2.9)	-4.99 (-5.19 to -4.79)	-30.263	-27.219	25.17	-31.748
476	Panama	Ischemic heart disease	Particulate matter pollution	Female	2528 ( 1561 to 3507 )	1629 ( 836 to 2649 )	161 ( 99 to 224 )	112 ( 56 to 182 )	61 ( 31 to 102 )	77 ( 35 to 140 )	2467 ( 1526 to 3426 )	1552 ( 791 to 2533 )	187.633 ( 115.887 to 261.496 )	34.653 ( 17.568 to 56.57 )	2916.703 ( 1800.361 to 4047.438 )	536.224 ( 276.399 to 871.921 )	70.101 ( 35.187 to 117.935 )	25.881 ( 11.931 to 46.989 )	2846.601 ( 1760.151 to 3953.524 )	510.343 ( 261.316 to 832.976 )	-5.27 (-5.45 to -5.1)	-5.38 (-5.55 to -5.21)	-3.4 (-3.7 to -3.1)	-5.45 (-5.63 to -5.28)	-35.562	-30.435	26.23	-37.09
477	Panama	Ischemic heart disease	Particulate matter pollution	Male	3106 ( 1765 to 4393 )	2301 ( 1193 to 3826 )	177 ( 100 to 251 )	135 ( 70 to 225 )	86 ( 40 to 148 )	107 ( 50 to 193 )	3020 ( 1721 to 4276 )	2194 ( 1133 to 3668 )	219.881 ( 124.37 to 312.626 )	51.601 ( 26.661 to 85.964 )	3646.319 ( 2068.078 to 5162.659 )	878.183 ( 455.508 to 1460.114 )	100.89 ( 46.96 to 173.635 )	40.958 ( 19.16 to 73.827 )	3545.429 ( 2016.319 to 5026.4 )	837.226 ( 432.888 to 1399.948 )	-4.65 (-4.88 to -4.42)	-4.58 (-4.82 to -4.35)	-3.02 (-3.32 to -2.72)	-4.64 (-4.88 to -4.4)	-25.918	-23.729	24.419	-27.351
478	Papua New Guinea	Ischemic heart disease	Particulate matter pollution	Both	12144 ( 8115 to 17933 )	32702 ( 21510 to 46139 )	545 ( 363 to 803 )	1559 ( 1021 to 2208 )	179 ( 101 to 281 )	521 ( 299 to 815 )	11965 ( 7949 to 17710 )	32181 ( 21072 to 45577 )	363.319 ( 242.623 to 530.348 )	384.781 ( 250.951 to 546.108 )	6622.811 ( 4439.776 to 9699.638 )	6844.679 ( 4500.289 to 9664.88 )	106.217 ( 61.067 to 165.453 )	115.275 ( 66.725 to 179.683 )	6516.593 ( 4343.12 to 9573.656 )	6729.404 ( 4401.279 to 9540.025 )	0.28 (0.15 to 0.4)	0.19 (0.08 to 0.31)	0.29 (0.22 to 0.36)	0.19 (0.07 to 0.3)	169.285	186.055	191.061	168.959
479	Papua New Guinea	Ischemic heart disease	Particulate matter pollution	Female	5359 ( 3385 to 8251 )	13052 ( 8202 to 19138 )	245 ( 154 to 378 )	639 ( 401 to 940 )	65 ( 37 to 104 )	178 ( 102 to 284 )	5293 ( 3330 to 8178 )	12873 ( 8068 to 18921 )	350.198 ( 218.425 to 537.06 )	350.692 ( 219.251 to 516.297 )	6240.35 ( 3930.372 to 9564.239 )	6104.898 ( 3839.19 to 8951.724 )	83.569 ( 47.657 to 130.888 )	88.854 ( 51.46 to 139.941 )	6156.781 ( 3859.277 to 9469.241 )	6016.044 ( 3770.767 to 8847.557 )	0.02 (-0.16 to 0.2)	-0.06 (-0.23 to 0.12)	0.21 (0.14 to 0.28)	-0.06 (-0.24 to 0.11)	143.553	160.816	173.846	143.208
480	Papua New Guinea	Ischemic heart disease	Particulate matter pollution	Male	6785 ( 4142 to 10675 )	19650 ( 12168 to 29407 )	299 ( 181 to 475 )	919 ( 568 to 1384 )	113 ( 64 to 178 )	343 ( 193 to 536 )	6672 ( 4030 to 10554 )	19308 ( 11911 to 29021 )	376.094 ( 227.684 to 597.959 )	414.494 ( 255.046 to 627.351 )	6981.117 ( 4271.055 to 11012.631 )	7472.098 ( 4627.286 to 11214.4 )	127.317 ( 72.327 to 199.067 )	137.605 ( 78.268 to 214.847 )	6853.8 ( 4145.467 to 10875.201 )	7334.493 ( 4522.598 to 11060.914 )	0.47 (0.38 to 0.56)	0.36 (0.28 to 0.44)	0.26 (0.19 to 0.34)	0.36 (0.28 to 0.44)	189.609	207.358	203.54	189.388
481	Paraguay	Ischemic heart disease	Particulate matter pollution	Both	11103 ( 7231 to 14827 )	11598 ( 3925 to 21028 )	645 ( 420 to 863 )	660 ( 222 to 1194 )	312 ( 164 to 508 )	392 ( 119 to 791 )	10792 ( 7023 to 14417 )	11206 ( 3782 to 20436 )	262.965 ( 171.416 to 351.863 )	99.361 ( 33.422 to 179.462 )	4359.882 ( 2841.86 to 5822.343 )	1689.677 ( 571.892 to 3057.278 )	121.591 ( 64.201 to 197.923 )	57.048 ( 17.236 to 115.001 )	4238.291 ( 2760.085 to 5662.934 )	1632.629 ( 550.939 to 2971.054 )	-2.9 (-3.09 to -2.7)	-2.92 (-3.14 to -2.7)	-2.6 (-2.93 to -2.27)	-2.93 (-3.15 to -2.71)	4.458	2.326	25.641	3.836
482	Paraguay	Ischemic heart disease	Particulate matter pollution	Female	5132 ( 3423 to 6958 )	4794 ( 1630 to 8493 )	322 ( 214 to 437 )	300 ( 101 to 529 )	100 ( 54 to 161 )	131 ( 41 to 252 )	5032 ( 3350 to 6846 )	4663 ( 1581 to 8276 )	238.241 ( 158.384 to 323.637 )	80.267 ( 26.947 to 141.201 )	3738.933 ( 2494.301 to 5068.69 )	1287.505 ( 437.316 to 2278.682 )	72.811 ( 39.264 to 117.122 )	35.222 ( 11.061 to 67.998 )	3666.122 ( 2440.645 to 4986.704 )	1252.283 ( 424.191 to 2220.322 )	-3.25 (-3.45 to -3.06)	-3.26 (-3.48 to -3.04)	-2.48 (-2.77 to -2.18)	-3.28 (-3.5 to -3.06)	-6.586	-6.832	31	-7.333
483	Paraguay	Ischemic heart disease	Particulate matter pollution	Male	5972 ( 3614 to 8284 )	6804 ( 2185 to 12937 )	323 ( 195 to 449 )	360 ( 115 to 684 )	212 ( 108 to 353 )	261 ( 76 to 541 )	5760 ( 3482 to 8011 )	6542 ( 2091 to 12507 )	290.252 ( 175.388 to 403.146 )	122.185 ( 38.943 to 231.531 )	5043.369 ( 3051.834 to 6994.095 )	2147.008 ( 689.366 to 4071.743 )	177.953 ( 91.13 to 296.252 )	82.217 ( 23.754 to 169.945 )	4865.416 ( 2941.089 to 6765.041 )	2064.791 ( 659.47 to 3935.381 )	-2.55 (-2.75 to -2.35)	-2.64 (-2.87 to -2.41)	-2.67 (-3.01 to -2.32)	-2.64 (-2.87 to -2.42)	13.932	11.455	23.113	13.576
484	Peru	Ischemic heart disease	Particulate matter pollution	Both	51904 ( 37943 to 67528 )	58503 ( 36971 to 85518 )	3097 ( 2260 to 4029 )	3641 ( 2286 to 5344 )	1618 ( 924 to 2503 )	3648 ( 1887 to 5957 )	50286 ( 36602 to 65688 )	54856 ( 34486 to 80904 )	239.585 ( 174.996 to 311.525 )	87.463 ( 54.871 to 128.401 )	3895.804 ( 2849.754 to 5063.857 )	1427.077 ( 901.472 to 2086.177 )	121.438 ( 69.342 to 187.687 )	89.657 ( 46.364 to 146.439 )	3774.366 ( 2749.697 to 4926.271 )	1337.419 ( 840.343 to 1972.677 )	-3.84 (-4.19 to -3.48)	-3.82 (-4.18 to -3.47)	-1.13 (-1.27 to -0.99)	-3.96 (-4.33 to -3.58)	12.714	17.565	125.464	9.088
485	Peru	Ischemic heart disease	Particulate matter pollution	Female	21662 ( 15168 to 29177 )	25110 ( 15317 to 38591 )	1397 ( 979 to 1882 )	1691 ( 1020 to 2612 )	623 ( 356 to 980 )	1418 ( 736 to 2320 )	21038 ( 14704 to 28438 )	23691 ( 14280 to 36842 )	207.208 ( 145.323 to 278.902 )	74.117 ( 44.624 to 114.706 )	3146.686 ( 2205.117 to 4234.762 )	1140.37 ( 695.083 to 1755.078 )	90.181 ( 51.465 to 141.674 )	65.628 ( 34.004 to 107.377 )	3056.505 ( 2137.843 to 4127.707 )	1074.742 ( 647.284 to 1673.978 )	-4.13 (-4.52 to -3.73)	-4.12 (-4.5 to -3.73)	-1.17 (-1.31 to -1.04)	-4.25 (-4.65 to -3.84)	15.917	21.045	127.608	12.611
486	Peru	Ischemic heart disease	Particulate matter pollution	Male	30242 ( 21114 to 41023 )	33394 ( 20415 to 50821 )	1700 ( 1177 to 2313 )	1949 ( 1178 to 2975 )	995 ( 564 to 1553 )	2229 ( 1148 to 3643 )	29247 ( 20221 to 39907 )	31165 ( 18889 to 47833 )	273.584 ( 189.416 to 372.007 )	102.143 ( 61.644 to 155.872 )	4680.84 ( 3268.457 to 6344.922 )	1739.182 ( 1062.385 to 2646.31 )	155.2 ( 88.062 to 241.919 )	116.144 ( 59.812 to 189.759 )	4525.64 ( 3128.808 to 6169.66 )	1623.037 ( 982.874 to 2490.643 )	-3.57 (-3.9 to -3.24)	-3.59 (-3.92 to -3.25)	-1.11 (-1.25 to -0.98)	-3.72 (-4.08 to -3.36)	10.423	14.647	124.02	6.558
487	Philippines	Ischemic heart disease	Particulate matter pollution	Both	194260 ( 146012 to 240129 )	452308 ( 314609 to 595969 )	10696 ( 8041 to 13213 )	24251 ( 16857 to 31954 )	3377 ( 1886 to 5302 )	7821 ( 4317 to 12604 )	190883 ( 143223 to 235779 )	444487 ( 308301 to 587007 )	476.169 ( 359.724 to 590.785 )	311.508 ( 216.625 to 409.775 )	7176.463 ( 5410.888 to 8892.014 )	5183.622 ( 3610.364 to 6819.424 )	113.639 ( 64.232 to 177.898 )	89.703 ( 49.859 to 143.901 )	7062.824 ( 5317.944 to 8746.182 )	5093.92 ( 3538.85 to 6716.707 )	-1.29 (-1.4 to -1.19)	-1.11 (-1.22 to -1)	-1.06 (-1.36 to -0.76)	-1.11 (-1.22 to -1)	132.836	126.73	131.596	132.858
488	Philippines	Ischemic heart disease	Particulate matter pollution	Female	86742 ( 65097 to 107333 )	199080 ( 134741 to 270735 )	5119 ( 3838 to 6331 )	11838 ( 7985 to 16010 )	1379 ( 773 to 2158 )	3564 ( 1980 to 5693 )	85363 ( 64004 to 105572 )	195516 ( 131561 to 266593 )	507.939 ( 381.373 to 630.484 )	284.354 ( 192.584 to 381.998 )	6887.9 ( 5174.112 to 8543.611 )	4274.159 ( 2899.085 to 5780.491 )	90.065 ( 51.227 to 140.59 )	73.071 ( 40.852 to 116.408 )	6797.835 ( 5101.828 to 8426.881 )	4201.088 ( 2834.55 to 5695.07 )	-1.74 (-1.87 to -1.6)	-1.53 (-1.65 to -1.41)	-0.96 (-1.24 to -0.69)	-1.54 (-1.66 to -1.42)	129.508	131.256	158.448	129.041
489	Philippines	Ischemic heart disease	Particulate matter pollution	Male	107518 ( 80262 to 134955 )	253228 ( 170768 to 343272 )	5577 ( 4177 to 7001 )	12413 ( 8393 to 16783 )	1998 ( 1115 to 3162 )	4258 ( 2321 to 6900 )	105520 ( 78705 to 132613 )	248971 ( 167762 to 337829 )	474.223 ( 356.87 to 597.208 )	352.752 ( 239.576 to 474.736 )	7793.807 ( 5839.805 to 9795.09 )	6363.794 ( 4311.135 to 8590.462 )	139.589 ( 78.533 to 220.036 )	111.759 ( 61.354 to 180.065 )	7654.218 ( 5730.584 to 9632.295 )	6252.035 ( 4231.188 to 8449.704 )	-0.88 (-0.96 to -0.79)	-0.73 (-0.83 to -0.62)	-1.01 (-1.33 to -0.68)	-0.72 (-0.83 to -0.62)	135.521	122.575	113.113	135.947
490	Poland	Ischemic heart disease	Particulate matter pollution	Both	510121 ( 341374 to 682261 )	239129 ( 171086 to 315399 )	29733 ( 19930 to 39794 )	15869 ( 11304 to 21025 )	10302 ( 5448 to 16779 )	10439 ( 5915 to 16707 )	499819 ( 334593 to 668908 )	228689 ( 163583 to 302922 )	583.156 ( 390.87 to 780.947 )	156.573 ( 111.583 to 207.414 )	9403.308 ( 6294.418 to 12580.947 )	2393.456 ( 1713.594 to 3156.377 )	187.627 ( 99.795 to 305.294 )	105.191 ( 59.523 to 168.367 )	9215.681 ( 6170.462 to 12336.418 )	2288.265 ( 1637.638 to 3030.352 )	-4.44 (-4.61 to -4.26)	-4.64 (-4.8 to -4.48)	-1.86 (-2.16 to -1.56)	-4.73 (-4.88 to -4.57)	-53.123	-46.628	1.33	-54.246
491	Poland	Ischemic heart disease	Particulate matter pollution	Female	235961 ( 159939 to 313807 )	111062 ( 78028 to 147938 )	15218 ( 10308 to 20234 )	8529 ( 5953 to 11410 )	5294 ( 2810 to 8609 )	5039 ( 2829 to 8067 )	230667 ( 156551 to 306277 )	106023 ( 74328 to 141689 )	462.964 ( 313.156 to 616.056 )	123.711 ( 86.479 to 165.375 )	6958.22 ( 4713.268 to 9255.756 )	1710.55 ( 1203.122 to 2276.113 )	155.229 ( 82.624 to 252.736 )	83.42 ( 46.638 to 133.766 )	6802.991 ( 4613.373 to 9036.844 )	1627.13 ( 1142.529 to 2173.165 )	-4.49 (-4.68 to -4.31)	-4.8 (-4.96 to -4.64)	-2 (-2.32 to -1.69)	-4.9 (-5.06 to -4.73)	-52.932	-43.955	-4.817	-54.036
492	Poland	Ischemic heart disease	Particulate matter pollution	Male	274160 ( 181210 to 369476 )	128066 ( 91664 to 169366 )	14515 ( 9601 to 19573 )	7340 ( 5251 to 9693 )	5009 ( 2603 to 8181 )	5400 ( 3062 to 8626 )	269152 ( 177982 to 363520 )	122667 ( 87841 to 162056 )	792.582 ( 524.391 to 1067.516 )	206.245 ( 147.418 to 272.442 )	13287.18 ( 8784.499 to 17889.74 )	3344.064 ( 2393.156 to 4422.033 )	240.648 ( 126.23 to 391.794 )	136.863 ( 77.705 to 218.078 )	13046.532 ( 8630.089 to 17600.128 )	3207.201 ( 2295.91 to 4236.738 )	-4.48 (-4.66 to -4.31)	-4.63 (-4.79 to -4.46)	-1.81 (-2.1 to -1.53)	-4.71 (-4.87 to -4.54)	-53.288	-49.432	7.806	-54.425
493	Portugal	Ischemic heart disease	Particulate matter pollution	Both	29772 ( 11451 to 51657 )	8303 ( 4233 to 13160 )	1802 ( 695 to 3118 )	577 ( 294 to 923 )	664 ( 236 to 1328 )	485 ( 196 to 877 )	29108 ( 11200 to 50338 )	7819 ( 3993 to 12432 )	113.44 ( 43.836 to 196.824 )	14.626 ( 7.457 to 23.313 )	1720.199 ( 662.712 to 2988.445 )	231.803 ( 118.306 to 366.049 )	36.254 ( 12.858 to 72.494 )	14.052 ( 5.673 to 25.445 )	1683.944 ( 648.906 to 2917.205 )	217.751 ( 111.364 to 345.159 )	-7.06 (-7.55 to -6.57)	-6.95 (-7.39 to -6.5)	-3.52 (-3.97 to -3.07)	-7.07 (-7.53 to -6.62)	-72.111	-67.98	-26.958	-73.138
494	Portugal	Ischemic heart disease	Particulate matter pollution	Female	13840 ( 5333 to 23965 )	3657 ( 1839 to 5899 )	936 ( 360 to 1620 )	295 ( 148 to 477 )	269 ( 94 to 544 )	187 ( 76 to 347 )	13571 ( 5231 to 23445 )	3470 ( 1742 to 5601 )	96.121 ( 37.088 to 166.793 )	11.166 ( 5.601 to 18.028 )	1345.406 ( 519.681 to 2334.118 )	155.617 ( 78.314 to 250.213 )	25.173 ( 8.813 to 50.88 )	9.116 ( 3.656 to 16.899 )	1320.234 ( 510.082 to 2285.551 )	146.501 ( 73.686 to 235.862 )	-7.4 (-7.94 to -6.87)	-7.46 (-7.96 to -6.95)	-3.93 (-4.4 to -3.46)	-7.57 (-8.08 to -7.06)	-73.577	-68.483	-30.483	-74.431
495	Portugal	Ischemic heart disease	Particulate matter pollution	Male	15932 ( 6109 to 27829 )	4646 ( 2378 to 7298 )	866 ( 335 to 1510 )	283 ( 144 to 447 )	395 ( 141 to 791 )	297 ( 120 to 541 )	15537 ( 5974 to 27104 )	4349 ( 2224 to 6849 )	138.125 ( 53.631 to 240.8 )	19.069 ( 9.739 to 30.111 )	2221.302 ( 855.446 to 3877.927 )	326.348 ( 167.023 to 512.503 )	52.207 ( 18.513 to 104.849 )	20.526 ( 8.267 to 37.463 )	2169.095 ( 837.597 to 3782.745 )	305.821 ( 156.48 to 481.343 )	-6.82 (-7.27 to -6.37)	-6.64 (-7.06 to -6.23)	-3.37 (-3.81 to -2.92)	-6.78 (-7.19 to -6.36)	-70.839	-67.321	-24.81	-72.009
496	Puerto Rico	Ischemic heart disease	Particulate matter pollution	Both	3422 ( 0 to 11062 )	2445 ( 608 to 4678 )	206 ( 0 to 668 )	160 ( 39 to 306 )	82 ( 0 to 269 )	153 ( 33 to 327 )	3340 ( 0 to 10805 )	2292 ( 563 to 4382 )	48.828 ( 0.001 to 158.802 )	13.783 ( 3.374 to 26.339 )	766.744 ( 0.015 to 2481.68 )	234.043 ( 58.458 to 447.566 )	17.63 ( 0 to 57.913 )	14.951 ( 3.255 to 32.007 )	749.114 ( 0.015 to 2426.55 )	219.092 ( 54.012 to 418.467 )	-4.48 (-4.98 to -3.97)	-4.31 (-4.83 to -3.79)	-0.77 (-1.16 to -0.37)	-4.46 (-4.99 to -3.94)	-28.551	-22.33	86.585	-31.377
497	Puerto Rico	Ischemic heart disease	Particulate matter pollution	Female	1512 ( 0 to 4910 )	1031 ( 254 to 1962 )	97 ( 0 to 315 )	75 ( 18 to 144 )	33 ( 0 to 107 )	66 ( 14 to 141 )	1479 ( 0 to 4804 )	965 ( 234 to 1846 )	42.055 ( 0.001 to 136.83 )	10.322 ( 2.502 to 19.732 )	624.908 ( 0.021 to 2029.898 )	162.29 ( 40.23 to 308.396 )	13.134 ( 0 to 42.596 )	11.029 ( 2.434 to 23.676 )	611.773 ( 0.021 to 1988.075 )	151.261 ( 36.922 to 288.851 )	-4.94 (-5.42 to -4.45)	-4.83 (-5.33 to -4.34)	-0.82 (-1.21 to -0.43)	-5.01 (-5.5 to -4.51)	-31.812	-22.68	100	-34.753
498	Puerto Rico	Ischemic heart disease	Particulate matter pollution	Male	1910 ( 0 to 6121 )	1414 ( 349 to 2714 )	109 ( 0 to 351 )	85 ( 21 to 163 )	49 ( 0 to 162 )	87 ( 19 to 188 )	1861 ( 0 to 5975 )	1326 ( 324 to 2548 )	57.053 ( 0 to 184.561 )	18.215 ( 4.434 to 34.991 )	934.269 ( 0.005 to 3002.703 )	323.663 ( 80.06 to 620.686 )	22.949 ( 0 to 75.85 )	19.912 ( 4.253 to 42.851 )	911.32 ( 0.005 to 2934.454 )	303.751 ( 74.272 to 582.647 )	-4.05 (-4.58 to -3.52)	-3.9 (-4.43 to -3.35)	-0.69 (-1.09 to -0.29)	-4.04 (-4.58 to -3.49)	-25.969	-22.018	77.551	-28.748
499	Qatar	Ischemic heart disease	Particulate matter pollution	Both	1357 ( 1000 to 1753 )	3023 ( 1986 to 4248 )	69 ( 51 to 89 )	154 ( 102 to 216 )	15 ( 9 to 22 )	119 ( 71 to 185 )	1342 ( 987 to 1736 )	2903 ( 1901 to 4115 )	1232.993 ( 910.798 to 1574.068 )	393.407 ( 263.687 to 539.053 )	19897.183 ( 14700.297 to 25513.345 )	5968.885 ( 3985.227 to 8227.375 )	199.568 ( 118.105 to 305.554 )	190.825 ( 112.901 to 294.386 )	19697.615 ( 14532.34 to 25292.277 )	5778.059 ( 3848.378 to 8009.86 )	-4.51 (-5.32 to -3.69)	-4.54 (-5.33 to -3.74)	-0.27 (-0.36 to -0.17)	-4.62 (-5.43 to -3.81)	122.771	123.188	693.333	116.319
500	Qatar	Ischemic heart disease	Particulate matter pollution	Female	360 ( 264 to 473 )	938 ( 615 to 1306 )	20 ( 15 to 27 )	53 ( 35 to 74 )	4 ( 2 to 6 )	30 ( 18 to 48 )	356 ( 261 to 468 )	908 ( 591 to 1271 )	938.245 ( 682.914 to 1220.829 )	324.333 ( 215.193 to 449.77 )	14463.986 ( 10576.239 to 18900.974 )	4837.488 ( 3205.865 to 6696.508 )	138.914 ( 80.562 to 214.051 )	133.589 ( 77.657 to 208.737 )	14325.072 ( 10457.788 to 18737.125 )	4703.899 ( 3099.859 to 6546.257 )	-4.12 (-4.94 to -3.28)	-4.06 (-4.89 to -3.23)	-0.26 (-0.34 to -0.17)	-4.13 (-4.97 to -3.28)	160.556	165	650	155.056
501	Qatar	Ischemic heart disease	Particulate matter pollution	Male	997 ( 717 to 1304 )	2085 ( 1339 to 3040 )	48 ( 35 to 63 )	101 ( 65 to 146 )	11 ( 7 to 17 )	89 ( 53 to 137 )	986 ( 708 to 1293 )	1996 ( 1267 to 2938 )	1452.396 ( 1043.165 to 1884.714 )	469.448 ( 311.128 to 658.284 )	23531.239 ( 16912.682 to 30603.964 )	6976.192 ( 4603.255 to 9872.237 )	240.433 ( 142.941 to 368.683 )	232.724 ( 136.88 to 358.964 )	23290.806 ( 16719.208 to 30344.747 )	6743.468 ( 4416.586 to 9597.978 )	-4.48 (-5.37 to -3.59)	-4.61 (-5.44 to -3.78)	-0.21 (-0.29 to -0.13)	-4.7 (-5.55 to -3.85)	109.127	110.417	709.091	102.434
502	Republic of Korea	Ischemic heart disease	Particulate matter pollution	Both	39652 ( 17208 to 66260 )	82671 ( 51834 to 117089 )	2264 ( 983 to 3793 )	5785 ( 3554 to 8254 )	896 ( 348 to 1682 )	4077 ( 2267 to 6716 )	38757 ( 16825 to 64787 )	78594 ( 48714 to 111917 )	102.901 ( 44.952 to 173.121 )	50.772 ( 31.118 to 72.475 )	1501.104 ( 653.866 to 2515.498 )	701.057 ( 438.576 to 993.26 )	30.454 ( 11.79 to 57.14 )	33.595 ( 18.677 to 55.407 )	1470.65 ( 640.706 to 2466.939 )	667.462 ( 412.868 to 950.674 )	-2.89 (-3.2 to -2.58)	-3.06 (-3.36 to -2.76)	0.05 (-0.17 to 0.27)	-3.16 (-3.46 to -2.85)	108.491	155.521	355.022	102.787
503	Republic of Korea	Ischemic heart disease	Particulate matter pollution	Female	21657 ( 9077 to 38007 )	39806 ( 23524 to 58716 )	1359 ( 572 to 2376 )	3228 ( 1878 to 4793 )	472 ( 182 to 887 )	1879 ( 1002 to 3160 )	21184 ( 8871 to 37299 )	37927 ( 22109 to 56289 )	94.895 ( 40.273 to 165.403 )	43.217 ( 25.156 to 64.143 )	1318.684 ( 556.308 to 2306.311 )	543.39 ( 321.39 to 801.02 )	26.222 ( 10.065 to 49.278 )	26.59 ( 14.161 to 44.674 )	1292.462 ( 544.907 to 2266.212 )	516.8 ( 301.453 to 766.719 )	-3.22 (-3.58 to -2.87)	-3.59 (-3.95 to -3.23)	-0.4 (-0.66 to -0.15)	-3.69 (-4.06 to -3.33)	83.802	137.528	298.093	79.036
504	Republic of Korea	Ischemic heart disease	Particulate matter pollution	Male	17996 ( 7530 to 30501 )	42865 ( 26448 to 61749 )	905 ( 379 to 1539 )	2557 ( 1563 to 3713 )	423 ( 162 to 811 )	2198 ( 1217 to 3632 )	17572 ( 7319 to 29858 )	40667 ( 24826 to 58924 )	117.049 ( 49.434 to 199.567 )	60.3 ( 36.818 to 87.712 )	1791.562 ( 755.177 to 3042.347 )	890.232 ( 548.162 to 1284.53 )	37.187 ( 14.167 to 70.886 )	41.943 ( 23.227 to 69.328 )	1754.375 ( 736.814 to 2986.853 )	848.289 ( 517.608 to 1230.855 )	-2.71 (-2.97 to -2.46)	-2.77 (-3.02 to -2.53)	0.27 (0.07 to 0.48)	-2.87 (-3.12 to -2.62)	138.192	182.541	419.622	131.431
505	Republic of Moldova	Ischemic heart disease	Particulate matter pollution	Both	78996 ( 58471 to 98836 )	38271 ( 23170 to 56123 )	4617 ( 3427 to 5771 )	2307 ( 1386 to 3400 )	808 ( 453 to 1286 )	573 ( 275 to 987 )	78189 ( 57904 to 97833 )	37698 ( 22852 to 55307 )	1141.162 ( 847.725 to 1428.709 )	297.973 ( 179.131 to 439 )	16951.359 ( 12566.692 to 21213.171 )	4886.031 ( 2957.945 to 7164.127 )	161.529 ( 90.636 to 256.274 )	72.973 ( 34.955 to 125.652 )	16789.83 ( 12450.944 to 21017.135 )	4813.058 ( 2917.368 to 7061.204 )	-5.48 (-5.92 to -5.04)	-5.16 (-5.62 to -4.7)	-3.13 (-3.34 to -2.92)	-5.18 (-5.65 to -4.72)	-51.553	-50.032	-29.084	-51.786
506	Republic of Moldova	Ischemic heart disease	Particulate matter pollution	Female	44887 ( 33456 to 56306 )	19739 ( 11942 to 28933 )	2752 ( 2052 to 3450 )	1299 ( 777 to 1914 )	450 ( 257 to 713 )	320 ( 153 to 551 )	44437 ( 33087 to 55783 )	19419 ( 11739 to 28489 )	1075.879 ( 801.093 to 1349.993 )	258.317 ( 154.936 to 379.705 )	15541.947 ( 11581.45 to 19498.01 )	4004.438 ( 2427.284 to 5863.1 )	145.754 ( 83.171 to 230.343 )	64.697 ( 30.978 to 111.534 )	15396.193 ( 11459.365 to 19329.59 )	3939.741 ( 2386.453 to 5772.746 )	-5.66 (-6.07 to -5.24)	-5.47 (-5.92 to -5.02)	-3.21 (-3.42 to -3)	-5.5 (-5.95 to -5.04)	-56.025	-52.798	-28.889	-56.3
507	Republic of Moldova	Ischemic heart disease	Particulate matter pollution	Male	34109 ( 25055 to 42724 )	18532 ( 11284 to 27124 )	1864 ( 1372 to 2335 )	1008 ( 613 to 1480 )	358 ( 194 to 575 )	253 ( 121 to 435 )	33752 ( 24798 to 42317 )	18279 ( 11137 to 26790 )	1247.111 ( 919.068 to 1562.47 )	360.51 ( 218.797 to 530.212 )	19185.641 ( 14114.78 to 24017.346 )	6220.26 ( 3784.483 to 9108.274 )	186.501 ( 100.999 to 299.887 )	85.873 ( 41.029 to 147.828 )	18999.14 ( 13977.555 to 23809.212 )	6134.388 ( 3733.94 to 8995.096 )	-5.35 (-5.85 to -4.86)	-4.9 (-5.39 to -4.41)	-3.04 (-3.26 to -2.83)	-4.92 (-5.41 to -4.43)	-45.668	-45.923	-29.33	-45.843
508	Romania	Ischemic heart disease	Particulate matter pollution	Both	266154 ( 156100 to 374808 )	133394 ( 88739 to 188660 )	15743 ( 9274 to 22166 )	8857 ( 5880 to 12526 )	4562 ( 2164 to 7906 )	3247 ( 1620 to 5562 )	261592 ( 153827 to 368531 )	130148 ( 86787 to 184407 )	572.528 ( 337.135 to 807.066 )	165.954 ( 110.165 to 234.794 )	8523.924 ( 5003.292 to 12012.393 )	2555.026 ( 1699.824 to 3615.901 )	131.94 ( 62.832 to 228.682 )	62.952 ( 31.433 to 107.954 )	8391.983 ( 4936.693 to 11829.587 )	2492.074 ( 1661.633 to 3532.929 )	-4.64 (-4.94 to -4.33)	-4.63 (-4.95 to -4.3)	-2.71 (-2.95 to -2.46)	-4.66 (-4.99 to -4.34)	-49.881	-43.74	-28.825	-50.248
509	Romania	Ischemic heart disease	Particulate matter pollution	Female	134302 ( 80497 to 186995 )	66050 ( 43504 to 93661 )	8450 ( 5064 to 11759 )	4868 ( 3188 to 6897 )	1973 ( 941 to 3467 )	1450 ( 722 to 2518 )	132329 ( 79461 to 184107 )	64600 ( 42479 to 91681 )	539.954 ( 322.795 to 751.847 )	141.671 ( 92.859 to 200.81 )	7623.286 ( 4560.68 to 10613.485 )	2006.611 ( 1322.889 to 2848.153 )	100.448 ( 48.21 to 176.379 )	46.941 ( 23.36 to 81.481 )	7522.838 ( 4508.401 to 10468.72 )	1959.67 ( 1289.506 to 2784.016 )	-4.95 (-5.25 to -4.64)	-5.04 (-5.37 to -4.71)	-2.86 (-3.09 to -2.62)	-5.08 (-5.41 to -4.74)	-50.82	-42.391	-26.508	-51.182
510	Romania	Ischemic heart disease	Particulate matter pollution	Male	131851 ( 76009 to 189202 )	67344 ( 45025 to 94875 )	7293 ( 4213 to 10467 )	3989 ( 2664 to 5612 )	2588 ( 1202 to 4518 )	1796 ( 891 to 3065 )	129263 ( 74652 to 185655 )	65548 ( 43874 to 92500 )	614.04 ( 353.936 to 881.848 )	199.689 ( 133.243 to 280.907 )	9675.305 ( 5571.035 to 13890.869 )	3287.752 ( 2196.521 to 4629.8 )	175.228 ( 81.779 to 305.027 )	85.898 ( 42.599 to 146.661 )	9500.076 ( 5479.784 to 13648.527 )	3201.854 ( 2141.215 to 4516.621 )	-4.28 (-4.59 to -3.98)	-4.23 (-4.55 to -3.9)	-2.56 (-2.83 to -2.3)	-4.26 (-4.59 to -3.93)	-48.924	-45.304	-30.603	-49.291
511	Russian Federation	Ischemic heart disease	Particulate matter pollution	Both	1660418 ( 831993 to 2509108 )	798103 ( 457858 to 1257777 )	96804 ( 48302 to 146047 )	48855 ( 27903 to 76931 )	22171 ( 9470 to 39048 )	14737 ( 6899 to 25519 )	1638247 ( 818768 to 2469192 )	783365 ( 448351 to 1235719 )	507.968 ( 252.843 to 767.815 )	156.858 ( 89.582 to 247.039 )	7860.994 ( 3931.097 to 11888.238 )	2505.619 ( 1437.487 to 3948.983 )	102.519 ( 43.897 to 179.547 )	46.199 ( 21.663 to 79.98 )	7758.474 ( 3870.787 to 11706.914 )	2459.42 ( 1407.811 to 3880.228 )	-4.35 (-4.89 to -3.8)	-4.33 (-4.9 to -3.74)	-3.01 (-3.2 to -2.82)	-4.35 (-4.93 to -3.76)	-51.934	-49.532	-33.53	-52.183
512	Russian Federation	Ischemic heart disease	Particulate matter pollution	Female	977026 ( 491626 to 1476469 )	421090 ( 238956 to 666266 )	62501 ( 31294 to 94306 )	29230 ( 16574 to 46012 )	15282 ( 6561 to 27019 )	9277 ( 4344 to 16125 )	961744 ( 482616 to 1450042 )	411813 ( 233618 to 650377 )	444.439 ( 222.051 to 671.692 )	134.493 ( 76.269 to 211.731 )	6500.52 ( 3264.757 to 9830.15 )	1972.349 ( 1119.669 to 3121.6 )	98.349 ( 42.298 to 173.534 )	43.871 ( 20.595 to 76.458 )	6402.171 ( 3207.489 to 9661.059 )	1928.477 ( 1094.298 to 3045.997 )	-4.43 (-4.95 to -3.91)	-4.52 (-5.06 to -3.97)	-3.04 (-3.23 to -2.86)	-4.54 (-5.1 to -3.98)	-56.901	-53.233	-39.295	-57.181
513	Russian Federation	Ischemic heart disease	Particulate matter pollution	Male	683392 ( 341031 to 1032773 )	377013 ( 212043 to 596650 )	34303 ( 17082 to 51860 )	19625 ( 10995 to 30992 )	6889 ( 2946 to 12265 )	5461 ( 2549 to 9539 )	676503 ( 336989 to 1021509 )	371552 ( 208755 to 588207 )	678.665 ( 337.906 to 1029.364 )	193.604 ( 108.318 to 305.056 )	11034.211 ( 5504.77 to 16708.352 )	3369.876 ( 1892.541 to 5320.004 )	111.316 ( 47.437 to 195.937 )	50.316 ( 23.406 to 87.483 )	10922.895 ( 5439.142 to 16530.238 )	3319.56 ( 1862.927 to 5243.17 )	-4.59 (-5.13 to -4.06)	-4.41 (-4.99 to -3.82)	-2.99 (-3.19 to -2.79)	-4.42 (-5.01 to -3.83)	-44.832	-42.789	-20.729	-45.078
514	Rwanda	Ischemic heart disease	Particulate matter pollution	Both	15407 ( 9985 to 22827 )	22091 ( 13907 to 32279 )	734 ( 473 to 1089 )	1122 ( 700 to 1658 )	271 ( 149 to 432 )	647 ( 365 to 1031 )	15136 ( 9769 to 22500 )	21443 ( 13389 to 31510 )	289.364 ( 184.793 to 430.437 )	208.317 ( 128.822 to 310.688 )	5184.882 ( 3347.111 to 7680.524 )	3512.229 ( 2203.101 to 5165.305 )	93.002 ( 51.596 to 147.58 )	98.576 ( 55.733 to 156.078 )	5091.881 ( 3270.777 to 7569.655 )	3413.653 ( 2124.787 to 5047.399 )	-1.89 (-2.21 to -1.56)	-2.13 (-2.47 to -1.8)	0.14 (0.11 to 0.17)	-2.18 (-2.53 to -1.84)	43.383	52.861	138.745	41.669
515	Rwanda	Ischemic heart disease	Particulate matter pollution	Female	8849 ( 5069 to 14395 )	12112 ( 6718 to 20123 )	439 ( 250 to 718 )	653 ( 357 to 1097 )	106 ( 58 to 170 )	281 ( 154 to 450 )	8743 ( 4957 to 14293 )	11832 ( 6455 to 19842 )	319.961 ( 181.783 to 524.169 )	201.772 ( 109.288 to 340.117 )	5530.782 ( 3171.751 to 9002.868 )	3286.782 ( 1818.06 to 5471.128 )	66.306 ( 36.685 to 105.948 )	72.474 ( 40.034 to 115.996 )	5464.476 ( 3103.361 to 8939.181 )	3214.308 ( 1749.892 to 5399.411 )	-2.35 (-2.7 to -2.01)	-2.56 (-2.9 to -2.21)	0.26 (0.24 to 0.28)	-2.6 (-2.95 to -2.26)	36.874	48.747	165.094	35.331
516	Rwanda	Ischemic heart disease	Particulate matter pollution	Male	6558 ( 3520 to 10613 )	9978 ( 5718 to 15975 )	294 ( 154 to 482 )	469 ( 263 to 759 )	165 ( 90 to 265 )	367 ( 204 to 592 )	6393 ( 3347 to 10453 )	9612 ( 5389 to 15564 )	244.289 ( 128.094 to 402.581 )	216.293 ( 121.49 to 349.934 )	4691.927 ( 2519.263 to 7611.175 )	3808.989 ( 2187.778 to 6091.942 )	127.617 ( 69.854 to 203.882 )	139.56 ( 78.01 to 223.222 )	4564.31 ( 2390.823 to 7488.313 )	3669.429 ( 2061.252 to 5934.601 )	-1.18 (-1.48 to -0.88)	-1.56 (-1.88 to -1.23)	0.26 (0.24 to 0.28)	-1.61 (-1.95 to -1.27)	52.15	59.524	122.424	50.352
517	Saint Kitts and Nevis	Ischemic heart disease	Particulate matter pollution	Both	121 ( 29 to 237 )	45 ( 16 to 82 )	7 ( 2 to 14 )	2 ( 1 to 4 )	2 ( 0 to 4 )	1 ( 0 to 3 )	119 ( 29 to 235 )	44 ( 15 to 80 )	146.49 ( 35.215 to 287.697 )	37.092 ( 13.137 to 66.611 )	2368.763 ( 565.947 to 4651.111 )	601.922 ( 211.863 to 1092.489 )	31.871 ( 6.895 to 69.863 )	17.655 ( 5.344 to 34.948 )	2336.892 ( 559.916 to 4595.567 )	584.267 ( 205.763 to 1062.186 )	-4.17 (-4.63 to -3.7)	-4.22 (-4.69 to -3.75)	-2.17 (-2.52 to -1.82)	-4.27 (-4.74 to -3.8)	-62.81	-71.429	-50	-63.025
518	Saint Kitts and Nevis	Ischemic heart disease	Particulate matter pollution	Female	63 ( 16 to 123 )	18 ( 6 to 33 )	4 ( 1 to 7 )	1 ( 0 to 2 )	1 ( 0 to 2 )	1 ( 0 to 1 )	62 ( 16 to 122 )	18 ( 6 to 32 )	131.824 ( 33.617 to 258.072 )	31.187 ( 11.027 to 55.003 )	2121.225 ( 537.993 to 4147.3 )	461.199 ( 162.528 to 813.249 )	24.124 ( 5.666 to 52.543 )	12.879 ( 3.835 to 25.64 )	2097.1 ( 532.798 to 4109.624 )	448.321 ( 157.686 to 792.478 )	-4.12 (-4.65 to -3.58)	-4.46 (-4.98 to -3.93)	-2.29 (-2.64 to -1.94)	-4.5 (-5.03 to -3.97)	-71.429	-75	0	-70.968
519	Saint Kitts and Nevis	Ischemic heart disease	Particulate matter pollution	Male	58 ( 13 to 116 )	27 ( 9 to 51 )	3 ( 1 to 6 )	1 ( 0 to 2 )	1 ( 0 to 2 )	1 ( 0 to 2 )	57 ( 13 to 114 )	26 ( 9 to 50 )	179.057 ( 40.079 to 356.691 )	43.608 ( 14.831 to 82.012 )	2812.542 ( 630.417 to 5610.669 )	763.283 ( 258.854 to 1452.729 )	42.421 ( 8.526 to 92.66 )	23.788 ( 7.225 to 47.469 )	2770.122 ( 621.528 to 5523.864 )	739.495 ( 250.831 to 1410.282 )	-4.65 (-5.11 to -4.17)	-4.31 (-4.78 to -3.83)	-2.12 (-2.48 to -1.77)	-4.36 (-4.84 to -3.88)	-53.448	-66.667	0	-54.386
520	Saint Lucia	Ischemic heart disease	Particulate matter pollution	Both	446 ( 238 to 676 )	350 ( 149 to 600 )	27 ( 14 to 41 )	22 ( 9 to 37 )	10 ( 5 to 18 )	20 ( 7 to 39 )	436 ( 232 to 660 )	330 ( 141 to 567 )	305.843 ( 164.905 to 461.467 )	76.034 ( 32.421 to 130.063 )	4483.574 ( 2403.879 to 6791.903 )	1201.424 ( 512.739 to 2056.27 )	90.761 ( 40.775 to 162.886 )	68.135 ( 23.881 to 130.263 )	4392.813 ( 2354.224 to 6644.891 )	1133.289 ( 483.161 to 1945.209 )	-4.97 (-5.55 to -4.39)	-4.6 (-5.15 to -4.05)	-0.97 (-1.16 to -0.78)	-4.74 (-5.3 to -4.18)	-21.525	-18.519	100	-24.312
521	Saint Lucia	Ischemic heart disease	Particulate matter pollution	Female	210 ( 117 to 315 )	143 ( 61 to 244 )	14 ( 8 to 21 )	10 ( 4 to 16 )	4 ( 2 to 7 )	8 ( 3 to 15 )	206 ( 115 to 309 )	136 ( 58 to 231 )	261.325 ( 146.008 to 391.486 )	58.084 ( 24.624 to 98.449 )	3643.24 ( 2034.536 to 5455.024 )	879.916 ( 375.652 to 1502.465 )	65.431 ( 30.477 to 116.08 )	47.974 ( 16.529 to 93.026 )	3577.809 ( 1995.779 to 5362.063 )	831.942 ( 353.979 to 1421.227 )	-5.72 (-6.3 to -5.14)	-5.41 (-6 to -4.81)	-1.13 (-1.32 to -0.93)	-5.57 (-6.17 to -4.95)	-31.905	-28.571	100	-33.981
522	Saint Lucia	Ischemic heart disease	Particulate matter pollution	Male	235 ( 121 to 368 )	207 ( 88 to 359 )	13 ( 7 to 20 )	12 ( 5 to 21 )	6 ( 3 to 11 )	12 ( 4 to 24 )	229 ( 117 to 358 )	195 ( 82 to 337 )	378.373 ( 193.776 to 587.154 )	101.025 ( 42.688 to 174.846 )	5704.601 ( 2924.581 to 8893.327 )	1601.556 ( 676.419 to 2780.037 )	124.867 ( 54.083 to 226.458 )	91.214 ( 31.975 to 175.49 )	5579.735 ( 2854.191 to 8689.09 )	1510.342 ( 639.328 to 2616.049 )	-4.42 (-5.03 to -3.81)	-4.13 (-4.69 to -3.57)	-1.03 (-1.22 to -0.84)	-4.26 (-4.82 to -3.68)	-11.915	-7.692	100	-14.847
523	Saint Vincent and the Grenadines	Ischemic heart disease	Particulate matter pollution	Both	479 ( 268 to 739 )	389 ( 152 to 671 )	28 ( 16 to 44 )	24 ( 10 to 42 )	8 ( 4 to 14 )	12 ( 4 to 23 )	471 ( 263 to 728 )	377 ( 148 to 649 )	349.756 ( 195.786 to 538.652 )	158.116 ( 61.879 to 271.631 )	5472.585 ( 3061.838 to 8443.491 )	2327.014 ( 911.099 to 4005.543 )	85.797 ( 38.975 to 151.563 )	67.312 ( 21.053 to 130.981 )	5386.788 ( 3011.816 to 8321.875 )	2259.701 ( 885.947 to 3886.666 )	-2.64 (-2.99 to -2.28)	-2.83 (-3.18 to -2.47)	-0.79 (-0.96 to -0.62)	-2.87 (-3.23 to -2.51)	-18.789	-14.286	50	-19.958
524	Saint Vincent and the Grenadines	Ischemic heart disease	Particulate matter pollution	Female	258 ( 147 to 397 )	172 ( 68 to 299 )	16 ( 9 to 25 )	12 ( 5 to 21 )	3 ( 2 to 6 )	4 ( 1 to 8 )	255 ( 145 to 392 )	168 ( 66 to 291 )	336.976 ( 192.012 to 516.909 )	146.001 ( 57.055 to 252.739 )	5063.824 ( 2889.019 to 7789.839 )	2021.783 ( 793.285 to 3510.028 )	62.199 ( 28.869 to 110.34 )	47.427 ( 15.242 to 93.632 )	5001.625 ( 2851.26 to 7699.324 )	1974.355 ( 772.897 to 3418.699 )	-2.72 (-3.14 to -2.29)	-2.96 (-3.38 to -2.53)	-0.94 (-1.11 to -0.78)	-2.99 (-3.43 to -2.56)	-33.333	-25	33.333	-34.118
525	Saint Vincent and the Grenadines	Ischemic heart disease	Particulate matter pollution	Male	221 ( 122 to 348 )	217 ( 85 to 375 )	12 ( 7 to 19 )	12 ( 5 to 21 )	5 ( 2 to 8 )	8 ( 2 to 15 )	216 ( 119 to 341 )	209 ( 82 to 361 )	375.412 ( 208.13 to 589.218 )	168.578 ( 65.849 to 289.294 )	6066.882 ( 3366.778 to 9533.795 )	2604.38 ( 1017.852 to 4490.829 )	117.902 ( 51.682 to 211.691 )	86.739 ( 27.062 to 168.127 )	5948.98 ( 3293.873 to 9367.638 )	2517.642 ( 983.656 to 4333.616 )	-2.62 (-2.98 to -2.26)	-2.82 (-3.17 to -2.47)	-1 (-1.16 to -0.83)	-2.87 (-3.22 to -2.51)	-1.81	0	60	-3.241
526	Samoa	Ischemic heart disease	Particulate matter pollution	Both	845 ( 596 to 1131 )	1282 ( 840 to 1791 )	44 ( 31 to 59 )	70 ( 46 to 97 )	11 ( 6 to 17 )	17 ( 9 to 28 )	834 ( 588 to 1118 )	1265 ( 828 to 1768 )	536.115 ( 372.957 to 721.192 )	485.732 ( 316.587 to 677.863 )	9088.714 ( 6382.652 to 12173.102 )	8117.357 ( 5308.618 to 11325.468 )	119.795 ( 67.598 to 188.984 )	109.734 ( 58.866 to 179.808 )	8968.919 ( 6290.693 to 12038.495 )	8007.623 ( 5233.096 to 11185.541 )	-0.21 (-0.32 to -0.11)	-0.26 (-0.37 to -0.14)	-0.22 (-0.35 to -0.09)	-0.26 (-0.37 to -0.15)	51.716	59.091	54.545	51.679
527	Samoa	Ischemic heart disease	Particulate matter pollution	Female	382 ( 252 to 546 )	598 ( 383 to 873 )	22 ( 15 to 32 )	35 ( 22 to 51 )	5 ( 3 to 8 )	7 ( 4 to 12 )	377 ( 248 to 540 )	591 ( 377 to 865 )	499.151 ( 326.383 to 709.726 )	458.148 ( 293.454 to 666.412 )	8031.626 ( 5290.439 to 11450.17 )	7342.523 ( 4709.212 to 10702.09 )	99.526 ( 56.284 to 158.201 )	91.195 ( 50.232 to 148.604 )	7932.1 ( 5211.692 to 11339.714 )	7251.328 ( 4633.337 to 10595.962 )	-0.18 (-0.25 to -0.12)	-0.19 (-0.26 to -0.12)	-0.21 (-0.34 to -0.09)	-0.19 (-0.26 to -0.12)	56.545	59.091	40	56.764
528	Samoa	Ischemic heart disease	Particulate matter pollution	Male	463 ( 310 to 640 )	684 ( 421 to 963 )	22 ( 15 to 31 )	35 ( 21 to 49 )	6 ( 3 to 10 )	10 ( 5 to 16 )	457 ( 305 to 634 )	674 ( 414 to 951 )	566.062 ( 372.609 to 787.44 )	512.46 ( 311.187 to 722.142 )	10039.678 ( 6679.225 to 13885.413 )	8884.217 ( 5439.679 to 12505.606 )	141.819 ( 78.386 to 225.698 )	130.107 ( 66.424 to 216.868 )	9897.859 ( 6560.445 to 13742.872 )	8754.11 ( 5355.659 to 12341.308 )	-0.21 (-0.39 to -0.03)	-0.29 (-0.46 to -0.12)	-0.21 (-0.36 to -0.07)	-0.29 (-0.46 to -0.12)	47.732	59.091	66.667	47.484
529	San Marino	Ischemic heart disease	Particulate matter pollution	Both	59 ( 22 to 108 )	28 ( 13 to 50 )	4 ( 1 to 7 )	2 ( 1 to 4 )	2 ( 1 to 4 )	2 ( 1 to 4 )	57 ( 21 to 104 )	26 ( 12 to 46 )	82.695 ( 30.267 to 150.943 )	15.508 ( 6.917 to 27.346 )	1239.227 ( 456.481 to 2255.226 )	248.671 ( 112.716 to 436.811 )	42.315 ( 14.014 to 83.075 )	23.146 ( 10.52 to 41.612 )	1196.913 ( 440.119 to 2179.085 )	225.525 ( 99.388 to 403.058 )	-5.05 (-5.62 to -4.48)	-4.92 (-5.45 to -4.39)	-2.54 (-2.91 to -2.17)	-5.05 (-5.59 to -4.51)	-52.542	-50	0	-54.386
530	San Marino	Ischemic heart disease	Particulate matter pollution	Female	25 ( 9 to 47 )	12 ( 5 to 22 )	2 ( 1 to 3 )	1 ( 0 to 2 )	1 ( 0 to 2 )	1 ( 0 to 1 )	25 ( 9 to 45 )	12 ( 5 to 21 )	64.968 ( 23.025 to 119.246 )	12.923 ( 5.394 to 23.576 )	896.13 ( 318.222 to 1644.011 )	186.135 ( 80.342 to 335.989 )	28.591 ( 9.387 to 56.618 )	14.773 ( 6.597 to 26.636 )	867.539 ( 306.757 to 1598.015 )	171.362 ( 71.117 to 314.679 )	-5.41 (-6.1 to -4.71)	-5.19 (-5.8 to -4.57)	-2.94 (-3.34 to -2.54)	-5.3 (-5.92 to -4.67)	-52	-50	0	-52
531	San Marino	Ischemic heart disease	Particulate matter pollution	Male	34 ( 12 to 62 )	16 ( 7 to 29 )	2 ( 1 to 4 )	1 ( 0 to 2 )	1 ( 0 to 2 )	2 ( 1 to 3 )	32 ( 12 to 60 )	15 ( 7 to 27 )	106.279 ( 38.426 to 195.241 )	18.236 ( 8.212 to 33.274 )	1666.112 ( 609.146 to 3056.467 )	314.926 ( 143.038 to 571.072 )	59.6 ( 19.725 to 117.436 )	32.272 ( 14.608 to 58.057 )	1606.512 ( 585.72 to 2957.302 )	282.653 ( 125.056 to 523.57 )	-4.94 (-5.46 to -4.41)	-4.89 (-5.38 to -4.39)	-2.47 (-2.83 to -2.11)	-5.02 (-5.53 to -4.51)	-52.941	-50	100	-53.125
532	Sao Tome and Principe	Ischemic heart disease	Particulate matter pollution	Both	315 ( 224 to 417 )	441 ( 306 to 611 )	18 ( 12 to 23 )	24 ( 17 to 33 )	7 ( 4 to 11 )	9 ( 5 to 15 )	308 ( 218 to 409 )	432 ( 298 to 599 )	254.432 ( 178.438 to 338.364 )	243.579 ( 166.963 to 336.56 )	4193.754 ( 2979.829 to 5555.713 )	4000.715 ( 2773.098 to 5529.722 )	89.127 ( 49.579 to 141.257 )	82.671 ( 45.265 to 134.085 )	4104.628 ( 2898.678 to 5456.867 )	3918.044 ( 2698.148 to 5426.556 )	0.03 (-0.18 to 0.24)	-0.08 (-0.32 to 0.16)	-0.28 (-0.48 to -0.08)	-0.07 (-0.31 to 0.17)	40	33.333	28.571	40.26
533	Sao Tome and Principe	Ischemic heart disease	Particulate matter pollution	Female	185 ( 123 to 260 )	220 ( 142 to 318 )	11 ( 7 to 15 )	13 ( 8 to 18 )	3 ( 1 to 4 )	3 ( 2 to 5 )	183 ( 121 to 257 )	217 ( 139 to 314 )	263.403 ( 174.462 to 367.936 )	230.62 ( 148.107 to 334.365 )	4358.242 ( 2897.504 to 6102.024 )	3688.495 ( 2384.019 to 5333.282 )	59.392 ( 32.919 to 93.037 )	54.227 ( 29.484 to 88.307 )	4298.85 ( 2846.919 to 6034.69 )	3634.267 ( 2336.181 to 5269.152 )	-0.47 (-0.72 to -0.22)	-0.67 (-0.95 to -0.39)	-0.31 (-0.48 to -0.14)	-0.67 (-0.95 to -0.39)	18.919	18.182	0	18.579
534	Sao Tome and Principe	Ischemic heart disease	Particulate matter pollution	Male	130 ( 86 to 185 )	221 ( 142 to 324 )	7 ( 4 to 9 )	11 ( 7 to 17 )	4 ( 2 to 7 )	6 ( 3 to 10 )	125 ( 82 to 181 )	215 ( 138 to 317 )	268.818 ( 176.376 to 381.562 )	258.714 ( 166.17 to 377.47 )	4234.239 ( 2804.217 to 6006.015 )	4354.823 ( 2810.417 to 6358.818 )	127.261 ( 69.145 to 204.038 )	116.724 ( 62.96 to 189.978 )	4106.979 ( 2690.148 to 5872.005 )	4238.098 ( 2720.354 to 6213.693 )	0.58 (0.3 to 0.87)	0.56 (0.32 to 0.81)	-0.29 (-0.48 to -0.11)	0.59 (0.34 to 0.84)	70	57.143	50	72
535	Saudi Arabia	Ischemic heart disease	Particulate matter pollution	Both	52699 ( 36118 to 73015 )	122547 ( 88945 to 159328 )	2759 ( 1901 to 3819 )	5758 ( 4164 to 7529 )	690 ( 394 to 1080 )	2583 ( 1460 to 4026 )	52009 ( 35633 to 72204 )	119964 ( 87047 to 156571 )	522.294 ( 360.41 to 721.845 )	451.071 ( 323.631 to 592.192 )	9081.148 ( 6241.459 to 12561.018 )	7808.905 ( 5648.088 to 10186.299 )	119.129 ( 68.193 to 186.183 )	167.895 ( 95.33 to 260.664 )	8962.019 ( 6156.896 to 12420.512 )	7641.01 ( 5517.264 to 10001.873 )	-0.58 (-0.84 to -0.32)	-0.53 (-0.8 to -0.26)	1.27 (1.13 to 1.4)	-0.56 (-0.83 to -0.28)	132.541	108.699	274.348	130.66
536	Saudi Arabia	Ischemic heart disease	Particulate matter pollution	Female	21346 ( 14321 to 30355 )	40925 ( 27584 to 56876 )	1185 ( 790 to 1681 )	2024 ( 1355 to 2823 )	218 ( 121 to 344 )	733 ( 413 to 1148 )	21127 ( 14147 to 30095 )	40193 ( 27014 to 55972 )	495.563 ( 328.918 to 702.48 )	415.988 ( 276.856 to 581.612 )	8444.498 ( 5654.144 to 11993.441 )	6883.137 ( 4613.972 to 9585.316 )	86.697 ( 48.147 to 136.288 )	122.043 ( 68.902 to 190.912 )	8357.802 ( 5584.702 to 11890.403 )	6761.094 ( 4516.771 to 9438.738 )	-0.78 (-1.02 to -0.53)	-0.83 (-1.08 to -0.58)	1.21 (1.07 to 1.36)	-0.86 (-1.11 to -0.6)	91.722	70.802	236.239	90.245
537	Saudi Arabia	Ischemic heart disease	Particulate matter pollution	Male	31353 ( 20548 to 44575 )	81621 ( 58516 to 109171 )	1574 ( 1033 to 2241 )	3733 ( 2656 to 5007 )	471 ( 267 to 741 )	1850 ( 1047 to 2908 )	30882 ( 20199 to 44054 )	79771 ( 56966 to 106791 )	543.798 ( 357.299 to 771.845 )	472.707 ( 332.258 to 637.947 )	9553.123 ( 6275.478 to 13556.644 )	8402.891 ( 5982.558 to 11278.531 )	145.262 ( 82.439 to 227.86 )	198.066 ( 112.298 to 309.174 )	9407.861 ( 6166.734 to 13397.112 )	8204.825 ( 5815.9 to 11025.898 )	-0.5 (-0.79 to -0.2)	-0.4 (-0.7 to -0.09)	1.17 (1.01 to 1.32)	-0.43 (-0.73 to -0.12)	160.329	137.166	292.781	158.309
538	Senegal	Ischemic heart disease	Particulate matter pollution	Both	24301 ( 16834 to 32818 )	52120 ( 35815 to 73527 )	1272 ( 882 to 1716 )	2837 ( 1938 to 3993 )	386 ( 217 to 605 )	1006 ( 567 to 1588 )	23915 ( 16527 to 32359 )	51114 ( 34932 to 72576 )	403.612 ( 280.032 to 544.374 )	385.426 ( 262.931 to 539.505 )	6938.261 ( 4816.158 to 9359.674 )	6401.1 ( 4394.759 to 8983.058 )	109.615 ( 61.793 to 171.769 )	120.054 ( 67.94 to 189.05 )	6828.646 ( 4726.228 to 9229.476 )	6281.046 ( 4290.645 to 8867.915 )	-0.36 (-0.44 to -0.28)	-0.46 (-0.54 to -0.38)	0.35 (0.25 to 0.45)	-0.47 (-0.55 to -0.39)	114.477	123.035	160.622	113.732
539	Senegal	Ischemic heart disease	Particulate matter pollution	Female	11118 ( 6989 to 16115 )	25614 ( 16000 to 38509 )	600 ( 378 to 867 )	1435 ( 892 to 2146 )	112 ( 62 to 179 )	323 ( 188 to 513 )	11006 ( 6882 to 15982 )	25291 ( 15675 to 38128 )	388.908 ( 245.975 to 562.742 )	366.303 ( 227.836 to 545.424 )	6570.745 ( 4146.087 to 9511.705 )	6002.268 ( 3755.256 to 8982.133 )	66.694 ( 37.193 to 106.83 )	75.159 ( 43.733 to 118.985 )	6504.051 ( 4083.344 to 9433.193 )	5927.108 ( 3679.868 to 8893.597 )	-0.28 (-0.33 to -0.22)	-0.36 (-0.42 to -0.3)	0.46 (0.35 to 0.56)	-0.37 (-0.43 to -0.3)	130.383	139.167	188.393	129.793
540	Senegal	Ischemic heart disease	Particulate matter pollution	Male	13183 ( 8627 to 18991 )	26506 ( 16916 to 38710 )	672 ( 438 to 974 )	1403 ( 890 to 2050 )	275 ( 153 to 432 )	683 ( 377 to 1089 )	12909 ( 8378 to 18720 )	25823 ( 16374 to 37951 )	417.421 ( 272.564 to 602.712 )	407.499 ( 259.468 to 592.45 )	7278.88 ( 4773.893 to 10470.774 )	6843.089 ( 4379.787 to 9950.278 )	150.81 ( 84.154 to 236.969 )	169.723 ( 94.059 to 270.272 )	7128.071 ( 4638.317 to 10318.889 )	6673.366 ( 4239.998 to 9762.983 )	-0.41 (-0.53 to -0.29)	-0.52 (-0.63 to -0.4)	0.43 (0.33 to 0.53)	-0.54 (-0.65 to -0.42)	101.062	108.78	148.364	100.039
541	Serbia	Ischemic heart disease	Particulate matter pollution	Both	130119 ( 82255 to 177352 )	103186 ( 70403 to 142753 )	7850 ( 4942 to 10679 )	6884 ( 4662 to 9522 )	2387 ( 1202 to 4084 )	2533 ( 1294 to 4248 )	127732 ( 80701 to 174196 )	100653 ( 68285 to 139096 )	802.417 ( 504.807 to 1088.397 )	309.721 ( 210.11 to 428.258 )	11590.67 ( 7309.282 to 15745.889 )	4587.943 ( 3133.857 to 6345.72 )	173.131 ( 87.649 to 294.856 )	111.177 ( 56.897 to 186.577 )	11417.539 ( 7197.805 to 15522.532 )	4476.766 ( 3041.048 to 6186.198 )	-3.94 (-4.31 to -3.56)	-3.78 (-4.15 to -3.41)	-1.82 (-2.02 to -1.62)	-3.82 (-4.19 to -3.44)	-20.699	-12.306	6.116	-21.2
542	Serbia	Ischemic heart disease	Particulate matter pollution	Female	62809 ( 39264 to 86262 )	51819 ( 34543 to 72871 )	4132 ( 2578 to 5686 )	3780 ( 2510 to 5303 )	988 ( 502 to 1693 )	1065 ( 541 to 1809 )	61822 ( 38555 to 85057 )	50754 ( 33640 to 71391 )	737.938 ( 460.153 to 1012.362 )	278.293 ( 184.867 to 390.057 )	10182.636 ( 6355.908 to 13963.967 )	3887.946 ( 2591.404 to 5467.593 )	131.473 ( 67.142 to 224.119 )	82.806 ( 42.125 to 140.636 )	10051.162 ( 6264.25 to 13800.519 )	3805.14 ( 2520.986 to 5351.555 )	-4.24 (-4.68 to -3.79)	-4.14 (-4.56 to -3.71)	-1.89 (-2.08 to -1.7)	-4.17 (-4.6 to -3.74)	-17.497	-8.519	7.794	-17.903
543	Serbia	Ischemic heart disease	Particulate matter pollution	Male	67310 ( 41824 to 93004 )	51367 ( 35034 to 71282 )	3718 ( 2303 to 5147 )	3105 ( 2093 to 4322 )	1399 ( 683 to 2415 )	1468 ( 754 to 2499 )	65910 ( 40885 to 91295 )	49899 ( 33795 to 69481 )	884.771 ( 546.936 to 1225.215 )	351.019 ( 236.357 to 489.685 )	13330.693 ( 8261.473 to 18427.143 )	5448.706 ( 3710.439 to 7571.038 )	226.879 ( 111.434 to 391.093 )	146.665 ( 75.207 to 249.73 )	13103.814 ( 8103.979 to 18156.135 )	5302.041 ( 3587.205 to 7391.682 )	-3.49 (-3.76 to -3.21)	-3.36 (-3.68 to -3.04)	-1.8 (-2.01 to -1.59)	-3.39 (-3.72 to -3.07)	-23.686	-16.487	4.932	-24.292
544	Seychelles	Ischemic heart disease	Particulate matter pollution	Both	80 ( 23 to 149 )	91 ( 31 to 171 )	5 ( 1 to 9 )	5 ( 2 to 10 )	1 ( 0 to 3 )	2 ( 1 to 5 )	79 ( 23 to 146 )	89 ( 30 to 166 )	65.765 ( 18.898 to 121.569 )	44.744 ( 15.039 to 83.673 )	1118.06 ( 318.667 to 2069.834 )	711.051 ( 238.685 to 1327.135 )	17.113 ( 4.198 to 36.219 )	18.312 ( 5.294 to 39.324 )	1100.948 ( 314.563 to 2037.34 )	692.739 ( 232.23 to 1295.269 )	-1.8 (-2.11 to -1.49)	-2.04 (-2.38 to -1.7)	-0.6 (-0.91 to -0.29)	-2.07 (-2.41 to -1.73)	13.75	0	100	12.658
545	Seychelles	Ischemic heart disease	Particulate matter pollution	Female	34 ( 10 to 63 )	41 ( 14 to 78 )	2 ( 1 to 4 )	3 ( 1 to 5 )	1 ( 0 to 1 )	1 ( 0 to 2 )	33 ( 10 to 62 )	40 ( 13 to 76 )	49.483 ( 14.781 to 91.804 )	38.381 ( 12.872 to 73.076 )	782.02 ( 233.263 to 1456.726 )	570.167 ( 191.008 to 1088.484 )	13.147 ( 3.281 to 27.734 )	14.003 ( 4.073 to 29.889 )	768.873 ( 229.69 to 1431.482 )	556.163 ( 186.324 to 1062.797 )	-1.32 (-1.63 to -1)	-1.54 (-1.88 to -1.19)	-0.69 (-1 to -0.37)	-1.55 (-1.9 to -1.2)	20.588	50	0	21.212
546	Seychelles	Ischemic heart disease	Particulate matter pollution	Male	46 ( 13 to 88 )	51 ( 17 to 96 )	2 ( 1 to 5 )	3 ( 1 to 5 )	1 ( 0 to 1 )	1 ( 0 to 3 )	46 ( 13 to 87 )	49 ( 16 to 93 )	89.94 ( 25.052 to 172.006 )	51.701 ( 17.159 to 97.566 )	1577.695 ( 441.448 to 3007.349 )	864.354 ( 286.702 to 1628.224 )	22.712 ( 5.476 to 48.158 )	23.38 ( 6.653 to 50.415 )	1554.983 ( 435.721 to 2957.689 )	840.974 ( 279.039 to 1590.802 )	-2.43 (-2.78 to -2.08)	-2.61 (-2.98 to -2.24)	-0.69 (-1.02 to -0.36)	-2.65 (-3.02 to -2.27)	10.87	50	0	6.522
547	Sierra Leone	Ischemic heart disease	Particulate matter pollution	Both	16390 ( 11505 to 22340 )	27337 ( 18167 to 38205 )	882 ( 620 to 1198 )	1460 ( 975 to 2023 )	249 ( 140 to 392 )	443 ( 248 to 696 )	16142 ( 11280 to 22092 )	26894 ( 17794 to 37660 )	410.325 ( 289.125 to 554.833 )	413.861 ( 278.327 to 568.858 )	7021.367 ( 4938.541 to 9542.052 )	7028.061 ( 4695.627 to 9759.641 )	105.822 ( 59.922 to 166.681 )	112.204 ( 63.133 to 176.095 )	6915.546 ( 4842.36 to 9435.751 )	6915.856 ( 4600.878 to 9620.321 )	0.19 (0 to 0.38)	0.18 (-0.02 to 0.38)	0.16 (0.13 to 0.2)	0.18 (-0.02 to 0.39)	66.791	65.533	77.912	66.609
548	Sierra Leone	Ischemic heart disease	Particulate matter pollution	Female	7155 ( 4593 to 10178 )	13555 ( 8474 to 20197 )	398 ( 255 to 565 )	742 ( 466 to 1092 )	73 ( 41 to 115 )	138 ( 77 to 219 )	7081 ( 4526 to 10092 )	13417 ( 8358 to 20045 )	384.572 ( 246.565 to 545.545 )	410.04 ( 259.065 to 599.448 )	6418.883 ( 4122.479 to 9123.581 )	6919.935 ( 4345.07 to 10248.595 )	66.051 ( 37.364 to 104.044 )	71.206 ( 39.885 to 112.575 )	6352.832 ( 4061.933 to 9045.948 )	6848.729 ( 4284.748 to 10169.604 )	0.43 (0.25 to 0.61)	0.49 (0.3 to 0.68)	0.23 (0.22 to 0.24)	0.49 (0.3 to 0.69)	89.448	86.432	89.041	89.479
549	Sierra Leone	Ischemic heart disease	Particulate matter pollution	Male	9236 ( 6089 to 13409 )	13782 ( 8703 to 19953 )	484 ( 318 to 700 )	718 ( 452 to 1039 )	175 ( 97 to 279 )	305 ( 168 to 478 )	9060 ( 5934 to 13192 )	13477 ( 8422 to 19634 )	434.159 ( 285.909 to 626.14 )	418.266 ( 265.46 to 600.315 )	7574.3 ( 5004.895 to 10971.379 )	7141.11 ( 4534.523 to 10282.542 )	143.092 ( 79.828 to 227.47 )	153.729 ( 85.185 to 241.254 )	7431.208 ( 4878.357 to 10797.074 )	6987.381 ( 4393.768 to 10119.226 )	-0.03 (-0.24 to 0.19)	-0.08 (-0.3 to 0.14)	0.22 (0.21 to 0.23)	-0.08 (-0.31 to 0.14)	49.22	48.347	74.286	48.753
550	Singapore	Ischemic heart disease	Particulate matter pollution	Both	12578 ( 5141 to 19810 )	9371 ( 4976 to 14445 )	650 ( 265 to 1026 )	557 ( 295 to 866 )	121 ( 42 to 228 )	269 ( 119 to 488 )	12457 ( 5097 to 19643 )	9102 ( 4826 to 14013 )	286.925 ( 116.682 to 452.485 )	53.425 ( 28.298 to 83.066 )	5125.636 ( 2091.689 to 8072.335 )	872.309 ( 463.147 to 1346.699 )	51.989 ( 17.88 to 98.002 )	25.01 ( 11.073 to 45.424 )	5073.647 ( 2071.926 to 7999.883 )	847.299 ( 449.335 to 1306.543 )	-5.41 (-5.82 to -5.01)	-5.69 (-6.11 to -5.27)	-2.32 (-2.86 to -1.79)	-5.75 (-6.16 to -5.33)	-25.497	-14.308	122.314	-26.933
551	Singapore	Ischemic heart disease	Particulate matter pollution	Female	5554 ( 2273 to 8759 )	3449 ( 1812 to 5377 )	311 ( 127 to 490 )	236 ( 123 to 372 )	57 ( 19 to 107 )	116 ( 51 to 213 )	5497 ( 2249 to 8669 )	3333 ( 1743 to 5195 )	245.489 ( 100.014 to 387.132 )	39.659 ( 20.747 to 62.344 )	4170.96 ( 1705.545 to 6577.434 )	594.862 ( 312.876 to 925.912 )	44.283 ( 15.004 to 83.674 )	19.808 ( 8.654 to 36.345 )	4126.676 ( 1685.692 to 6507.474 )	575.054 ( 301.107 to 895.15 )	-6.01 (-6.43 to -5.58)	-6.4 (-6.83 to -5.96)	-2.67 (-3.19 to -2.16)	-6.47 (-6.9 to -6.04)	-37.901	-24.116	103.509	-39.367
552	Singapore	Ischemic heart disease	Particulate matter pollution	Male	7024 ( 2829 to 11102 )	5922 ( 3122 to 9064 )	340 ( 136 to 537 )	321 ( 170 to 493 )	64 ( 22 to 123 )	153 ( 67 to 277 )	6960 ( 2806 to 11002 )	5769 ( 3047 to 8818 )	336.5 ( 134.459 to 532.588 )	69.078 ( 36.524 to 106.591 )	6227.549 ( 2499.471 to 9847.808 )	1167.475 ( 615.322 to 1792.142 )	60.899 ( 20.524 to 117.237 )	30.452 ( 13.319 to 55.336 )	6166.65 ( 2477.045 to 9752.827 )	1137.023 ( 600.569 to 1743.469 )	-4.97 (-5.33 to -4.6)	-5.27 (-5.66 to -4.88)	-2.11 (-2.64 to -1.57)	-5.32 (-5.71 to -4.94)	-15.689	-5.588	139.062	-17.112
553	Slovakia	Ischemic heart disease	Particulate matter pollution	Both	68635 ( 37058 to 103106 )	39149 ( 27270 to 52611 )	4036 ( 2177 to 6054 )	2582 ( 1788 to 3460 )	1062 ( 476 to 1892 )	949 ( 499 to 1540 )	67573 ( 36435 to 101577 )	38199 ( 26559 to 51353 )	559.457 ( 301.025 to 839.093 )	213.39 ( 147.602 to 285.912 )	9057.845 ( 4881.662 to 13599.951 )	3143.922 ( 2187.149 to 4222.84 )	138.752 ( 62.395 to 246.766 )	73.859 ( 38.86 to 119.907 )	8919.093 ( 4799.011 to 13402.473 )	3070.063 ( 2132.079 to 4125.573 )	-2.91 (-3.18 to -2.65)	-3.32 (-3.58 to -3.06)	-1.67 (-1.94 to -1.41)	-3.35 (-3.62 to -3.09)	-42.961	-36.026	-10.64	-43.47
554	Slovakia	Ischemic heart disease	Particulate matter pollution	Female	32436 ( 17259 to 48999 )	19992 ( 13734 to 27107 )	2092 ( 1115 to 3155 )	1482 ( 1015 to 2008 )	509 ( 230 to 904 )	459 ( 243 to 740 )	31927 ( 17019 to 48297 )	19532 ( 13414 to 26559 )	470.424 ( 250.258 to 709.487 )	185.924 ( 127.298 to 251.905 )	7113.774 ( 3780.957 to 10745.359 )	2537.18 ( 1742.985 to 3442.086 )	111.479 ( 50.469 to 197.991 )	59.274 ( 31.358 to 95.62 )	7002.295 ( 3727.881 to 10589.659 )	2477.906 ( 1701.522 to 3371.056 )	-2.85 (-3.12 to -2.58)	-3.3 (-3.57 to -3.03)	-1.65 (-1.94 to -1.36)	-3.34 (-3.6 to -3.07)	-38.365	-29.159	-9.823	-38.823
555	Slovakia	Ischemic heart disease	Particulate matter pollution	Male	36198 ( 19360 to 54646 )	19157 ( 13200 to 26116 )	1944 ( 1042 to 2931 )	1099 ( 756 to 1495 )	553 ( 243 to 991 )	490 ( 255 to 811 )	35646 ( 19058 to 53820 )	18667 ( 12821 to 25477 )	689.128 ( 369.023 to 1039.22 )	252.321 ( 173.388 to 342.186 )	11774.098 ( 6296.4 to 17771.091 )	3960.254 ( 2728.002 to 5385.451 )	178.222 ( 78.746 to 318.676 )	94.656 ( 49.4 to 156.369 )	11595.876 ( 6197.294 to 17506.005 )	3865.597 ( 2654.3 to 5262.717 )	-2.95 (-3.23 to -2.67)	-3.34 (-3.63 to -3.06)	-1.71 (-1.97 to -1.46)	-3.37 (-3.66 to -3.09)	-47.077	-43.467	-11.392	-47.632
556	Slovenia	Ischemic heart disease	Particulate matter pollution	Both	11070 ( 5962 to 16600 )	4624 ( 3072 to 6348 )	674 ( 362 to 1010 )	319 ( 210 to 439 )	367 ( 156 to 656 )	364 ( 185 to 618 )	10703 ( 5787 to 16036 )	4260 ( 2821 to 5870 )	221.534 ( 118.507 to 332.41 )	45.828 ( 30.287 to 63.139 )	3563.078 ( 1914.654 to 5350.227 )	714.67 ( 475.573 to 980.51 )	118.191 ( 50.38 to 211.147 )	60.622 ( 30.886 to 103.093 )	3444.887 ( 1858.565 to 5165.995 )	654.048 ( 433.758 to 901.214 )	-5.47 (-5.71 to -5.23)	-5.58 (-5.81 to -5.35)	-2.08 (-2.27 to -1.89)	-5.76 (-6 to -5.52)	-58.229	-52.671	-0.817	-60.198
557	Slovenia	Ischemic heart disease	Particulate matter pollution	Female	5634 ( 2992 to 8467 )	1910 ( 1229 to 2663 )	377 ( 200 to 568 )	154 ( 99 to 217 )	190 ( 81 to 338 )	162 ( 81 to 275 )	5444 ( 2901 to 8189 )	1747 ( 1124 to 2454 )	192.49 ( 101.904 to 290.067 )	31.306 ( 20.136 to 43.948 )	2834.45 ( 1503.565 to 4267.063 )	439.96 ( 283.675 to 612.374 )	96.556 ( 41.113 to 171.377 )	46.821 ( 23.46 to 79.501 )	2737.893 ( 1456.305 to 4125.464 )	393.139 ( 253.899 to 551.868 )	-6.2 (-6.44 to -5.95)	-6.38 (-6.61 to -6.15)	-2.38 (-2.57 to -2.19)	-6.62 (-6.86 to -6.38)	-66.099	-59.151	-14.737	-67.91
558	Slovenia	Ischemic heart disease	Particulate matter pollution	Male	5435 ( 2945 to 8195 )	2714 ( 1803 to 3719 )	297 ( 160 to 450 )	164 ( 109 to 227 )	177 ( 75 to 323 )	202 ( 102 to 345 )	5259 ( 2861 to 7955 )	2512 ( 1676 to 3467 )	271.541 ( 146.243 to 413 )	68.26 ( 45.325 to 94.07 )	4768.037 ( 2577.016 to 7211.298 )	1081.588 ( 717.941 to 1482.541 )	155.642 ( 66.659 to 283.195 )	77.337 ( 39.121 to 132.247 )	4612.395 ( 2504.636 to 6995.066 )	1004.251 ( 669.275 to 1385.607 )	-4.86 (-5.12 to -4.61)	-5.22 (-5.47 to -4.96)	-2.11 (-2.31 to -1.92)	-5.36 (-5.62 to -5.1)	-50.064	-44.781	14.124	-52.234
559	Solomon Islands	Ischemic heart disease	Particulate matter pollution	Both	1940 ( 1285 to 2644 )	4181 ( 2969 to 5721 )	91 ( 61 to 123 )	210 ( 150 to 285 )	16 ( 9 to 26 )	42 ( 25 to 65 )	1924 ( 1272 to 2624 )	4139 ( 2936 to 5673 )	827.682 ( 580.37 to 1102.437 )	746.77 ( 536.526 to 996.02 )	14524.471 ( 9944.391 to 19536.75 )	12791.212 ( 9136.25 to 17291.68 )	131.961 ( 76.144 to 205.408 )	132.749 ( 78.174 to 204.484 )	14392.51 ( 9837.579 to 19380.515 )	12658.463 ( 9030.887 to 17139.854 )	-0.34 (-0.45 to -0.23)	-0.41 (-0.56 to -0.27)	-0.05 (-0.07 to -0.02)	-0.42 (-0.57 to -0.27)	115.515	130.769	162.5	115.125
560	Solomon Islands	Ischemic heart disease	Particulate matter pollution	Female	623 ( 390 to 886 )	1657 ( 1130 to 2309 )	30 ( 19 to 42 )	86 ( 59 to 119 )	5 ( 3 to 8 )	16 ( 9 to 26 )	618 ( 385 to 881 )	1641 ( 1116 to 2290 )	683.701 ( 448.253 to 949.361 )	631.939 ( 436.192 to 864.015 )	11570.689 ( 7464.012 to 16194.767 )	10460.875 ( 7183.783 to 14436.749 )	99.609 ( 57.433 to 155.194 )	105.261 ( 61.623 to 164.968 )	11471.08 ( 7368.887 to 16093.344 )	10355.614 ( 7092.24 to 14316.445 )	-0.32 (-0.38 to -0.26)	-0.39 (-0.48 to -0.3)	0.09 (0.07 to 0.11)	-0.39 (-0.49 to -0.3)	165.971	186.667	220	165.534
561	Solomon Islands	Ischemic heart disease	Particulate matter pollution	Male	1317 ( 851 to 1831 )	2524 ( 1729 to 3534 )	61 ( 40 to 84 )	124 ( 85 to 172 )	11 ( 6 to 18 )	26 ( 15 to 40 )	1306 ( 841 to 1819 )	2499 ( 1705 to 3504 )	935.616 ( 635.41 to 1280.945 )	860.18 ( 594.536 to 1180.542 )	16713.283 ( 11106.417 to 23011.274 )	15082.452 ( 10385.5 to 20913.87 )	155.453 ( 87.794 to 242.779 )	160.194 ( 92.34 to 246.91 )	16557.83 ( 10973.799 to 22850.702 )	14922.258 ( 10240.554 to 20727.98 )	-0.24 (-0.39 to -0.1)	-0.3 (-0.48 to -0.12)	0.06 (0.04 to 0.08)	-0.3 (-0.48 to -0.12)	91.648	103.279	136.364	91.348
562	Somalia	Ischemic heart disease	Particulate matter pollution	Both	7458 ( 4738 to 11364 )	21876 ( 13416 to 33870 )	347 ( 219 to 530 )	984 ( 600 to 1529 )	201 ( 111 to 324 )	588 ( 329 to 943 )	7256 ( 4550 to 11134 )	21288 ( 12957 to 33221 )	195.213 ( 123.051 to 296.578 )	204.417 ( 124.575 to 317.301 )	3622.821 ( 2309.12 to 5494.092 )	3771.024 ( 2320.29 to 5815.733 )	103.093 ( 57.392 to 164.933 )	104.803 ( 59.331 to 166.633 )	3519.728 ( 2215.922 to 5372.299 )	3666.221 ( 2234.913 to 5699.188 )	0.27 (0.13 to 0.41)	0.21 (0.08 to 0.34)	0.08 (0.05 to 0.11)	0.21 (0.08 to 0.35)	193.323	183.573	192.537	193.385
563	Somalia	Ischemic heart disease	Particulate matter pollution	Female	3554 ( 1932 to 5961 )	11390 ( 5804 to 20267 )	175 ( 95 to 293 )	539 ( 271 to 958 )	75 ( 41 to 122 )	257 ( 141 to 415 )	3479 ( 1867 to 5872 )	11133 ( 5570 to 19979 )	192.991 ( 105.124 to 320.984 )	194.245 ( 98.445 to 342.412 )	3393.626 ( 1861.717 to 5639.795 )	3424.15 ( 1757.798 to 6030.712 )	72.397 ( 40.322 to 117.092 )	77.942 ( 43.757 to 124.797 )	3321.229 ( 1799.275 to 5557.609 )	3346.208 ( 1686.432 to 5942.223 )	0.14 (0.02 to 0.27)	0.13 (0.01 to 0.25)	0.25 (0.21 to 0.3)	0.12 (0 to 0.25)	220.484	208	242.667	220.006
564	Somalia	Ischemic heart disease	Particulate matter pollution	Male	3903 ( 2184 to 6583 )	10486 ( 5579 to 17324 )	172 ( 94 to 293 )	445 ( 232 to 742 )	126 ( 67 to 205 )	330 ( 181 to 535 )	3777 ( 2069 to 6425 )	10155 ( 5297 to 16968 )	196.545 ( 107.707 to 334.844 )	216.292 ( 112.381 to 359.934 )	3871.724 ( 2175.968 to 6525.874 )	4240.811 ( 2262.972 to 6984.04 )	139.347 ( 75.623 to 224.484 )	148.882 ( 82.64 to 238.35 )	3732.377 ( 2046.657 to 6349.337 )	4091.929 ( 2132.293 to 6819.281 )	0.44 (0.28 to 0.6)	0.36 (0.2 to 0.51)	0.23 (0.18 to 0.28)	0.36 (0.2 to 0.52)	168.665	158.721	161.905	168.864
565	South Africa	Ischemic heart disease	Particulate matter pollution	Both	48907 ( 33410 to 65783 )	95763 ( 66686 to 127685 )	2787 ( 1895 to 3739 )	5291 ( 3648 to 7069 )	1981 ( 1095 to 3177 )	3084 ( 1684 to 4972 )	46926 ( 31885 to 63163 )	92680 ( 64337 to 123817 )	133.904 ( 91.039 to 179.382 )	118.221 ( 81.06 to 158.149 )	2172.111 ( 1484.428 to 2918.758 )	1910.132 ( 1324.341 to 2548.831 )	86.448 ( 47.858 to 138.322 )	59.692 ( 32.778 to 96.047 )	2085.663 ( 1417.055 to 2803.751 )	1850.44 ( 1278.632 to 2473.431 )	-0.62 (-1.1 to -0.15)	-0.63 (-1.13 to -0.13)	-1.39 (-1.62 to -1.16)	-0.6 (-1.12 to -0.09)	95.806	89.846	55.679	97.502
566	South Africa	Ischemic heart disease	Particulate matter pollution	Female	22884 ( 15116 to 31380 )	47108 ( 32083 to 63086 )	1416 ( 927 to 1949 )	2877 ( 1945 to 3867 )	858 ( 478 to 1372 )	1300 ( 719 to 2102 )	22026 ( 14460 to 30426 )	45809 ( 31180 to 61622 )	111.641 ( 73.014 to 153.413 )	103.434 ( 69.71 to 139.096 )	1708.939 ( 1127.58 to 2341.282 )	1565.349 ( 1063.622 to 2096.73 )	62.648 ( 34.897 to 99.969 )	41.775 ( 23.162 to 67.491 )	1646.29 ( 1079.335 to 2271.531 )	1523.574 ( 1034.179 to 2049.591 )	-0.47 (-0.96 to 0.01)	-0.49 (-0.99 to 0.01)	-1.61 (-1.8 to -1.42)	-0.46 (-0.97 to 0.06)	105.856	103.178	51.515	107.977
567	South Africa	Ischemic heart disease	Particulate matter pollution	Male	26024 ( 17931 to 35280 )	48655 ( 33270 to 65939 )	1371 ( 942 to 1865 )	2414 ( 1640 to 3280 )	1123 ( 614 to 1809 )	1784 ( 962 to 2865 )	24901 ( 17029 to 33981 )	46871 ( 31950 to 63849 )	167.907 ( 115.963 to 227.738 )	140.119 ( 94.758 to 190.034 )	2851.018 ( 1971.116 to 3858.518 )	2411.408 ( 1643.348 to 3263.633 )	122.847 ( 67.531 to 197.186 )	88.692 ( 48.252 to 141.855 )	2728.17 ( 1872.002 to 3715.012 )	2322.716 ( 1577.599 to 3157.327 )	-0.8 (-1.28 to -0.31)	-0.78 (-1.3 to -0.26)	-1.19 (-1.45 to -0.92)	-0.77 (-1.31 to -0.23)	86.962	76.076	58.86	88.229
571	South Sudan	Ischemic heart disease	Particulate matter pollution	Both	11552 ( 7295 to 16927 )	16391 ( 10445 to 24490 )	570 ( 356 to 839 )	804 ( 507 to 1202 )	315 ( 173 to 506 )	432 ( 243 to 688 )	11237 ( 7009 to 16615 )	15959 ( 10037 to 24020 )	217.116 ( 136.267 to 318.198 )	248.513 ( 157.537 to 368.499 )	3950.02 ( 2500.836 to 5771.828 )	4480.318 ( 2860.691 to 6649.947 )	108.148 ( 59.844 to 173.019 )	120.58 ( 68.23 to 191.494 )	3841.872 ( 2402.947 to 5662.692 )	4359.738 ( 2749.938 to 6519.404 )	0.34 (0.27 to 0.4)	0.28 (0.19 to 0.36)	0.39 (0.31 to 0.48)	0.27 (0.19 to 0.36)	41.889	41.053	37.143	42.022
572	South Sudan	Ischemic heart disease	Particulate matter pollution	Female	3835 ( 2186 to 6060 )	6054 ( 3482 to 9815 )	209 ( 117 to 330 )	312 ( 178 to 504 )	81 ( 45 to 128 )	134 ( 75 to 217 )	3754 ( 2106 to 5966 )	5920 ( 3366 to 9664 )	194.32 ( 108.954 to 308.3 )	214 ( 121.073 to 342.403 )	3320.17 ( 1890.387 to 5251.814 )	3681.604 ( 2117.685 to 5906.746 )	70.227 ( 38.963 to 110.58 )	80.569 ( 45.408 to 129.601 )	3249.943 ( 1820.788 to 5169.947 )	3601.035 ( 2047.618 to 5816.253 )	0.24 (0.14 to 0.33)	0.24 (0.13 to 0.36)	0.49 (0.42 to 0.55)	0.24 (0.12 to 0.35)	57.862	49.282	65.432	57.698
573	South Sudan	Ischemic heart disease	Particulate matter pollution	Male	7717 ( 4643 to 11860 )	10337 ( 6074 to 16160 )	361 ( 213 to 560 )	492 ( 286 to 773 )	234 ( 128 to 380 )	298 ( 165 to 478 )	7483 ( 4435 to 11618 )	10039 ( 5811 to 15847 )	230.437 ( 134.426 to 358.136 )	278.829 ( 162.543 to 435.933 )	4328.255 ( 2591.093 to 6658.866 )	5176.425 ( 3055.823 to 8055.998 )	136.043 ( 75.218 to 220.184 )	155.846 ( 86.954 to 248.438 )	4192.212 ( 2465.959 to 6513.881 )	5020.579 ( 2916.135 to 7893.27 )	0.5 (0.45 to 0.56)	0.44 (0.37 to 0.51)	0.5 (0.43 to 0.57)	0.43 (0.36 to 0.51)	33.951	36.288	27.35	34.157
583	Spain	Ischemic heart disease	Particulate matter pollution	Both	122021 ( 52913 to 205900 )	42614 ( 24956 to 62892 )	7639 ( 3306 to 12900 )	3080 ( 1786 to 4559 )	3377 ( 1326 to 6587 )	2375 ( 1141 to 4070 )	118644 ( 51301 to 199692 )	40239 ( 23604 to 59251 )	112.076 ( 48.512 to 189.535 )	18.871 ( 11.031 to 27.837 )	1719.626 ( 745.654 to 2904.318 )	296.387 ( 174.66 to 435.594 )	46.322 ( 18.172 to 90.237 )	17.868 ( 8.564 to 30.691 )	1673.304 ( 723.539 to 2818.905 )	278.519 ( 164.639 to 408.747 )	-5.85 (-6.25 to -5.45)	-5.86 (-6.23 to -5.48)	-3.43 (-3.71 to -3.16)	-5.96 (-6.34 to -5.57)	-65.077	-59.681	-29.671	-66.084
584	Spain	Ischemic heart disease	Particulate matter pollution	Female	54583 ( 23748 to 93083 )	17259 ( 9601 to 26095 )	3869 ( 1677 to 6601 )	1446 ( 796 to 2197 )	1494 ( 581 to 2924 )	1021 ( 492 to 1775 )	53090 ( 23060 to 90261 )	16238 ( 8997 to 24587 )	91.182 ( 39.528 to 155.565 )	12.806 ( 7.083 to 19.377 )	1267.825 ( 551.766 to 2161.912 )	178.899 ( 100.399 to 269.555 )	34.497 ( 13.427 to 67.597 )	12.935 ( 6.182 to 22.529 )	1233.327 ( 535.725 to 2096.255 )	165.964 ( 92.762 to 250.338 )	-6.42 (-6.84 to -5.99)	-6.5 (-6.9 to -6.11)	-3.71 (-3.97 to -3.45)	-6.63 (-7.03 to -6.22)	-68.38	-62.626	-31.66	-69.414
585	Spain	Ischemic heart disease	Particulate matter pollution	Male	67438 ( 29181 to 113616 )	25356 ( 15109 to 37147 )	3770 ( 1631 to 6341 )	1634 ( 977 to 2400 )	1884 ( 743 to 3640 )	1354 ( 641 to 2323 )	65554 ( 28285 to 110116 )	24002 ( 14357 to 35209 )	141.023 ( 60.996 to 237.64 )	27.037 ( 16.18 to 39.719 )	2314.404 ( 1001.999 to 3902.391 )	442.374 ( 263.498 to 647.762 )	63.109 ( 24.853 to 121.775 )	23.957 ( 11.305 to 41.129 )	2251.295 ( 971.885 to 3786.171 )	418.417 ( 250.26 to 613.576 )	-5.43 (-5.82 to -5.05)	-5.52 (-5.89 to -5.15)	-3.37 (-3.66 to -3.08)	-5.6 (-5.98 to -5.23)	-62.401	-56.658	-28.132	-63.386
586	Sri Lanka	Ischemic heart disease	Particulate matter pollution	Both	74776 ( 56704 to 92894 )	99971 ( 52242 to 165944 )	4021 ( 3050 to 4999 )	5516 ( 2874 to 9121 )	1269 ( 710 to 1984 )	2643 ( 1296 to 4663 )	73507 ( 55837 to 91436 )	97329 ( 50489 to 162577 )	403.466 ( 305.236 to 502.059 )	181.215 ( 94.605 to 297.623 )	6655.954 ( 5041.756 to 8270.384 )	3005.449 ( 1573.293 to 4963.72 )	110.675 ( 62.225 to 172.484 )	78.351 ( 38.563 to 138.228 )	6545.279 ( 4963.741 to 8143.601 )	2927.098 ( 1521.661 to 4862.778 )	-2.17 (-2.59 to -1.75)	-2.29 (-2.73 to -1.84)	-1.17 (-1.54 to -0.79)	-2.31 (-2.75 to -1.86)	33.694	37.18	108.274	32.408
587	Sri Lanka	Ischemic heart disease	Particulate matter pollution	Female	28859 ( 21014 to 37292 )	45020 ( 22707 to 73227 )	1631 ( 1185 to 2114 )	2665 ( 1343 to 4337 )	459 ( 256 to 714 )	1210 ( 594 to 2123 )	28400 ( 20612 to 36789 )	43809 ( 21975 to 71632 )	344.284 ( 249.782 to 447.312 )	150.696 ( 75.956 to 244.992 )	5373.264 ( 3911.271 to 6951.659 )	2385.44 ( 1204.047 to 3877.604 )	82.297 ( 46.211 to 127.825 )	63.112 ( 31.065 to 110.705 )	5290.968 ( 3839.122 to 6863.211 )	2322.328 ( 1165.929 to 3793.53 )	-2.23 (-2.57 to -1.89)	-2.33 (-2.68 to -1.98)	-0.79 (-1.12 to -0.45)	-2.37 (-2.72 to -2.01)	56	63.397	163.617	54.257
588	Sri Lanka	Ischemic heart disease	Particulate matter pollution	Male	45917 ( 33705 to 59225 )	54952 ( 27751 to 94381 )	2390 ( 1755 to 3088 )	2851 ( 1433 to 4905 )	810 ( 450 to 1280 )	1432 ( 695 to 2574 )	45107 ( 33092 to 58382 )	53519 ( 26744 to 92603 )	461.891 ( 338.816 to 595.867 )	224.534 ( 113.82 to 382.781 )	7914.656 ( 5811.16 to 10196.999 )	3827.066 ( 1941.415 to 6539.362 )	138.561 ( 77.416 to 218.128 )	98.662 ( 48.06 to 177.185 )	7776.096 ( 5704.413 to 10051.668 )	3728.404 ( 1873.314 to 6413.49 )	-1.9 (-2.42 to -1.38)	-2.04 (-2.58 to -1.51)	-1.23 (-1.65 to -0.8)	-2.06 (-2.6 to -1.52)	19.677	19.289	76.79	18.649
589	Sudan	Ischemic heart disease	Particulate matter pollution	Both	174474 ( 126293 to 231795 )	228370 ( 159498 to 320148 )	8929 ( 6465 to 11844 )	12435 ( 8707 to 17303 )	1632 ( 946 to 2508 )	3324 ( 1884 to 5189 )	172842 ( 125004 to 229906 )	225047 ( 156589 to 316308 )	973.984 ( 703.984 to 1289.849 )	695.454 ( 488.464 to 961.863 )	17042.245 ( 12328.616 to 22618.088 )	11656.487 ( 8165.853 to 16253.575 )	159.907 ( 93.266 to 245.597 )	167.501 ( 95.394 to 261.398 )	16882.338 ( 12201.449 to 22431.584 )	11488.985 ( 8021.017 to 16059.361 )	-1.24 (-1.3 to -1.18)	-1.38 (-1.45 to -1.32)	0.16 (0.07 to 0.25)	-1.4 (-1.47 to -1.34)	30.891	39.265	103.676	30.204
590	Sudan	Ischemic heart disease	Particulate matter pollution	Female	79290 ( 53563 to 111860 )	93996 ( 60781 to 137027 )	4180 ( 2811 to 5900 )	5236 ( 3410 to 7583 )	556 ( 320 to 865 )	1089 ( 618 to 1710 )	78733 ( 53075 to 111265 )	92907 ( 59810 to 135856 )	959.828 ( 642.945 to 1358.215 )	660.713 ( 432.549 to 951.286 )	16565.444 ( 11162.115 to 23405.255 )	10871.871 ( 7073.661 to 15770.441 )	117.614 ( 68.21 to 182.492 )	124.379 ( 70.871 to 194.978 )	16447.831 ( 11057.038 to 23276.581 )	10747.492 ( 6961.148 to 15633.726 )	-1.33 (-1.39 to -1.27)	-1.49 (-1.55 to -1.43)	0.18 (0.11 to 0.24)	-1.5 (-1.56 to -1.44)	18.547	25.263	95.863	18.003
591	Sudan	Ischemic heart disease	Particulate matter pollution	Male	95185 ( 65801 to 128179 )	134374 ( 89380 to 192745 )	4749 ( 3282 to 6399 )	7199 ( 4769 to 10271 )	1076 ( 626 to 1662 )	2235 ( 1268 to 3516 )	94109 ( 64913 to 127130 )	132139 ( 87364 to 190198 )	984.953 ( 681.999 to 1323.809 )	723.632 ( 479.817 to 1027.09 )	17424.895 ( 12068.034 to 23430.643 )	12290.329 ( 8179.782 to 17544.438 )	197.995 ( 115.511 to 306.172 )	202.032 ( 115.028 to 317.759 )	17226.9 ( 11902.47 to 23238.129 )	12088.297 ( 7999.697 to 17315.525 )	-1.17 (-1.24 to -1.1)	-1.31 (-1.38 to -1.24)	0.07 (-0.02 to 0.16)	-1.33 (-1.4 to -1.26)	41.171	51.59	107.714	40.411
592	Suriname	Ischemic heart disease	Particulate matter pollution	Both	1737 ( 888 to 2682 )	2111 ( 950 to 3548 )	96 ( 49 to 148 )	115 ( 51 to 195 )	31 ( 13 to 57 )	72 ( 29 to 132 )	1706 ( 873 to 2637 )	2039 ( 914 to 3444 )	346.035 ( 176.146 to 534.259 )	157.439 ( 70.219 to 266.94 )	6030.185 ( 3079.57 to 9297.396 )	2781.394 ( 1250.179 to 4672.427 )	110.089 ( 47.093 to 199.295 )	96.041 ( 38.01 to 175.658 )	5920.096 ( 3026.074 to 9139.395 )	2685.353 ( 1202.759 to 4536.484 )	-2.64 (-3.02 to -2.26)	-2.66 (-3.04 to -2.29)	-0.88 (-1.1 to -0.66)	-2.71 (-3.09 to -2.33)	21.531	19.792	132.258	19.519
593	Suriname	Ischemic heart disease	Particulate matter pollution	Female	819 ( 427 to 1262 )	903 ( 397 to 1537 )	48 ( 25 to 75 )	54 ( 24 to 93 )	12 ( 5 to 21 )	29 ( 11 to 53 )	807 ( 421 to 1246 )	875 ( 384 to 1492 )	326.451 ( 169.642 to 505.491 )	130.721 ( 57.453 to 223.081 )	5481.695 ( 2860.983 to 8446.911 )	2146.545 ( 945.09 to 3650.189 )	76.633 ( 33.819 to 137.757 )	68.167 ( 26.623 to 125.772 )	5405.062 ( 2818.44 to 8341.989 )	2078.379 ( 912.587 to 3544.522 )	-2.96 (-3.35 to -2.57)	-3.12 (-3.5 to -2.73)	-0.8 (-1.02 to -0.59)	-3.17 (-3.56 to -2.78)	10.256	12.5	141.667	8.426
594	Suriname	Ischemic heart disease	Particulate matter pollution	Male	919 ( 458 to 1441 )	1208 ( 529 to 2083 )	48 ( 24 to 75 )	60 ( 26 to 106 )	20 ( 8 to 37 )	44 ( 17 to 80 )	899 ( 449 to 1412 )	1164 ( 506 to 2023 )	365.109 ( 182.33 to 574.41 )	189.778 ( 82.114 to 333.602 )	6587.424 ( 3286.273 to 10329.016 )	3533.31 ( 1546.346 to 6112.743 )	146.2 ( 61.398 to 268.317 )	131.357 ( 52.094 to 239.724 )	6441.224 ( 3221.199 to 10113.936 )	3401.953 ( 1475.564 to 5931.342 )	-2.29 (-2.67 to -1.91)	-2.23 (-2.6 to -1.85)	-0.77 (-0.99 to -0.55)	-2.27 (-2.65 to -1.89)	31.447	25	120	29.477
595	Sweden	Ischemic heart disease	Particulate matter pollution	Both	43492 ( 11311 to 84062 )	5833 ( 1660 to 11359 )	2843 ( 745 to 5498 )	427 ( 122 to 836 )	941 ( 254 to 2015 )	413 ( 101 to 900 )	42552 ( 11096 to 82083 )	5420 ( 1555 to 10568 )	130.537 ( 34.251 to 252.672 )	12.124 ( 3.462 to 23.677 )	2047.454 ( 532.544 to 3959.239 )	180.443 ( 51.456 to 350.814 )	44.257 ( 11.971 to 94.924 )	13.404 ( 3.267 to 29.197 )	2003.197 ( 522.471 to 3865.963 )	167.039 ( 48.07 to 325.112 )	-7.98 (-8.42 to -7.54)	-8.13 (-8.53 to -7.73)	-4.65 (-5.12 to -4.18)	-8.28 (-8.68 to -7.88)	-86.588	-84.981	-56.111	-87.263
596	Sweden	Ischemic heart disease	Particulate matter pollution	Female	17744 ( 4711 to 34446 )	2443 ( 669 to 4811 )	1299 ( 347 to 2530 )	201 ( 55 to 397 )	423 ( 112 to 909 )	165 ( 41 to 363 )	17321 ( 4611 to 33583 )	2278 ( 622 to 4483 )	93.71 ( 25.024 to 182.348 )	9.135 ( 2.494 to 17.99 )	1345.703 ( 357.194 to 2608.816 )	125.226 ( 34.402 to 245.65 )	33.307 ( 8.884 to 71.883 )	9.667 ( 2.374 to 21.252 )	1312.397 ( 349.203 to 2541.12 )	115.559 ( 31.683 to 226.575 )	-7.89 (-8.37 to -7.4)	-8.05 (-8.49 to -7.6)	-4.88 (-5.37 to -4.38)	-8.19 (-8.65 to -7.74)	-86.232	-84.527	-60.993	-86.848
597	Sweden	Ischemic heart disease	Particulate matter pollution	Male	25749 ( 6631 to 49769 )	3389 ( 980 to 6571 )	1544 ( 401 to 2984 )	226 ( 66 to 442 )	518 ( 139 to 1105 )	248 ( 61 to 534 )	25231 ( 6533 to 48734 )	3141 ( 920 to 6141 )	183.47 ( 47.916 to 355.071 )	15.714 ( 4.592 to 30.699 )	2969.245 ( 767.084 to 5743.501 )	242.722 ( 70.133 to 471.121 )	58.957 ( 15.808 to 125.833 )	17.62 ( 4.342 to 37.973 )	2910.288 ( 755.816 to 5626.793 )	225.101 ( 65.891 to 440.132 )	-8.21 (-8.63 to -7.79)	-8.33 (-8.71 to -7.96)	-4.64 (-5.1 to -4.18)	-8.48 (-8.86 to -8.1)	-86.838	-85.363	-52.124	-87.551
598	Switzerland	Ischemic heart disease	Particulate matter pollution	Both	41739 ( 19783 to 68168 )	9099 ( 5266 to 13335 )	2784 ( 1320 to 4564 )	718 ( 411 to 1060 )	733 ( 311 to 1364 )	424 ( 197 to 731 )	41007 ( 19443 to 66886 )	8675 ( 5021 to 12745 )	192.635 ( 91.304 to 315.877 )	23.24 ( 13.393 to 34.183 )	2961.44 ( 1403.26 to 4834.949 )	326.474 ( 190.308 to 476.966 )	52.325 ( 22.154 to 97.529 )	17.161 ( 7.993 to 29.578 )	2909.115 ( 1378.901 to 4743.933 )	309.313 ( 180.607 to 453.258 )	-6.89 (-7.16 to -6.63)	-7.18 (-7.41 to -6.95)	-3.7 (-3.85 to -3.56)	-7.28 (-7.52 to -7.04)	-78.2	-74.21	-42.156	-78.845
599	Switzerland	Ischemic heart disease	Particulate matter pollution	Female	18443 ( 8751 to 30407 )	3843 ( 2141 to 5739 )	1396 ( 660 to 2316 )	348 ( 190 to 521 )	332 ( 140 to 624 )	159 ( 74 to 279 )	18110 ( 8584 to 29843 )	3684 ( 2033 to 5504 )	143.96 ( 68.078 to 238.382 )	16.713 ( 9.215 to 24.966 )	2002.27 ( 949.989 to 3292.789 )	209.814 ( 118.163 to 311.763 )	38.223 ( 15.95 to 71.808 )	11.222 ( 5.185 to 19.615 )	1964.047 ( 931.333 to 3226.75 )	198.592 ( 110.773 to 295.316 )	-7.09 (-7.37 to -6.81)	-7.43 (-7.68 to -7.19)	-4.24 (-4.38 to -4.1)	-7.53 (-7.78 to -7.27)	-79.163	-75.072	-52.108	-79.658
600	Switzerland	Ischemic heart disease	Particulate matter pollution	Male	23297 ( 11049 to 37712 )	5256 ( 3116 to 7643 )	1388 ( 658 to 2252 )	371 ( 219 to 540 )	400 ( 166 to 765 )	265 ( 124 to 461 )	22896 ( 10863 to 37080 )	4991 ( 2962 to 7274 )	268.323 ( 127.142 to 435.424 )	31.824 ( 18.805 to 46.367 )	4323.827 ( 2049.761 to 7001.629 )	467.242 ( 277.247 to 679.608 )	72.553 ( 30.148 to 139.003 )	24.113 ( 11.281 to 42 )	4251.275 ( 2016.196 to 6886.643 )	443.129 ( 263.202 to 645.868 )	-6.87 (-7.14 to -6.6)	-7.18 (-7.42 to -6.94)	-3.56 (-3.72 to -3.41)	-7.28 (-7.53 to -7.04)	-77.439	-73.271	-33.75	-78.201
601	Syrian Arab Republic	Ischemic heart disease	Particulate matter pollution	Both	54580 ( 36753 to 76172 )	126856 ( 83197 to 181031 )	3055 ( 2068 to 4220 )	6917 ( 4592 to 9796 )	524 ( 292 to 856 )	1496 ( 841 to 2292 )	54056 ( 36379 to 75371 )	125360 ( 82338 to 179133 )	610.976 ( 415.312 to 839.499 )	615.429 ( 414.096 to 861.607 )	9971.867 ( 6741.86 to 13844.815 )	9492.083 ( 6298.673 to 13415.121 )	95.395 ( 53.019 to 155.692 )	105.359 ( 59.175 to 161.068 )	9876.472 ( 6673.427 to 13699.592 )	9386.724 ( 6235.874 to 13284.275 )	-0.13 (-0.32 to 0.06)	-0.37 (-0.56 to -0.18)	0.55 (0.34 to 0.75)	-0.38 (-0.57 to -0.19)	132.422	126.416	185.496	131.908
602	Syrian Arab Republic	Ischemic heart disease	Particulate matter pollution	Female	22550 ( 15241 to 31375 )	49871 ( 32587 to 70959 )	1346 ( 911 to 1862 )	2807 ( 1851 to 3980 )	177 ( 98 to 287 )	529 ( 293 to 827 )	22373 ( 15104 to 31126 )	49343 ( 32211 to 70318 )	602 ( 408.3 to 830.31 )	623.326 ( 415.989 to 875.152 )	9192.02 ( 6224.209 to 12745.09 )	8763.403 ( 5796.068 to 12368.062 )	69.344 ( 38.205 to 112.692 )	77.452 ( 42.935 to 120.517 )	9122.676 ( 6170.736 to 12648.597 )	8685.951 ( 5740.524 to 12274.579 )	-0.03 (-0.23 to 0.17)	-0.38 (-0.55 to -0.22)	0.6 (0.39 to 0.81)	-0.39 (-0.56 to -0.23)	121.157	108.544	198.87	120.547
603	Syrian Arab Republic	Ischemic heart disease	Particulate matter pollution	Male	32030 ( 21288 to 45136 )	76984 ( 50215 to 111292 )	1709 ( 1140 to 2396 )	4110 ( 2699 to 5889 )	348 ( 192 to 570 )	967 ( 535 to 1486 )	31683 ( 21023 to 44709 )	76017 ( 49477 to 110053 )	620.388 ( 415.215 to 866.511 )	646.212 ( 428.538 to 916.081 )	10662.15 ( 7112.991 to 14979.983 )	10544.666 ( 6928.744 to 15115.151 )	118.156 ( 65.254 to 193.865 )	129.978 ( 71.834 to 199.335 )	10543.994 ( 7022.963 to 14830.77 )	10414.688 ( 6828.795 to 14950.44 )	0.03 (-0.2 to 0.26)	-0.2 (-0.41 to 0.01)	0.54 (0.34 to 0.74)	-0.21 (-0.42 to 0)	140.35	140.492	177.874	139.93
604	Taiwan (Province of China)	Ischemic heart disease	Particulate matter pollution	Both	34826 ( 15424 to 56215 )	35554 ( 25131 to 46753 )	1876 ( 833 to 3037 )	2217 ( 1539 to 2925 )	1198 ( 483 to 2226 )	2595 ( 1405 to 4166 )	33628 ( 14918 to 54486 )	32959 ( 23143 to 43503 )	134.581 ( 59.811 to 217.984 )	38.773 ( 26.977 to 51.105 )	2110.635 ( 936.32 to 3406.572 )	628.209 ( 444.478 to 825.372 )	67.072 ( 27.084 to 125.117 )	46.245 ( 24.997 to 74.212 )	2043.563 ( 907.668 to 3310.108 )	581.964 ( 409.057 to 767.667 )	-3.55 (-3.85 to -3.24)	-3.42 (-3.72 to -3.13)	-0.85 (-1.13 to -0.56)	-3.56 (-3.86 to -3.26)	2.09	18.177	116.611	-1.989
605	Taiwan (Province of China)	Ischemic heart disease	Particulate matter pollution	Female	14185 ( 6379 to 22720 )	13496 ( 9259 to 18072 )	846 ( 381 to 1361 )	941 ( 632 to 1271 )	432 ( 173 to 808 )	1138 ( 613 to 1836 )	13752 ( 6197 to 22096 )	12358 ( 8400 to 16696 )	126.532 ( 56.788 to 203.91 )	29.062 ( 19.616 to 39.201 )	1876.665 ( 843.081 to 3011.104 )	430.36 ( 296.173 to 575.547 )	52.929 ( 21.296 to 99.196 )	37.111 ( 19.943 to 59.826 )	1823.735 ( 820.464 to 2934.228 )	393.249 ( 268.208 to 530.715 )	-4.3 (-4.6 to -3.99)	-4.23 (-4.53 to -3.92)	-0.76 (-1.03 to -0.48)	-4.42 (-4.73 to -4.11)	-4.857	11.229	163.426	-10.137
606	Taiwan (Province of China)	Ischemic heart disease	Particulate matter pollution	Male	20642 ( 8889 to 33829 )	22057 ( 15615 to 29308 )	1029 ( 446 to 1691 )	1276 ( 892 to 1705 )	766 ( 299 to 1414 )	1456 ( 778 to 2351 )	19876 ( 8592 to 32700 )	20601 ( 14503 to 27541 )	139.007 ( 60.588 to 227.535 )	50.612 ( 35.431 to 67.582 )	2278.009 ( 985.476 to 3725.855 )	860.437 ( 608.553 to 1142.751 )	79.861 ( 31.405 to 148.649 )	57.166 ( 30.48 to 92.271 )	2198.148 ( 954.536 to 3606.701 )	803.272 ( 565.17 to 1073.292 )	-2.75 (-3.06 to -2.43)	-2.65 (-2.95 to -2.35)	-0.7 (-1 to -0.41)	-2.75 (-3.06 to -2.44)	6.855	24.004	90.078	3.648
607	Tajikistan	Ischemic heart disease	Particulate matter pollution	Both	42405 ( 30998 to 53681 )	54482 ( 39399 to 71354 )	2484 ( 1807 to 3162 )	3031 ( 2181 to 3960 )	467 ( 252 to 738 )	813 ( 448 to 1305 )	41937 ( 30650 to 53131 )	53669 ( 38727 to 70351 )	860.91 ( 625.276 to 1097.614 )	658.431 ( 471.872 to 858.015 )	14013.665 ( 10230.026 to 17765.001 )	10349.941 ( 7467.993 to 13517.228 )	153.464 ( 82.774 to 241.737 )	144.718 ( 79.999 to 231.641 )	13860.201 ( 10119.035 to 17586.594 )	10205.223 ( 7344.173 to 13330.607 )	-1.14 (-1.5 to -0.79)	-1.25 (-1.61 to -0.89)	-0.28 (-0.36 to -0.19)	-1.26 (-1.62 to -0.9)	28.48	22.021	74.09	27.975
608	Tajikistan	Ischemic heart disease	Particulate matter pollution	Female	21919 ( 15924 to 28263 )	26713 ( 18743 to 35570 )	1340 ( 967 to 1731 )	1526 ( 1065 to 2030 )	241 ( 132 to 381 )	351 ( 197 to 563 )	21678 ( 15747 to 27971 )	26362 ( 18464 to 35140 )	769.125 ( 553.67 to 992.875 )	637.231 ( 443.766 to 846.407 )	12210.095 ( 8862.187 to 15729.166 )	9912.108 ( 6949.227 to 13159.585 )	133.329 ( 73.004 to 210.407 )	123.106 ( 69.199 to 196.021 )	12076.766 ( 8762.709 to 15567.62 )	9789.002 ( 6852.389 to 13013.9 )	-0.95 (-1.33 to -0.57)	-1.04 (-1.43 to -0.66)	-0.36 (-0.48 to -0.24)	-1.05 (-1.44 to -0.67)	21.871	13.881	45.643	21.607
609	Tajikistan	Ischemic heart disease	Particulate matter pollution	Male	20486 ( 14822 to 26284 )	27769 ( 19554 to 37977 )	1144 ( 822 to 1472 )	1505 ( 1060 to 2049 )	226 ( 121 to 363 )	461 ( 250 to 747 )	20260 ( 14640 to 25991 )	27307 ( 19167 to 37390 )	1001.562 ( 718.258 to 1290.69 )	683.07 ( 481.501 to 924.142 )	16674.748 ( 12051.728 to 21421.494 )	10833.63 ( 7647.554 to 14720.425 )	183.296 ( 97.743 to 292.408 )	167.17 ( 90.13 to 270.432 )	16491.452 ( 11904.053 to 21185.348 )	10666.46 ( 7505.046 to 14509.41 )	-1.47 (-1.77 to -1.16)	-1.57 (-1.89 to -1.25)	-0.4 (-0.49 to -0.3)	-1.58 (-1.9 to -1.26)	35.551	31.556	103.982	34.783
610	Thailand	Ischemic heart disease	Particulate matter pollution	Both	132578 ( 92183 to 181367 )	202461 ( 132961 to 289820 )	7472 ( 5153 to 10278 )	12019 ( 7784 to 17230 )	4179 ( 2348 to 6551 )	11363 ( 6315 to 18194 )	128399 ( 88660 to 176696 )	191097 ( 124139 to 275600 )	238.053 ( 163.758 to 327.494 )	87.128 ( 56.453 to 124.808 )	3775.082 ( 2624.909 to 5161.754 )	1456.384 ( 956.384 to 2083.031 )	117.042 ( 66.089 to 183.092 )	82.301 ( 45.774 to 131.703 )	3658.041 ( 2524.751 to 5030.203 )	1374.084 ( 892.573 to 1979.772 )	-4.03 (-4.4 to -3.65)	-3.81 (-4.17 to -3.45)	-1.33 (-1.49 to -1.16)	-3.92 (-4.29 to -3.55)	52.711	60.854	171.907	48.831
611	Thailand	Ischemic heart disease	Particulate matter pollution	Female	64484 ( 41398 to 91957 )	94305 ( 57892 to 138817 )	3948 ( 2511 to 5660 )	6142 ( 3684 to 9138 )	1921 ( 1084 to 3022 )	5167 ( 2898 to 8218 )	62563 ( 39695 to 89692 )	89138 ( 53327 to 133163 )	219.189 ( 139.623 to 313.864 )	77.387 ( 46.455 to 115.077 )	3335.803 ( 2144.533 to 4753.952 )	1208.942 ( 742.744 to 1778.198 )	98.202 ( 55.62 to 154.06 )	66.831 ( 37.484 to 106.163 )	3237.6 ( 2057.879 to 4637.088 )	1142.111 ( 683.744 to 1705.267 )	-4.19 (-4.64 to -3.73)	-4.06 (-4.5 to -3.63)	-1.47 (-1.65 to -1.29)	-4.17 (-4.62 to -3.72)	46.246	55.572	168.974	42.477
612	Thailand	Ischemic heart disease	Particulate matter pollution	Male	68094 ( 43979 to 98630 )	108155 ( 68935 to 161635 )	3524 ( 2255 to 5152 )	5877 ( 3690 to 8894 )	2258 ( 1238 to 3565 )	6196 ( 3361 to 10076 )	65836 ( 42216 to 96327 )	101959 ( 64080 to 154747 )	262.725 ( 167.494 to 382.863 )	98.503 ( 61.888 to 149.032 )	4306.15 ( 2778.397 to 6231.354 )	1747.08 ( 1114.094 to 2610.774 )	139.537 ( 77.216 to 220.043 )	101.24 ( 55.043 to 164.477 )	4166.613 ( 2665.732 to 6085.356 )	1645.84 ( 1034.852 to 2497.492 )	-3.86 (-4.17 to -3.56)	-3.57 (-3.87 to -3.28)	-1.2 (-1.36 to -1.05)	-3.68 (-3.99 to -3.38)	58.832	66.771	174.402	54.868
613	Timor-Leste	Ischemic heart disease	Particulate matter pollution	Both	1498 ( 1060 to 2088 )	6596 ( 4063 to 9345 )	77 ( 54 to 106 )	355 ( 218 to 502 )	23 ( 13 to 37 )	96 ( 51 to 155 )	1474 ( 1038 to 2063 )	6500 ( 3986 to 9225 )	368.03 ( 259.639 to 508.196 )	419.585 ( 258.911 to 592.663 )	6247.611 ( 4431.177 to 8647.92 )	6814.669 ( 4208.559 to 9637.876 )	100.051 ( 56.19 to 155.846 )	96.508 ( 52.043 to 156.102 )	6147.559 ( 4342.236 to 8541.218 )	6718.161 ( 4130.658 to 9517.093 )	0.48 (0.39 to 0.58)	0.32 (0.22 to 0.42)	-0.25 (-0.38 to -0.12)	0.33 (0.23 to 0.43)	340.32	361.039	317.391	340.977
614	Timor-Leste	Ischemic heart disease	Particulate matter pollution	Female	796 ( 519 to 1157 )	2942 ( 1830 to 4272 )	42 ( 27 to 61 )	161 ( 100 to 234 )	8 ( 5 to 13 )	37 ( 20 to 59 )	787 ( 511 to 1148 )	2905 ( 1799 to 4230 )	396.883 ( 258.323 to 574.798 )	372.576 ( 231.499 to 539.946 )	6711.241 ( 4392.932 to 9719.45 )	5939.1 ( 3694.416 to 8598.802 )	73.615 ( 41.031 to 115.415 )	72.839 ( 39.452 to 116.434 )	6637.626 ( 4323.991 to 9639.276 )	5866.26 ( 3634.442 to 8516.134 )	-0.27 (-0.37 to -0.16)	-0.48 (-0.58 to -0.37)	-0.13 (-0.22 to -0.05)	-0.48 (-0.59 to -0.38)	269.598	283.333	362.5	269.123
615	Timor-Leste	Ischemic heart disease	Particulate matter pollution	Male	702 ( 443 to 1027 )	3654 ( 2002 to 5509 )	35 ( 22 to 51 )	194 ( 106 to 291 )	15 ( 8 to 24 )	59 ( 31 to 97 )	687 ( 429 to 1010 )	3595 ( 1960 to 5435 )	339.278 ( 217.251 to 489.737 )	469.819 ( 260.677 to 702.377 )	5792.031 ( 3708.699 to 8392.518 )	7745.127 ( 4277.066 to 11623.843 )	126.005 ( 69.679 to 199.924 )	121.724 ( 63.681 to 199.383 )	5666.026 ( 3591.438 to 8254.81 )	7623.404 ( 4187.611 to 11472.462 )	1.2 (1.1 to 1.3)	1.09 (0.98 to 1.2)	-0.23 (-0.37 to -0.1)	1.11 (1 to 1.22)	420.513	454.286	293.333	423.29
616	Togo	Ischemic heart disease	Particulate matter pollution	Both	7674 ( 5431 to 10309 )	22644 ( 14702 to 32299 )	395 ( 279 to 530 )	1137 ( 740 to 1617 )	115 ( 64 to 183 )	373 ( 207 to 586 )	7559 ( 5335 to 10166 )	22270 ( 14352 to 31913 )	365.626 ( 259.615 to 492.638 )	369.059 ( 243.028 to 521.047 )	6291.601 ( 4465.126 to 8456.213 )	6284.8 ( 4121.821 to 8900.159 )	94.143 ( 52.741 to 149.512 )	101.38 ( 56.681 to 158.751 )	6197.458 ( 4385.385 to 8340.427 )	6183.42 ( 4029.179 to 8794.928 )	-0.22 (-0.43 to -0.02)	-0.26 (-0.48 to -0.04)	0.22 (0.15 to 0.28)	-0.27 (-0.49 to -0.05)	195.074	187.848	224.348	194.616
617	Togo	Ischemic heart disease	Particulate matter pollution	Female	3792 ( 2460 to 5455 )	11661 ( 7072 to 17279 )	201 ( 130 to 289 )	612 ( 372 to 903 )	38 ( 21 to 60 )	150 ( 84 to 236 )	3754 ( 2427 to 5413 )	11511 ( 6919 to 17127 )	355.533 ( 230.003 to 513.701 )	329.326 ( 202.024 to 483.181 )	6026.474 ( 3910.628 to 8674.829 )	5479.033 ( 3351.86 to 8069.373 )	61.101 ( 34.235 to 97.186 )	70.233 ( 39.827 to 110.805 )	5965.373 ( 3856.813 to 8608.183 )	5408.799 ( 3281.148 to 7998.016 )	-0.37 (-0.48 to -0.27)	-0.43 (-0.54 to -0.32)	0.47 (0.39 to 0.55)	-0.44 (-0.55 to -0.33)	207.516	204.478	294.737	206.633
618	Togo	Ischemic heart disease	Particulate matter pollution	Male	3882 ( 2552 to 5561 )	10983 ( 6758 to 16382 )	194 ( 127 to 278 )	524 ( 324 to 783 )	77 ( 42 to 124 )	224 ( 122 to 357 )	3805 ( 2482 to 5478 )	10759 ( 6566 to 16151 )	376.442 ( 248.317 to 538.536 )	434.451 ( 274.186 to 640.764 )	6572.779 ( 4340.547 to 9386.693 )	7515.785 ( 4709.816 to 11115.764 )	130.501 ( 71.626 to 209.054 )	149.376 ( 82.16 to 236.43 )	6442.277 ( 4223.334 to 9248.684 )	7366.409 ( 4579.885 to 10957.952 )	0.13 (-0.19 to 0.44)	0.09 (-0.23 to 0.42)	0.46 (0.38 to 0.55)	0.09 (-0.25 to 0.42)	182.921	170.103	190.909	182.76
619	Tokelau	Ischemic heart disease	Particulate matter pollution	Both	2 ( 0 to 7 )	2 ( 0 to 4 )	0 ( 0 to 0 )	0 ( 0 to 0 )	0 ( 0 to 0 )	0 ( 0 to 0 )	2 ( 0 to 7 )	1 ( 0 to 4 )	65.912 ( 2.419 to 225.623 )	47.91 ( 0.352 to 122.35 )	1129.067 ( 41.49 to 3869.774 )	793.751 ( 5.798 to 2027.325 )	11.545 ( 0.372 to 39.726 )	11.342 ( 0.087 to 29.931 )	1117.522 ( 41.062 to 3833.201 )	782.409 ( 5.717 to 2000.15 )	-1.7 (-2 to -1.39)	-1.81 (-2.11 to -1.5)	-0.72 (-1.03 to -0.4)	-1.82 (-2.13 to -1.51)	0	NA	NA	-50
620	Tokelau	Ischemic heart disease	Particulate matter pollution	Female	1 ( 0 to 3 )	1 ( 0 to 2 )	0 ( 0 to 0 )	0 ( 0 to 0 )	0 ( 0 to 0 )	0 ( 0 to 0 )	1 ( 0 to 3 )	1 ( 0 to 2 )	63.338 ( 2.27 to 224.225 )	44.176 ( 0.357 to 114.833 )	1042.659 ( 37.475 to 3715.515 )	701.644 ( 5.677 to 1831.618 )	8.954 ( 0.294 to 31.373 )	8.997 ( 0.075 to 23.567 )	1033.705 ( 37.13 to 3686.206 )	692.647 ( 5.596 to 1808.141 )	-1.84 (-2.15 to -1.53)	-1.96 (-2.26 to -1.65)	-0.61 (-0.91 to -0.3)	-1.97 (-2.28 to -1.67)	0	NA	NA	0
621	Tokelau	Ischemic heart disease	Particulate matter pollution	Male	1 ( 0 to 4 )	1 ( 0 to 2 )	0 ( 0 to 0 )	0 ( 0 to 0 )	0 ( 0 to 0 )	0 ( 0 to 0 )	1 ( 0 to 4 )	1 ( 0 to 2 )	67.887 ( 2.349 to 231.337 )	52.05 ( 0.338 to 133.968 )	1203.261 ( 41.649 to 4092.116 )	895.225 ( 5.807 to 2296.093 )	14.314 ( 0.457 to 49.018 )	14.082 ( 0.096 to 37.199 )	1188.946 ( 41.096 to 4049.373 )	881.143 ( 5.7 to 2260.977 )	-1.5 (-1.79 to -1.2)	-1.6 (-1.9 to -1.3)	-0.69 (-1 to -0.37)	-1.61 (-1.91 to -1.31)	0	NA	NA	0
622	Tonga	Ischemic heart disease	Particulate matter pollution	Both	363 ( 254 to 489 )	373 ( 219 to 557 )	19 ( 13 to 25 )	22 ( 13 to 32 )	8 ( 4 to 12 )	9 ( 4 to 15 )	355 ( 248 to 480 )	364 ( 213 to 545 )	336.123 ( 231.609 to 453.349 )	232.858 ( 136.825 to 347.703 )	5868.677 ( 4089.838 to 7904.786 )	3936.115 ( 2313.95 to 5876.551 )	125.213 ( 70.708 to 196.453 )	91.64 ( 45.886 to 155.341 )	5743.464 ( 3990.695 to 7760.264 )	3844.475 ( 2247.392 to 5748.246 )	-1.01 (-1.17 to -0.85)	-1.13 (-1.29 to -0.96)	-0.99 (-1.07 to -0.91)	-1.13 (-1.3 to -0.96)	2.755	15.789	12.5	2.535
623	Tonga	Ischemic heart disease	Particulate matter pollution	Female	110 ( 71 to 161 )	134 ( 77 to 211 )	6 ( 4 to 9 )	9 ( 5 to 14 )	3 ( 2 to 5 )	4 ( 2 to 7 )	107 ( 68 to 157 )	130 ( 74 to 206 )	213.422 ( 134.773 to 311.533 )	161.367 ( 92.34 to 253.669 )	3557.898 ( 2279.122 to 5190.107 )	2550.242 ( 1461.549 to 4006.607 )	100.719 ( 56.48 to 158.516 )	76.21 ( 39.374 to 128.219 )	3457.179 ( 2197.802 to 5067.621 )	2474.032 ( 1407.596 to 3914.097 )	-0.46 (-0.64 to -0.28)	-0.68 (-0.85 to -0.51)	-0.85 (-0.93 to -0.77)	-0.68 (-0.85 to -0.5)	21.818	50	33.333	21.495
624	Tonga	Ischemic heart disease	Particulate matter pollution	Male	252 ( 173 to 349 )	239 ( 133 to 361 )	13 ( 9 to 17 )	13 ( 7 to 20 )	4 ( 2 to 7 )	5 ( 2 to 8 )	248 ( 169 to 343 )	234 ( 130 to 354 )	481.824 ( 327.439 to 667.498 )	325.119 ( 181.894 to 490.563 )	8393.848 ( 5740.09 to 11602.069 )	5596.122 ( 3124.355 to 8453.44 )	151.229 ( 84.166 to 240.48 )	109.997 ( 51.412 to 187.698 )	8242.619 ( 5617.388 to 11406.34 )	5486.125 ( 3054.092 to 8296.789 )	-1.22 (-1.43 to -1.01)	-1.23 (-1.45 to -1.02)	-1.02 (-1.1 to -0.94)	-1.24 (-1.46 to -1.02)	-5.159	0	25	-5.645
625	Trinidad and Tobago	Ischemic heart disease	Particulate matter pollution	Both	5156 ( 992 to 10176 )	6700 ( 2434 to 12193 )	285 ( 55 to 563 )	377 ( 137 to 683 )	86 ( 17 to 190 )	244 ( 72 to 496 )	5071 ( 978 to 10000 )	6456 ( 2353 to 11748 )	334.691 ( 64.298 to 661.771 )	159.133 ( 57.967 to 287.762 )	5406.245 ( 1039.924 to 10681.474 )	2700.132 ( 980.575 to 4907.102 )	84.425 ( 16.4 to 187.694 )	97.636 ( 28.631 to 198.392 )	5321.821 ( 1025.78 to 10508.583 )	2602.496 ( 948.53 to 4729.499 )	-2.84 (-3.13 to -2.55)	-2.79 (-3.1 to -2.49)	0.45 (0.3 to 0.6)	-2.88 (-3.19 to -2.57)	29.946	32.281	183.721	27.312
626	Trinidad and Tobago	Ischemic heart disease	Particulate matter pollution	Female	2382 ( 466 to 4739 )	2849 ( 1021 to 5170 )	139 ( 27 to 277 )	177 ( 63 to 319 )	32 ( 6 to 71 )	95 ( 28 to 194 )	2350 ( 460 to 4681 )	2754 ( 988 to 4990 )	298.665 ( 57.885 to 594.874 )	132.857 ( 47.696 to 239.981 )	4673.006 ( 912.604 to 9301.322 )	2121.806 ( 760.473 to 3849.746 )	59.793 ( 11.861 to 132.608 )	70.493 ( 20.764 to 144.493 )	4613.213 ( 901.994 to 9192.877 )	2051.313 ( 735.767 to 3715.788 )	-3 (-3.29 to -2.71)	-3.11 (-3.42 to -2.79)	0.5 (0.35 to 0.64)	-3.19 (-3.51 to -2.87)	19.605	27.338	196.875	17.191
627	Trinidad and Tobago	Ischemic heart disease	Particulate matter pollution	Male	2774 ( 528 to 5479 )	3851 ( 1382 to 7076 )	146 ( 28 to 289 )	200 ( 72 to 366 )	53 ( 10 to 120 )	149 ( 43 to 304 )	2721 ( 519 to 5381 )	3702 ( 1335 to 6804 )	378.623 ( 72.511 to 749.258 )	189.168 ( 68.307 to 344.039 )	6253.861 ( 1193.454 to 12360.644 )	3342.93 ( 1200.379 to 6124.876 )	113.341 ( 21.797 to 254.58 )	128.951 ( 37.382 to 262.463 )	6140.52 ( 1174.445 to 12152.708 )	3213.979 ( 1159.501 to 5887.875 )	-2.77 (-3.08 to -2.45)	-2.6 (-2.91 to -2.28)	0.41 (0.26 to 0.56)	-2.68 (-3 to -2.36)	38.825	36.986	181.132	36.053
631	Tunisia	Ischemic heart disease	Particulate matter pollution	Both	31496 ( 20713 to 44131 )	63709 ( 38289 to 95786 )	1712 ( 1124 to 2403 )	3818 ( 2289 to 5721 )	490 ( 265 to 822 )	1334 ( 722 to 2216 )	31006 ( 20378 to 43481 )	62375 ( 37086 to 94148 )	375.115 ( 244.024 to 527.864 )	265.814 ( 159.841 to 396.908 )	5956.724 ( 3898.874 to 8359.138 )	4122.952 ( 2485.112 to 6179.833 )	87.21 ( 47.344 to 145.961 )	82.931 ( 44.822 to 137.505 )	5869.514 ( 3838.189 to 8244.655 )	4040.021 ( 2410.568 to 6079.205 )	-1.31 (-1.56 to -1.05)	-1.39 (-1.64 to -1.13)	-0.16 (-0.36 to 0.05)	-1.41 (-1.67 to -1.15)	102.276	123.014	172.245	101.171
632	Tunisia	Ischemic heart disease	Particulate matter pollution	Female	11994 ( 7322 to 17736 )	25073 ( 14301 to 38876 )	671 ( 409 to 995 )	1596 ( 910 to 2470 )	169 ( 91 to 283 )	527 ( 281 to 886 )	11825 ( 7195 to 17497 )	24545 ( 13837 to 38306 )	308.509 ( 188.044 to 458.687 )	204.328 ( 116.73 to 315.677 )	4815.087 ( 2940.18 to 7133.787 )	3082.257 ( 1762.746 to 4769.371 )	64.242 ( 34.679 to 107.259 )	62.926 ( 33.517 to 105.569 )	4750.845 ( 2892.533 to 7043.492 )	3019.331 ( 1707.16 to 4700.817 )	-1.43 (-1.65 to -1.21)	-1.54 (-1.77 to -1.32)	-0.09 (-0.28 to 0.11)	-1.57 (-1.79 to -1.34)	109.046	137.854	211.834	107.569
633	Tunisia	Ischemic heart disease	Particulate matter pollution	Male	19501 ( 12625 to 27633 )	38637 ( 22425 to 59597 )	1041 ( 671 to 1477 )	2222 ( 1287 to 3399 )	321 ( 171 to 543 )	807 ( 439 to 1326 )	19180 ( 12383 to 27221 )	37830 ( 21741 to 58421 )	445.928 ( 286.257 to 632.115 )	342.449 ( 199.232 to 520.44 )	7086.721 ( 4572.414 to 10038.242 )	5322.666 ( 3100.897 to 8153.293 )	109.1 ( 58.436 to 183.806 )	105.14 ( 57.074 to 172.797 )	6977.621 ( 4492.677 to 9896.399 )	5217.526 ( 3011.597 to 8006.659 )	-1.13 (-1.41 to -0.86)	-1.2 (-1.47 to -0.92)	-0.09 (-0.3 to 0.12)	-1.22 (-1.49 to -0.94)	98.128	113.449	151.402	97.237
634	Turkey	Ischemic heart disease	Particulate matter pollution	Both	207152 ( 141262 to 281640 )	367619 ( 250329 to 490966 )	11346 ( 7672 to 15441 )	22569 ( 15395 to 30198 )	3380 ( 1849 to 5511 )	9438 ( 5372 to 14690 )	203771 ( 138491 to 277387 )	358181 ( 242846 to 479315 )	335.144 ( 225.619 to 456.239 )	219.596 ( 150.102 to 293.794 )	5580.841 ( 3794.95 to 7579.732 )	3363.829 ( 2296.075 to 4491.87 )	90.037 ( 49.211 to 146.35 )	83 ( 47.277 to 129.157 )	5490.804 ( 3722.535 to 7466.682 )	3280.829 ( 2230.218 to 4389.673 )	-1.06 (-1.44 to -0.68)	-1.5 (-1.81 to -1.19)	-0.24 (-0.35 to -0.12)	-1.52 (-1.84 to -1.21)	77.463	98.916	179.231	75.776
635	Turkey	Ischemic heart disease	Particulate matter pollution	Female	85126 ( 55070 to 119622 )	160100 ( 106951 to 219092 )	5192 ( 3332 to 7296 )	10952 ( 7309 to 15051 )	1446 ( 780 to 2360 )	4056 ( 2266 to 6395 )	83679 ( 53882 to 117684 )	156044 ( 103907 to 214359 )	277.35 ( 177.72 to 389.601 )	189.975 ( 126.97 to 261.046 )	4305.961 ( 2783.399 to 6045.605 )	2674.694 ( 1788.819 to 3661.035 )	71.284 ( 38.459 to 116.059 )	64.995 ( 36.346 to 102.445 )	4234.678 ( 2724.73 to 5950.121 )	2609.699 ( 1739.993 to 3585.089 )	-0.6 (-1.16 to -0.04)	-1.19 (-1.61 to -0.77)	-0.29 (-0.41 to -0.18)	-1.21 (-1.64 to -0.78)	88.074	110.94	180.498	86.479
636	Turkey	Ischemic heart disease	Particulate matter pollution	Male	122026 ( 81892 to 171012 )	207519 ( 137749 to 284139 )	6153 ( 4111 to 8620 )	11617 ( 7769 to 15936 )	1934 ( 1056 to 3154 )	5383 ( 3090 to 8375 )	120092 ( 80493 to 168754 )	202137 ( 134020 to 277539 )	402.185 ( 267.913 to 562.408 )	254.163 ( 170.714 to 348.402 )	7025.41 ( 4704.213 to 9818.81 )	4157.583 ( 2774.011 to 5691.082 )	112.85 ( 61.552 to 183.356 )	105.215 ( 60.339 to 163.647 )	6912.56 ( 4620.945 to 9686.016 )	4052.368 ( 2699.66 to 5561.468 )	-1.52 (-1.69 to -1.35)	-1.76 (-1.95 to -1.58)	-0.2 (-0.32 to -0.08)	-1.8 (-1.99 to -1.61)	70.061	88.802	178.335	68.318
637	Turkmenistan	Ischemic heart disease	Particulate matter pollution	Both	16609 ( 5056 to 31484 )	31991 ( 17784 to 49514 )	931 ( 284 to 1771 )	1816 ( 1011 to 2815 )	158 ( 40 to 337 )	382 ( 175 to 660 )	16452 ( 5008 to 31175 )	31609 ( 17518 to 49007 )	513.395 ( 156.526 to 979.731 )	479.146 ( 267.589 to 741.717 )	8287.687 ( 2524.554 to 15754.289 )	7786.197 ( 4340.285 to 12033.313 )	78.039 ( 19.957 to 165.867 )	91.705 ( 41.683 to 158.244 )	8209.648 ( 2500.924 to 15603.812 )	7694.493 ( 4278.938 to 11911.089 )	-0.96 (-1.26 to -0.66)	-0.9 (-1.2 to -0.6)	0.77 (0.43 to 1.11)	-0.92 (-1.22 to -0.62)	92.612	95.059	141.772	92.129
638	Turkmenistan	Ischemic heart disease	Particulate matter pollution	Female	8919 ( 2720 to 16965 )	15974 ( 8880 to 24899 )	527 ( 161 to 1006 )	973 ( 541 to 1520 )	89 ( 23 to 188 )	197 ( 91 to 342 )	8830 ( 2693 to 16802 )	15777 ( 8754 to 24612 )	457.064 ( 139.526 to 873.926 )	413.413 ( 230.481 to 644.038 )	7153.969 ( 2182.928 to 13628.895 )	6570.83 ( 3658.982 to 10225.211 )	70.008 ( 18.051 to 147.921 )	79.536 ( 36.457 to 138.11 )	7083.961 ( 2160.943 to 13500.409 )	6491.294 ( 3609.963 to 10108.711 )	-1.04 (-1.36 to -0.73)	-0.97 (-1.28 to -0.66)	0.67 (0.31 to 1.02)	-0.99 (-1.3 to -0.67)	79.101	84.63	121.348	78.675
639	Turkmenistan	Ischemic heart disease	Particulate matter pollution	Male	7691 ( 2328 to 14512 )	16017 ( 8884 to 24903 )	404 ( 122 to 765 )	843 ( 471 to 1307 )	69 ( 17 to 151 )	185 ( 85 to 324 )	7622 ( 2308 to 14390 )	15832 ( 8783 to 24639 )	613.584 ( 186.069 to 1166.041 )	596.114 ( 335.536 to 921.115 )	10195.725 ( 3089.52 to 19296.514 )	9677.377 ( 5407.327 to 14995.253 )	91.654 ( 23.029 to 199.246 )	108.506 ( 48.813 to 189.918 )	10104.071 ( 3062.653 to 19135.72 )	9568.87 ( 5346.865 to 14837.467 )	-0.88 (-1.19 to -0.57)	-0.89 (-1.2 to -0.58)	0.76 (0.43 to 1.09)	-0.91 (-1.22 to -0.59)	108.256	108.663	168.116	107.715
640	Tuvalu	Ischemic heart disease	Particulate matter pollution	Both	69 ( 48 to 95 )	30 ( 15 to 50 )	3 ( 2 to 4 )	2 ( 1 to 3 )	1 ( 0 to 1 )	0 ( 0 to 1 )	69 ( 48 to 95 )	29 ( 15 to 50 )	513.871 ( 351.77 to 709.799 )	145.414 ( 74.569 to 247.007 )	9082.203 ( 6271.435 to 12526.207 )	2458.271 ( 1264.887 to 4181.042 )	76.438 ( 40.836 to 122.405 )	26.244 ( 11.075 to 47.634 )	9005.765 ( 6203.736 to 12433.334 )	2432.027 ( 1250.339 to 4137.646 )	-4.52 (-4.69 to -4.35)	-4.65 (-4.81 to -4.49)	-3.99 (-4.18 to -3.8)	-4.66 (-4.82 to -4.5)	-56.522	-33.333	-100	-57.971
641	Tuvalu	Ischemic heart disease	Particulate matter pollution	Female	33 ( 21 to 48 )	14 ( 6 to 24 )	2 ( 1 to 2 )	1 ( 0 to 1 )	0 ( 0 to 0 )	0 ( 0 to 0 )	33 ( 21 to 48 )	13 ( 6 to 24 )	475.375 ( 298.639 to 686.572 )	129.234 ( 61.504 to 227.039 )	8012.43 ( 5070.146 to 11624.602 )	2078.871 ( 981.844 to 3665.546 )	62.275 ( 33.221 to 100.382 )	21.229 ( 8.976 to 39.612 )	7950.155 ( 5019.525 to 11545.392 )	2057.642 ( 970.259 to 3635.987 )	-4.7 (-4.89 to -4.52)	-4.85 (-5.03 to -4.67)	-3.98 (-4.16 to -3.8)	-4.86 (-5.04 to -4.67)	-57.576	-50	NA	-60.606
642	Tuvalu	Ischemic heart disease	Particulate matter pollution	Male	36 ( 24 to 51 )	16 ( 8 to 28 )	2 ( 1 to 2 )	1 ( 0 to 1 )	0 ( 0 to 0 )	0 ( 0 to 0 )	36 ( 24 to 51 )	16 ( 8 to 28 )	554.902 ( 361.426 to 792.511 )	165.337 ( 83.436 to 287.287 )	10273.562 ( 6786.751 to 14614.337 )	2913.146 ( 1458.145 to 5058.421 )	96.589 ( 50.941 to 155.555 )	32.746 ( 13.895 to 59.617 )	10176.973 ( 6698.023 to 14497.367 )	2880.399 ( 1441.189 to 5010.587 )	-4.28 (-4.44 to -4.13)	-4.43 (-4.58 to -4.28)	-4.03 (-4.21 to -3.84)	-4.43 (-4.58 to -4.29)	-55.556	-50	NA	-55.556
643	Uganda	Ischemic heart disease	Particulate matter pollution	Both	26288 ( 17500 to 37455 )	55332 ( 36142 to 78959 )	1328 ( 878 to 1896 )	2867 ( 1870 to 4138 )	721 ( 409 to 1149 )	1573 ( 876 to 2502 )	25566 ( 16860 to 36678 )	53759 ( 34889 to 77296 )	220.124 ( 144.703 to 314.366 )	221.145 ( 144.052 to 321.142 )	3856.695 ( 2562.568 to 5488.529 )	3814.381 ( 2499.462 to 5465.49 )	104.926 ( 59.659 to 166.796 )	106.619 ( 59.75 to 169.306 )	3751.769 ( 2470.03 to 5374.617 )	3707.762 ( 2412.215 to 5350.353 )	-0.54 (-0.91 to -0.18)	-0.63 (-1.01 to -0.26)	-0.02 (-0.11 to 0.07)	-0.65 (-1.03 to -0.27)	110.484	115.889	118.169	110.275
644	Uganda	Ischemic heart disease	Particulate matter pollution	Female	10632 ( 5992 to 16704 )	24434 ( 14170 to 39121 )	581 ( 320 to 922 )	1381 ( 784 to 2248 )	262 ( 147 to 419 )	677 ( 377 to 1089 )	10370 ( 5735 to 16425 )	23757 ( 13520 to 38381 )	191.002 ( 103.883 to 305.557 )	181.822 ( 102.392 to 298.345 )	3127.361 ( 1748.324 to 4937.06 )	2955.693 ( 1706.745 to 4758.134 )	74.567 ( 41.95 to 118.844 )	79.105 ( 44.325 to 126.989 )	3052.794 ( 1676.228 to 4856.962 )	2876.588 ( 1631.514 to 4671.831 )	-0.78 (-1.18 to -0.37)	-0.83 (-1.24 to -0.41)	0.1 (0.01 to 0.2)	-0.85 (-1.27 to -0.42)	129.816	137.694	158.397	129.094
645	Uganda	Ischemic heart disease	Particulate matter pollution	Male	15655 ( 9077 to 24064 )	30897 ( 18698 to 45944 )	747 ( 427 to 1159 )	1486 ( 887 to 2227 )	459 ( 258 to 740 )	895 ( 488 to 1440 )	15196 ( 8669 to 23639 )	30002 ( 17867 to 45050 )	250.534 ( 143.412 to 388.435 )	280 ( 167.695 to 418.966 )	4611.154 ( 2678.127 to 7083.818 )	5009.499 ( 3037.638 to 7434.679 )	138.671 ( 77.998 to 223.537 )	147.495 ( 80.935 to 236.685 )	4472.483 ( 2554.569 to 6950.568 )	4862.004 ( 2903.711 to 7287.452 )	-0.1 (-0.42 to 0.23)	-0.26 (-0.6 to 0.08)	0.12 (0.02 to 0.22)	-0.27 (-0.62 to 0.07)	97.362	98.929	94.989	97.434
646	Ukraine	Ischemic heart disease	Particulate matter pollution	Both	940214 ( 527235 to 1365639 )	690607 ( 374446 to 1100400 )	57212 ( 31979 to 83102 )	44628 ( 24477 to 71387 )	12082 ( 5608 to 20604 )	7368 ( 3434 to 12519 )	928132 ( 520862 to 1347075 )	683240 ( 370488 to 1089913 )	718.13 ( 399.405 to 1044.965 )	435.982 ( 239.07 to 698.374 )	10828.943 ( 6053.207 to 15743.153 )	6632.16 ( 3597.505 to 10578.901 )	134.494 ( 62.742 to 228.726 )	70.181 ( 32.717 to 119.274 )	10694.449 ( 5980.253 to 15538.095 )	6561.979 ( 3559.504 to 10479.202 )	-2.49 (-3.12 to -1.85)	-2.4 (-3.03 to -1.78)	-2.31 (-2.48 to -2.14)	-2.4 (-3.03 to -1.77)	-26.548	-21.995	-39.017	-26.385
647	Ukraine	Ischemic heart disease	Particulate matter pollution	Female	567283 ( 317417 to 822381 )	384878 ( 204364 to 646741 )	36889 ( 20543 to 53503 )	27124 ( 14493 to 45433 )	7934 ( 3734 to 13564 )	4619 ( 2155 to 7853 )	559349 ( 312823 to 809935 )	380259 ( 201551 to 640929 )	649.783 ( 360.414 to 944.478 )	381.946 ( 203.765 to 641.249 )	9403.986 ( 5248.364 to 13650.427 )	5488.963 ( 2908.922 to 9247.186 )	127.657 ( 60.214 to 218.107 )	66.874 ( 31.166 to 113.993 )	9276.329 ( 5173.37 to 13451.545 )	5422.089 ( 2868.399 to 9162.16 )	-2.64 (-3.27 to -2.01)	-2.63 (-3.23 to -2.02)	-2.28 (-2.44 to -2.11)	-2.63 (-3.24 to -2.02)	-32.154	-26.471	-41.782	-32.018
648	Ukraine	Ischemic heart disease	Particulate matter pollution	Male	372932 ( 208106 to 545493 )	305730 ( 155323 to 507672 )	20324 ( 11316 to 29728 )	17504 ( 9024 to 28727 )	4148 ( 1863 to 7151 )	2748 ( 1268 to 4723 )	368784 ( 205845 to 539805 )	302981 ( 153755 to 503904 )	874.639 ( 484.775 to 1279.954 )	536.112 ( 278.992 to 873.47 )	13805.74 ( 7679.492 to 20198.541 )	8584.316 ( 4397.054 to 14166.565 )	148.459 ( 67.139 to 253.33 )	75.601 ( 34.761 to 129.379 )	13657.28 ( 7596.909 to 19992.265 )	8508.715 ( 4354.564 to 14062.196 )	-2.4 (-3.04 to -1.76)	-2.26 (-2.9 to -1.63)	-2.42 (-2.59 to -2.25)	-2.26 (-2.9 to -1.62)	-18.02	-13.875	-33.751	-17.843
649	United Arab Emirates	Ischemic heart disease	Particulate matter pollution	Both	3726 ( 2585 to 5095 )	11714 ( 8037 to 15890 )	184 ( 128 to 251 )	527 ( 361 to 714 )	46 ( 26 to 72 )	379 ( 214 to 591 )	3680 ( 2552 to 5044 )	11334 ( 7729 to 15429 )	649.89 ( 453.119 to 884.381 )	432.741 ( 297.554 to 581.923 )	11630.739 ( 8097.078 to 15848.201 )	6862.389 ( 4740.266 to 9205.772 )	149.567 ( 85.015 to 235.36 )	154.608 ( 87.212 to 240.416 )	11481.172 ( 7987.258 to 15686.159 )	6707.781 ( 4615.845 to 9022.554 )	0.59 (-0.06 to 1.24)	-0.07 (-0.65 to 0.51)	0.25 (0.1 to 0.41)	-0.08 (-0.66 to 0.51)	214.385	186.413	723.913	207.989
650	United Arab Emirates	Ischemic heart disease	Particulate matter pollution	Female	1513 ( 1023 to 2130 )	4815 ( 3251 to 6594 )	77 ( 52 to 109 )	237 ( 160 to 323 )	14 ( 8 to 22 )	61 ( 33 to 97 )	1499 ( 1011 to 2114 )	4754 ( 3197 to 6513 )	596.222 ( 402.301 to 836.918 )	1130.302 ( 770.85 to 1529.07 )	10610.718 ( 7170.168 to 14905.26 )	17056.119 ( 11623.86 to 23071.194 )	104.939 ( 58.379 to 164.482 )	100.57 ( 56.286 to 158.841 )	10505.779 ( 7084.689 to 14788.747 )	16955.548 ( 11541.007 to 22943.823 )	4.6 (3.68 to 5.53)	3.74 (2.91 to 4.57)	0.02 (-0.13 to 0.18)	3.77 (2.94 to 4.61)	218.242	207.792	335.714	217.145
651	United Arab Emirates	Ischemic heart disease	Particulate matter pollution	Male	2213 ( 1500 to 3071 )	6899 ( 4518 to 9706 )	106 ( 72 to 147 )	290 ( 189 to 411 )	32 ( 18 to 50 )	319 ( 178 to 494 )	2181 ( 1477 to 3032 )	6580 ( 4278 to 9348 )	694.247 ( 472.642 to 960.1 )	284.677 ( 186.859 to 398.138 )	12415.757 ( 8448.414 to 17197.895 )	4472.22 ( 2948.986 to 6239.332 )	187.118 ( 105.445 to 298.415 )	168.784 ( 94.525 to 261.561 )	12228.639 ( 8309.224 to 16962.599 )	4303.435 ( 2820.147 to 6046.633 )	-1.61 (-2.27 to -0.95)	-2.21 (-2.85 to -1.57)	-0.23 (-0.34 to -0.11)	-2.26 (-2.91 to -1.6)	211.749	173.585	896.875	201.696
652	United Kingdom	Ischemic heart disease	Particulate matter pollution	Both	500986 ( 229412 to 816971 )	84187 ( 50231 to 122110 )	30047 ( 13768 to 49129 )	5746 ( 3412 to 8351 )	8280 ( 3351 to 15841 )	3328 ( 1555 to 5695 )	492706 ( 225077 to 802788 )	80859 ( 48215 to 117154 )	244.204 ( 111.928 to 399.764 )	29.589 ( 17.593 to 42.952 )	4091.335 ( 1873.149 to 6675.476 )	463.566 ( 276.997 to 671.648 )	66.655 ( 26.901 to 127.838 )	18.805 ( 8.798 to 32.244 )	4024.68 ( 1838.332 to 6560.667 )	444.76 ( 265.68 to 643.619 )	-7.51 (-7.8 to -7.21)	-7.75 (-8.04 to -7.46)	-4.92 (-5.2 to -4.64)	-7.82 (-8.12 to -7.53)	-83.196	-80.877	-59.807	-83.589
653	United Kingdom	Ischemic heart disease	Particulate matter pollution	Female	221699 ( 101981 to 363877 )	31271 ( 18452 to 45622 )	14894 ( 6851 to 24546 )	2407 ( 1408 to 3521 )	3663 ( 1494 to 6932 )	1285 ( 605 to 2193 )	218036 ( 100017 to 357686 )	29985 ( 17642 to 43684 )	186.541 ( 85.722 to 307.311 )	20.329 ( 11.932 to 29.659 )	2901.255 ( 1332.752 to 4758.595 )	292.003 ( 173.101 to 425.088 )	48.245 ( 19.565 to 91.722 )	13.04 ( 6.128 to 22.316 )	2853.01 ( 1307.08 to 4675.844 )	278.963 ( 164.829 to 405.335 )	-7.84 (-8.15 to -7.53)	-8.15 (-8.46 to -7.84)	-5.15 (-5.46 to -4.83)	-8.23 (-8.54 to -7.92)	-85.895	-83.839	-64.919	-86.248
654	United Kingdom	Ischemic heart disease	Particulate matter pollution	Male	279287 ( 127436 to 452882 )	52916 ( 31691 to 76569 )	15153 ( 6910 to 24579 )	3339 ( 1991 to 4839 )	4617 ( 1851 to 8916 )	2042 ( 945 to 3507 )	274670 ( 125023 to 444907 )	50873 ( 30447 to 73565 )	331.431 ( 151.424 to 538.868 )	40.898 ( 24.4 to 59.266 )	5724.514 ( 2614.662 to 9293.336 )	660.811 ( 396.016 to 956.032 )	92.524 ( 37.097 to 178.789 )	25.331 ( 11.762 to 43.575 )	5631.99 ( 2566.361 to 9134.567 )	635.481 ( 380.675 to 918.612 )	-7.45 (-7.73 to -7.16)	-7.68 (-7.96 to -7.4)	-4.96 (-5.22 to -4.7)	-7.75 (-8.03 to -7.46)	-81.053	-77.965	-55.772	-81.479
655	United Republic of Tanzania	Ischemic heart disease	Particulate matter pollution	Both	44417 ( 29818 to 62425 )	137210 ( 91833 to 193049 )	2158 ( 1434 to 3045 )	7137 ( 4765 to 10047 )	1080 ( 606 to 1697 )	3183 ( 1806 to 5048 )	43336 ( 28893 to 61129 )	134027 ( 89121 to 189586 )	205.183 ( 134.134 to 291.567 )	296.251 ( 197.897 to 415.655 )	3724.306 ( 2479.485 to 5251.331 )	5200.515 ( 3487.626 to 7294.065 )	92.855 ( 52.286 to 146.064 )	120.798 ( 68.644 to 191.174 )	3631.451 ( 2399.52 to 5140.635 )	5079.718 ( 3383.834 to 7162.593 )	1.07 (0.96 to 1.18)	0.95 (0.85 to 1.06)	1.14 (1.04 to 1.24)	0.95 (0.84 to 1.06)	208.913	230.723	194.722	209.274
656	United Republic of Tanzania	Ischemic heart disease	Particulate matter pollution	Female	16636 ( 9588 to 26282 )	45694 ( 27513 to 69084 )	872 ( 493 to 1387 )	2561 ( 1510 to 3907 )	382 ( 209 to 610 )	1177 ( 662 to 1872 )	16254 ( 9249 to 25891 )	44518 ( 26436 to 67792 )	168.455 ( 93.252 to 269.706 )	201.588 ( 117.858 to 308.28 )	2860.79 ( 1629.544 to 4532.711 )	3368.625 ( 2019.659 to 5098.134 )	65.142 ( 36.033 to 103.948 )	85.498 ( 48.219 to 135.944 )	2795.648 ( 1570.938 to 4465.49 )	3283.127 ( 1940.989 to 5003.714 )	0.53 (0.39 to 0.68)	0.51 (0.36 to 0.65)	1.17 (1.07 to 1.26)	0.49 (0.34 to 0.64)	174.669	193.693	208.115	173.89
657	United Republic of Tanzania	Ischemic heart disease	Particulate matter pollution	Male	27781 ( 17659 to 40591 )	91515 ( 57121 to 132420 )	1287 ( 808 to 1894 )	4576 ( 2826 to 6635 )	699 ( 395 to 1102 )	2006 ( 1114 to 3192 )	27082 ( 17014 to 39774 )	89509 ( 55267 to 130460 )	245.12 ( 153.319 to 364.485 )	410.834 ( 253.764 to 592.952 )	4621.971 ( 2934.733 to 6793.742 )	7266.674 ( 4536.323 to 10472.121 )	123.005 ( 69.516 to 194.314 )	161.179 ( 89.882 to 255.483 )	4498.966 ( 2821.326 to 6648.358 )	7105.495 ( 4389.932 to 10313.014 )	1.51 (1.39 to 1.64)	1.27 (1.14 to 1.4)	1.16 (1.07 to 1.25)	1.27 (1.14 to 1.41)	229.416	255.556	186.981	230.511
658	United States of America	Ischemic heart disease	Particulate matter pollution	Both	1141901 ( 439369 to 2022807 )	322846 ( 149407 to 535305 )	71967 ( 27568 to 127653 )	20999 ( 9684 to 35062 )	15781 ( 5749 to 31312 )	8948 ( 3506 to 16679 )	1126121 ( 432263 to 1994682 )	313898 ( 145269 to 520454 )	167.262 ( 64.054 to 296.713 )	25.367 ( 11.711 to 42.295 )	2666.254 ( 1025.67 to 4723.166 )	399.985 ( 185.225 to 662.662 )	36.508 ( 13.284 to 72.466 )	11.156 ( 4.374 to 20.787 )	2629.747 ( 1009.295 to 4658.015 )	388.829 ( 180.095 to 644.086 )	-6.67 (-7.1 to -6.24)	-6.73 (-7.13 to -6.33)	-4.78 (-5.14 to -4.41)	-6.77 (-7.17 to -6.37)	-71.727	-70.821	-43.299	-72.126
659	United States of America	Ischemic heart disease	Particulate matter pollution	Female	524801 ( 203073 to 929769 )	130076 ( 60147 to 217011 )	36910 ( 14194 to 65457 )	9468 ( 4341 to 15926 )	7756 ( 2819 to 15392 )	4023 ( 1573 to 7550 )	517045 ( 199527 to 915763 )	126053 ( 58151 to 210128 )	132.132 ( 50.857 to 234.242 )	18.746 ( 8.62 to 31.402 )	1964.677 ( 761.05 to 3479.514 )	276.091 ( 127.995 to 459.164 )	29.395 ( 10.691 to 58.329 )	8.862 ( 3.466 to 16.608 )	1935.283 ( 747.563 to 3426.25 )	267.229 ( 123.619 to 443.895 )	-6.88 (-7.35 to -6.4)	-6.94 (-7.4 to -6.48)	-4.75 (-5.16 to -4.34)	-6.99 (-7.45 to -6.53)	-75.214	-74.348	-48.13	-75.62
660	United States of America	Ischemic heart disease	Particulate matter pollution	Male	617100 ( 236112 to 1094368 )	192770 ( 89436 to 318752 )	35056 ( 13399 to 62228 )	11530 ( 5349 to 19137 )	8025 ( 2915 to 15899 )	4925 ( 1929 to 9155 )	609075 ( 232587 to 1079339 )	187845 ( 87257 to 310696 )	220.246 ( 84.237 to 391.455 )	33.955 ( 15.75 to 56.409 )	3643.316 ( 1394.682 to 6465.617 )	550.804 ( 255.553 to 911.496 )	46.472 ( 16.784 to 92.161 )	13.927 ( 5.454 to 25.907 )	3596.844 ( 1374.231 to 6379.422 )	536.877 ( 249.379 to 888.664 )	-6.62 (-7.01 to -6.23)	-6.71 (-7.07 to -6.34)	-4.9 (-5.25 to -4.56)	-6.74 (-7.11 to -6.37)	-68.762	-67.11	-38.629	-69.159
661	United States Virgin Islands	Ischemic heart disease	Particulate matter pollution	Both	121 ( 3 to 336 )	148 ( 62 to 254 )	7 ( 0 to 19 )	9 ( 4 to 15 )	2 ( 0 to 5 )	5 ( 2 to 10 )	119 ( 3 to 331 )	142 ( 60 to 245 )	90.23 ( 2.09 to 250.95 )	40.329 ( 17.262 to 68.926 )	1412.912 ( 32.342 to 3924.468 )	616.053 ( 261.179 to 1057.927 )	21.198 ( 0.474 to 60.284 )	21.242 ( 7.632 to 40.217 )	1391.714 ( 31.826 to 3866.893 )	594.811 ( 253.536 to 1023.509 )	-2.6 (-2.95 to -2.25)	-2.74 (-3.13 to -2.36)	-0.08 (-0.37 to 0.21)	-2.8 (-3.19 to -2.42)	22.314	28.571	150	19.328
662	United States Virgin Islands	Ischemic heart disease	Particulate matter pollution	Female	57 ( 1 to 160 )	54 ( 23 to 94 )	3 ( 0 to 10 )	4 ( 2 to 6 )	1 ( 0 to 2 )	2 ( 1 to 4 )	57 ( 1 to 158 )	52 ( 22 to 91 )	82.424 ( 1.951 to 230.689 )	28.083 ( 12.064 to 48.311 )	1226.396 ( 28.941 to 3429.178 )	400.928 ( 172.139 to 692.617 )	15.547 ( 0.364 to 44.428 )	15.469 ( 5.486 to 29.277 )	1210.849 ( 28.545 to 3386.573 )	385.459 ( 163.895 to 668.57 )	-3.34 (-3.7 to -2.97)	-3.55 (-3.96 to -3.15)	-0.11 (-0.39 to 0.18)	-3.63 (-4.04 to -3.22)	-5.263	33.333	100	-8.772
663	United States Virgin Islands	Ischemic heart disease	Particulate matter pollution	Male	64 ( 1 to 178 )	93 ( 39 to 167 )	3 ( 0 to 9 )	5 ( 2 to 9 )	1 ( 0 to 3 )	3 ( 1 to 6 )	62 ( 1 to 175 )	90 ( 37 to 162 )	101.308 ( 2.262 to 284.706 )	60.249 ( 25.212 to 106.462 )	1643.97 ( 36.462 to 4607.462 )	914.352 ( 382.747 to 1631.016 )	28.43 ( 0.612 to 80.344 )	28.33 ( 10.28 to 54.052 )	1615.54 ( 35.838 to 4529.241 )	886.022 ( 369.694 to 1586.356 )	-1.77 (-2.15 to -1.4)	-2.03 (-2.42 to -1.63)	-0.1 (-0.39 to 0.19)	-2.07 (-2.47 to -1.68)	45.312	66.667	200	45.161
664	Uruguay	Ischemic heart disease	Particulate matter pollution	Both	12949 ( 4941 to 22123 )	4690 ( 1808 to 8208 )	782 ( 301 to 1334 )	313 ( 120 to 545 )	158 ( 56 to 300 )	109 ( 37 to 221 )	12791 ( 4878 to 21861 )	4581 ( 1769 to 8011 )	158.913 ( 61.155 to 270.758 )	37.44 ( 14.433 to 65.38 )	2548.571 ( 973.273 to 4353.528 )	606.648 ( 234.258 to 1063.047 )	30.887 ( 11.024 to 58.787 )	14.396 ( 4.979 to 29.294 )	2517.684 ( 961.09 to 4302.717 )	592.251 ( 229.062 to 1036.81 )	-4.93 (-5.21 to -4.64)	-4.94 (-5.22 to -4.66)	-3.02 (-3.34 to -2.71)	-4.97 (-5.25 to -4.7)	-63.781	-59.974	-31.013	-64.186
665	Uruguay	Ischemic heart disease	Particulate matter pollution	Female	5662 ( 2261 to 9530 )	2005 ( 769 to 3512 )	383 ( 154 to 645 )	153 ( 58 to 268 )	70 ( 26 to 132 )	42 ( 14 to 88 )	5592 ( 2233 to 9425 )	1963 ( 753 to 3438 )	127.429 ( 51.167 to 214.652 )	27.105 ( 10.4 to 47.482 )	1878.741 ( 750.174 to 3161.652 )	398.486 ( 153.243 to 697.802 )	23.388 ( 8.469 to 44.033 )	8.882 ( 3.016 to 18.598 )	1855.353 ( 740.647 to 3126.602 )	389.603 ( 149.778 to 681.979 )	-5.25 (-5.54 to -4.96)	-5.3 (-5.6 to -5)	-3.86 (-4.21 to -3.5)	-5.32 (-5.62 to -5.02)	-64.588	-60.052	-40	-64.896
666	Uruguay	Ischemic heart disease	Particulate matter pollution	Male	7287 ( 2691 to 12612 )	2685 ( 1047 to 4746 )	399 ( 147 to 690 )	160 ( 62 to 281 )	88 ( 30 to 169 )	67 ( 23 to 134 )	7199 ( 2661 to 12455 )	2618 ( 1024 to 4622 )	201.611 ( 74.26 to 348.364 )	52.718 ( 20.589 to 92.814 )	3415.712 ( 1260.394 to 5910.704 )	891.765 ( 347.945 to 1576.126 )	41.201 ( 14.154 to 79.635 )	22.15 ( 7.667 to 44.573 )	3374.51 ( 1245.926 to 5837.497 )	869.615 ( 340.225 to 1535.238 )	-4.59 (-4.88 to -4.29)	-4.64 (-4.91 to -4.37)	-2.46 (-2.75 to -2.17)	-4.68 (-4.95 to -4.41)	-63.154	-59.9	-23.864	-63.634
667	Uzbekistan	Ischemic heart disease	Particulate matter pollution	Both	150868 ( 98984 to 207344 )	312331 ( 215916 to 411971 )	9130 ( 5962 to 12581 )	17539 ( 12140 to 23082 )	1667 ( 849 to 2741 )	3509 ( 1858 to 5604 )	149202 ( 98010 to 205243 )	308822 ( 213581 to 407637 )	729.495 ( 475.572 to 1006.318 )	768.792 ( 532.285 to 1009.765 )	11639.384 ( 7628.812 to 16014.141 )	12218.505 ( 8457.665 to 16073.546 )	127.575 ( 64.842 to 209.902 )	132.814 ( 70.242 to 212.37 )	11511.809 ( 7554.024 to 15850.564 )	12085.691 ( 8370.98 to 15908.261 )	0.36 (-0.02 to 0.73)	0.25 (-0.14 to 0.65)	0.2 (0.09 to 0.32)	0.25 (-0.15 to 0.65)	107.023	92.103	110.498	106.982
668	Uzbekistan	Ischemic heart disease	Particulate matter pollution	Female	80456 ( 52968 to 110947 )	150852 ( 103971 to 198823 )	5078 ( 3322 to 7020 )	9031 ( 6236 to 11899 )	936 ( 479 to 1549 )	1729 ( 929 to 2769 )	79521 ( 52389 to 109681 )	149123 ( 102841 to 196546 )	640.899 ( 418.497 to 886.737 )	673.441 ( 465.59 to 887.185 )	9945.067 ( 6544.077 to 13725.52 )	10481.929 ( 7239.915 to 13810.087 )	114.299 ( 58.306 to 189.466 )	116.632 ( 62.972 to 186.662 )	9830.768 ( 6473.507 to 13570.109 )	10365.298 ( 7163.865 to 13657.449 )	0.22 (-0.12 to 0.56)	0.11 (-0.24 to 0.47)	0.15 (0.02 to 0.29)	0.11 (-0.25 to 0.48)	87.496	77.846	84.722	87.527
669	Uzbekistan	Ischemic heart disease	Particulate matter pollution	Male	70412 ( 46214 to 96958 )	161479 ( 111363 to 214798 )	4052 ( 2648 to 5591 )	8508 ( 5885 to 11270 )	731 ( 357 to 1220 )	1779 ( 902 to 2872 )	69681 ( 45735 to 96070 )	159700 ( 110013 to 212427 )	884.092 ( 577.705 to 1220.204 )	921.836 ( 640.378 to 1215.447 )	14481.913 ( 9509.462 to 19947.703 )	14674.96 ( 10159.789 to 19430.927 )	149.891 ( 72.747 to 250.491 )	151.816 ( 75.624 to 246.541 )	14332.022 ( 9412.073 to 19760.744 )	14523.144 ( 10049.177 to 19227.715 )	0.49 (0.06 to 0.92)	0.31 (-0.12 to 0.74)	0.07 (-0.05 to 0.18)	0.31 (-0.12 to 0.74)	129.334	109.97	143.365	129.187
670	Vanuatu	Ischemic heart disease	Particulate matter pollution	Both	915 ( 664 to 1226 )	2353 ( 1731 to 3038 )	43 ( 31 to 58 )	115 ( 85 to 149 )	9 ( 5 to 13 )	25 ( 14 to 38 )	907 ( 657 to 1218 )	2328 ( 1714 to 3010 )	837.767 ( 613.171 to 1110.183 )	791.795 ( 583.179 to 1019.798 )	14636.886 ( 10673.207 to 19471.387 )	13577.738 ( 9997.336 to 17506.187 )	144.385 ( 83.069 to 223.048 )	146.627 ( 84.229 to 227.107 )	14492.501 ( 10565.493 to 19326.295 )	13431.112 ( 9890.215 to 17334.662 )	-0.21 (-0.25 to -0.17)	-0.29 (-0.34 to -0.24)	0 (-0.04 to 0.05)	-0.29 (-0.34 to -0.24)	157.158	167.442	177.778	156.67
671	Vanuatu	Ischemic heart disease	Particulate matter pollution	Female	313 ( 212 to 446 )	910 ( 625 to 1241 )	16 ( 11 to 22 )	48 ( 33 to 65 )	3 ( 2 to 5 )	10 ( 6 to 16 )	310 ( 209 to 442 )	900 ( 617 to 1230 )	727.767 ( 493.951 to 1022.337 )	672.258 ( 461.843 to 916.714 )	11927.173 ( 8106.832 to 16829.713 )	10845.708 ( 7470.006 to 14771.262 )	113.782 ( 65.507 to 175.938 )	118.087 ( 67.536 to 186.66 )	11813.392 ( 7996.33 to 16705.949 )	10727.622 ( 7364.418 to 14631.951 )	-0.32 (-0.36 to -0.27)	-0.39 (-0.44 to -0.34)	0.07 (0.03 to 0.11)	-0.39 (-0.45 to -0.34)	190.735	200	233.333	190.323
672	Vanuatu	Ischemic heart disease	Particulate matter pollution	Male	602 ( 417 to 824 )	1442 ( 1036 to 1904 )	27 ( 19 to 38 )	68 ( 48 to 89 )	6 ( 3 to 9 )	15 ( 8 to 23 )	596 ( 412 to 818 )	1428 ( 1022 to 1885 )	928.651 ( 650.639 to 1258.771 )	919.345 ( 654.622 to 1210.364 )	16845.893 ( 11749.922 to 22917.025 )	16428.924 ( 11766.483 to 21651.31 )	169.824 ( 96.717 to 262.805 )	177.057 ( 100.519 to 278.559 )	16676.069 ( 11605.945 to 22729.782 )	16251.866 ( 11602.252 to 21436.206 )	-0.04 (-0.08 to 0)	-0.11 (-0.16 to -0.06)	0.08 (0.03 to 0.13)	-0.11 (-0.16 to -0.06)	139.535	151.852	150	139.597
673	Venezuela (Bolivarian Republic of)	Ischemic heart disease	Particulate matter pollution	Both	44737 ( 21977 to 71103 )	82976 ( 44419 to 133071 )	2473 ( 1207 to 3930 )	4769 ( 2543 to 7613 )	691 ( 271 to 1289 )	1548 ( 762 to 2753 )	44046 ( 21643 to 69959 )	81428 ( 43561 to 130768 )	247.361 ( 120.444 to 393.278 )	136.819 ( 73.039 to 217.793 )	4201.49 ( 2060.009 to 6679.95 )	2282.429 ( 1222.241 to 3651.278 )	65.574 ( 25.753 to 122.008 )	42.725 ( 20.991 to 75.898 )	4135.916 ( 2028.387 to 6570.979 )	2239.705 ( 1199.061 to 3587.738 )	-2.18 (-2.33 to -2.02)	-2.33 (-2.48 to -2.17)	-1.29 (-1.55 to -1.03)	-2.34 (-2.5 to -2.19)	85.475	92.843	124.023	84.87
674	Venezuela (Bolivarian Republic of)	Ischemic heart disease	Particulate matter pollution	Female	19171 ( 9263 to 30559 )	32961 ( 17408 to 52725 )	1141 ( 550 to 1819 )	2096 ( 1097 to 3347 )	285 ( 111 to 533 )	675 ( 326 to 1201 )	18886 ( 9130 to 30076 )	32286 ( 16994 to 51685 )	213.136 ( 102.791 to 339.955 )	103.847 ( 54.523 to 165.497 )	3396.329 ( 1640.778 to 5415.185 )	1623.976 ( 858.834 to 2594.079 )	50.282 ( 19.692 to 93.711 )	33.103 ( 15.982 to 58.927 )	3346.047 ( 1617.407 to 5330.21 )	1590.873 ( 838.622 to 2543.298 )	-2.42 (-2.6 to -2.23)	-2.61 (-2.77 to -2.45)	-1.31 (-1.56 to -1.06)	-2.64 (-2.8 to -2.47)	71.932	83.699	136.842	70.952
675	Venezuela (Bolivarian Republic of)	Ischemic heart disease	Particulate matter pollution	Male	25566 ( 12608 to 40724 )	50015 ( 26794 to 81288 )	1332 ( 652 to 2121 )	2673 ( 1429 to 4320 )	406 ( 159 to 772 )	873 ( 428 to 1536 )	25160 ( 12406 to 40099 )	49142 ( 26281 to 80029 )	286.296 ( 139.743 to 455.685 )	179.046 ( 95.735 to 287.865 )	5107.923 ( 2511.833 to 8134.695 )	3091.365 ( 1656.334 to 5002.772 )	83.64 ( 32.859 to 158.403 )	54.844 ( 26.752 to 96.347 )	5024.283 ( 2470.613 to 8004.199 )	3036.521 ( 1624.857 to 4923.072 )	-1.94 (-2.17 to -1.71)	-2.09 (-2.32 to -1.87)	-1.25 (-1.51 to -0.98)	-2.11 (-2.33 to -1.88)	95.631	100.676	115.025	95.318
676	Viet Nam	Ischemic heart disease	Particulate matter pollution	Both	151820 ( 103317 to 214985 )	278664 ( 179869 to 396588 )	8640 ( 5812 to 12267 )	16205 ( 10500 to 23042 )	4099 ( 2312 to 6465 )	7604 ( 4158 to 12235 )	147721 ( 99444 to 209750 )	271060 ( 174311 to 387512 )	203.059 ( 136.397 to 288.597 )	164.905 ( 107.202 to 233.884 )	3297.683 ( 2242.499 to 4669.003 )	2598.7 ( 1684.034 to 3688.649 )	86.913 ( 49.136 to 136.708 )	68.849 ( 37.879 to 110.422 )	3210.77 ( 2160.7 to 4558.929 )	2529.852 ( 1634.226 to 3605.941 )	-0.46 (-0.67 to -0.25)	-0.51 (-0.73 to -0.29)	-0.81 (-1 to -0.62)	-0.5 (-0.73 to -0.28)	83.549	87.558	85.509	83.495
677	Viet Nam	Ischemic heart disease	Particulate matter pollution	Female	80188 ( 49989 to 118698 )	113561 ( 68275 to 172986 )	4930 ( 3057 to 7368 )	7473 ( 4509 to 11333 )	1996 ( 1107 to 3152 )	3619 ( 1942 to 5856 )	78192 ( 48380 to 116491 )	109942 ( 65513 to 169217 )	182.027 ( 112.882 to 272.285 )	120.302 ( 72.756 to 181.941 )	2857.439 ( 1782.226 to 4233.781 )	1764.244 ( 1063.658 to 2677.452 )	70.327 ( 39.095 to 110.858 )	55.05 ( 29.624 to 88.977 )	2787.112 ( 1725.413 to 4155.524 )	1709.194 ( 1021.899 to 2620.624 )	-1.17 (-1.34 to -1)	-1.35 (-1.52 to -1.17)	-0.85 (-1.03 to -0.68)	-1.36 (-1.53 to -1.18)	41.618	51.582	81.313	40.605
678	Viet Nam	Ischemic heart disease	Particulate matter pollution	Male	71632 ( 44635 to 107412 )	165103 ( 101514 to 244017 )	3710 ( 2275 to 5571 )	8732 ( 5352 to 12934 )	2103 ( 1176 to 3351 )	3985 ( 2164 to 6562 )	69529 ( 42715 to 104879 )	161119 ( 98459 to 238809 )	237.852 ( 145.859 to 354.624 )	243.219 ( 149.804 to 359.032 )	3960.404 ( 2466.623 to 5908.527 )	3897.796 ( 2402.694 to 5754.808 )	111.858 ( 62.743 to 177.176 )	89.477 ( 48.865 to 146.338 )	3848.546 ( 2362.991 to 5774.01 )	3808.319 ( 2334.053 to 5637.236 )	0.32 (0.05 to 0.6)	0.24 (-0.04 to 0.52)	-0.76 (-0.97 to -0.55)	0.27 (-0.02 to 0.55)	130.488	135.364	89.491	131.729
685	Yemen	Ischemic heart disease	Particulate matter pollution	Both	77788 ( 52074 to 109657 )	153836 ( 101083 to 221559 )	3768 ( 2533 to 5305 )	8040 ( 5272 to 11564 )	670 ( 385 to 1056 )	1768 ( 995 to 2830 )	77118 ( 51540 to 108990 )	152068 ( 99742 to 219608 )	856.372 ( 578.772 to 1201.628 )	645.326 ( 422.131 to 926.626 )	15194.152 ( 10230.281 to 21344.3 )	10853.349 ( 7124.83 to 15593.433 )	132.676 ( 76.765 to 207.68 )	123.002 ( 69.328 to 196.672 )	15061.476 ( 10123.597 to 21212.217 )	10730.347 ( 7030.041 to 15457 )	-1.1 (-1.2 to -0.99)	-1.29 (-1.39 to -1.18)	-0.21 (-0.29 to -0.12)	-1.3 (-1.4 to -1.19)	97.763	113.376	163.881	97.189
686	Yemen	Ischemic heart disease	Particulate matter pollution	Female	37708 ( 23829 to 55959 )	67475 ( 40318 to 102597 )	1952 ( 1235 to 2891 )	3629 ( 2172 to 5514 )	265 ( 151 to 415 )	650 ( 358 to 1045 )	37443 ( 23574 to 55660 )	66825 ( 39760 to 101946 )	803.006 ( 509.354 to 1186.182 )	573.71 ( 344.402 to 869.773 )	13891.293 ( 8799.901 to 20572.652 )	9426.398 ( 5650.78 to 14293.534 )	99.078 ( 56.853 to 154.536 )	89.008 ( 49.219 to 142.763 )	13792.215 ( 8705.799 to 20459.185 )	9337.39 ( 5576.5 to 14204.063 )	-1.27 (-1.37 to -1.17)	-1.45 (-1.55 to -1.36)	-0.35 (-0.43 to -0.28)	-1.46 (-1.56 to -1.37)	78.941	85.912	145.283	78.471
687	Yemen	Ischemic heart disease	Particulate matter pollution	Male	40080 ( 26267 to 58386 )	86361 ( 54653 to 127217 )	1816 ( 1195 to 2637 )	4411 ( 2788 to 6492 )	405 ( 232 to 643 )	1118 ( 624 to 1788 )	39675 ( 25965 to 57932 )	85242 ( 53793 to 126027 )	919.738 ( 612.679 to 1317.365 )	723.09 ( 457.921 to 1061.038 )	16613.741 ( 11002.45 to 23949.378 )	12372.143 ( 7842.487 to 18172.087 )	176.745 ( 102.086 to 278.064 )	159.028 ( 89.065 to 253.833 )	16436.996 ( 10863.132 to 23752.089 )	12213.116 ( 7718.682 to 17999.343 )	-0.96 (-1.08 to -0.84)	-1.15 (-1.27 to -1.03)	-0.29 (-0.37 to -0.21)	-1.16 (-1.29 to -1.04)	115.472	142.896	176.049	114.851
688	Zambia	Ischemic heart disease	Particulate matter pollution	Both	9242 ( 6080 to 13009 )	30809 ( 20261 to 43902 )	461 ( 301 to 651 )	1568 ( 1034 to 2236 )	275 ( 153 to 438 )	633 ( 357 to 1017 )	8966 ( 5841 to 12693 )	30176 ( 19750 to 43259 )	184.746 ( 120.793 to 260.524 )	272.369 ( 180.571 to 387.058 )	3262.956 ( 2149.034 to 4586.027 )	4717.376 ( 3120.802 to 6695.729 )	97.989 ( 54.712 to 155.566 )	96.836 ( 54.705 to 154.865 )	3164.967 ( 2065.177 to 4473.702 )	4620.541 ( 3041.607 to 6597.428 )	1.34 (1.24 to 1.44)	1.19 (1.08 to 1.3)	0 (-0.03 to 0.03)	1.22 (1.11 to 1.33)	233.359	240.13	130.182	236.56
689	Zambia	Ischemic heart disease	Particulate matter pollution	Female	4077 ( 2454 to 6182 )	12897 ( 7673 to 19932 )	213 ( 127 to 324 )	702 ( 416 to 1087 )	87 ( 47 to 139 )	256 ( 144 to 410 )	3991 ( 2376 to 6080 )	12640 ( 7458 to 19647 )	192.422 ( 114.794 to 293.325 )	229.762 ( 136.392 to 355.786 )	3256.244 ( 1962.001 to 4937.035 )	3756.893 ( 2240.363 to 5800.302 )	68.362 ( 37.517 to 109.179 )	72.288 ( 40.78 to 115.465 )	3187.882 ( 1900.334 to 4857.775 )	3684.606 ( 2179.433 to 5717.817 )	0.6 (0.32 to 0.88)	0.45 (0.17 to 0.72)	0.21 (0.19 to 0.24)	0.45 (0.17 to 0.73)	216.336	229.577	194.253	216.713
690	Zambia	Ischemic heart disease	Particulate matter pollution	Male	5164 ( 3064 to 8030 )	17912 ( 11033 to 26829 )	248 ( 145 to 390 )	866 ( 529 to 1302 )	189 ( 104 to 303 )	377 ( 206 to 606 )	4976 ( 2903 to 7800 )	17535 ( 10718 to 26358 )	178.146 ( 103.973 to 281.267 )	323.353 ( 197.345 to 486.209 )	3274.922 ( 1945.105 to 5101.073 )	5842.606 ( 3597.71 to 8752.126 )	122.997 ( 68.229 to 197.187 )	127.431 ( 69.926 to 204.446 )	3151.925 ( 1839.07 to 4956.043 )	5715.174 ( 3491.219 to 8592.837 )	2.08 (1.88 to 2.28)	1.9 (1.68 to 2.12)	0.19 (0.15 to 0.24)	1.95 (1.72 to 2.18)	246.863	249.194	99.471	252.391
691	Zimbabwe	Ischemic heart disease	Particulate matter pollution	Both	16239 ( 11336 to 21844 )	35548 ( 24851 to 50001 )	866 ( 600 to 1176 )	1780 ( 1242 to 2493 )	432 ( 244 to 689 )	665 ( 372 to 1055 )	15807 ( 10950 to 21397 )	34883 ( 24259 to 49197 )	254.977 ( 176.064 to 349.247 )	321.055 ( 223.198 to 446.523 )	4063.793 ( 2831.907 to 5499.518 )	5385.626 ( 3764.628 to 7516.446 )	100.592 ( 57.012 to 159.749 )	99.392 ( 56.103 to 157.114 )	3963.201 ( 2742.354 to 5393.976 )	5286.234 ( 3677.839 to 7396.716 )	1.49 (1.02 to 1.97)	1.57 (1.1 to 2.04)	0.07 (-0.05 to 0.19)	1.6 (1.13 to 2.08)	118.905	105.543	53.935	120.681
692	Zimbabwe	Ischemic heart disease	Particulate matter pollution	Female	7984 ( 5113 to 11578 )	20171 ( 12632 to 31028 )	466 ( 298 to 676 )	1050 ( 659 to 1599 )	149 ( 83 to 236 )	270 ( 148 to 429 )	7835 ( 4986 to 11421 )	19901 ( 12391 to 30747 )	248.902 ( 159.558 to 360.369 )	330.651 ( 208.973 to 492.216 )	3797.36 ( 2438.235 to 5493.182 )	5282.915 ( 3333.736 to 7965.118 )	67.737 ( 37.855 to 107.131 )	68.897 ( 38.453 to 108.951 )	3729.624 ( 2379.713 to 5422.127 )	5214.018 ( 3273.67 to 7892.049 )	2.06 (1.41 to 2.71)	2.23 (1.56 to 2.91)	0.17 (0.11 to 0.23)	2.27 (1.58 to 2.96)	152.643	125.322	81.208	154.001
693	Zimbabwe	Ischemic heart disease	Particulate matter pollution	Male	8255 ( 5403 to 11761 )	15377 ( 10216 to 21975 )	400 ( 259 to 574 )	730 ( 482 to 1045 )	283 ( 156 to 461 )	395 ( 215 to 635 )	7972 ( 5151 to 11450 )	14982 ( 9878 to 21557 )	252.662 ( 163.873 to 361.832 )	304.351 ( 199.608 to 435.593 )	4255.106 ( 2787.29 to 6057.191 )	5525.221 ( 3662.316 to 7875.135 )	139.968 ( 77.555 to 226.358 )	146.694 ( 80.96 to 234.846 )	4115.138 ( 2665.087 to 5898.986 )	5378.526 ( 3538.111 to 7713.811 )	0.91 (0.63 to 1.19)	1.02 (0.72 to 1.32)	0.23 (0.07 to 0.39)	1.04 (0.74 to 1.35)	86.275	82.5	39.576	87.933
