# Supplementary material for: Global trends in ambient particulate matter-attributable ischemic heart disease among the elderly (1990–2021)
Source: Front Cardiovasc Med. 2025 Oct 24;12:1653870. doi: 10.3389/fcvm.2025.1653870 (PMC12592073; doi:10.3389/fcvm.2025.1653870)
Supplement: Supplementary file 5 [file Datasheet5.csv]

	location	cause	rei	sex	DALYs (Disability-Adjusted Life Years)_Number_1990_CI	DALYs (Disability-Adjusted Life Years)_Number_2021_CI	Deaths_Number_1990_CI	Deaths_Number_2021_CI	YLDs (Years Lived with Disability)_Number_1990_CI	YLDs (Years Lived with Disability)_Number_2021_CI	YLLs (Years of Life Lost)_Number_1990_CI	YLLs (Years of Life Lost)_Number_2021_CI	Deaths_ASR_1990_CI	Deaths_ASR_2021_CI	DALYs (Disability-Adjusted Life Years)_ASR_1990_CI	DALYs (Disability-Adjusted Life Years)_ASR_2021_CI	YLDs (Years Lived with Disability)_ASR_1990_CI	YLDs (Years Lived with Disability)_ASR_2021_CI	YLLs (Years of Life Lost)_ASR_1990_CI	YLLs (Years of Life Lost)_ASR_2021_CI	Deaths_EAPC_95CI	DALYs (Disability-Adjusted Life Years)_EAPC_95CI	YLDs (Years Lived with Disability)_EAPC_95CI	YLLs (Years of Life Lost)_EAPC_95CI	DALYs (Disability-Adjusted Life Years)_number_percent_change	Deaths_number_percent_change	YLDs (Years Lived with Disability)_number_percent_change	YLLs (Years of Life Lost)_number_percent_change
13	Andean Latin America	Ischemic heart disease	Particulate matter pollution	Both	98550 ( 73960 to 125317 )	113278 ( 74222 to 160913 )	5794 ( 4341 to 7332 )	6944 ( 4534 to 9886 )	2536 ( 1431 to 3928 )	5431 ( 2803 to 8828 )	96014 ( 71899 to 121884 )	107848 ( 70377 to 154096 )	270.903 ( 202.973 to 342.47 )	100.052 ( 65.335 to 142.372 )	4383.149 ( 3290.591 to 5567.104 )	1605.83 ( 1052.125 to 2280.292 )	112.111 ( 63.407 to 173.42 )	76.594 ( 39.546 to 124.466 )	4271.038 ( 3199.712 to 5416.765 )	1529.236 ( 997.928 to 2184.265 )	-3.67 (-3.95 to -3.39)	-3.71 (-3.98 to -3.44)	-1.48 (-1.65 to -1.3)	-3.79 (-4.07 to -3.51)	14.945	19.848	114.156	12.325
14	Andean Latin America	Ischemic heart disease	Particulate matter pollution	Female	43964 ( 32147 to 57339 )	49611 ( 31592 to 72566 )	2753 ( 2017 to 3581 )	3276 ( 2065 to 4788 )	973 ( 554 to 1513 )	2118 ( 1103 to 3460 )	42991 ( 31416 to 56257 )	47493 ( 29985 to 69923 )	247.069 ( 181.169 to 320.908 )	86.305 ( 54.36 to 126.184 )	3782.963 ( 2769.292 to 4927.471 )	1311.166 ( 834.6 to 1918.019 )	82.846 ( 47.227 to 128.791 )	56.091 ( 29.205 to 91.606 )	3700.117 ( 2706.618 to 4835.479 )	1255.075 ( 791.984 to 1848.12 )	-3.96 (-4.25 to -3.66)	-4.01 (-4.29 to -3.72)	-1.51 (-1.68 to -1.35)	-4.09 (-4.38 to -3.79)	12.845	18.997	117.677	10.472
15	Andean Latin America	Ischemic heart disease	Particulate matter pollution	Male	54586 ( 39811 to 70792 )	63667 ( 41328 to 91600 )	3041 ( 2211 to 3948 )	3669 ( 2359 to 5286 )	1563 ( 877 to 2444 )	3312 ( 1701 to 5388 )	53023 ( 38550 to 68979 )	60355 ( 38825 to 87156 )	296.203 ( 215.447 to 384.329 )	115.449 ( 74.252 to 166.253 )	5018.388 ( 3660.807 to 6504.19 )	1931.598 ( 1253.546 to 2777.98 )	144.006 ( 81.003 to 224.774 )	99.652 ( 51.218 to 161.989 )	4874.382 ( 3544.467 to 6336.603 )	1831.946 ( 1178.351 to 2644.236 )	-3.4 (-3.68 to -3.13)	-3.45 (-3.72 to -3.19)	-1.45 (-1.63 to -1.27)	-3.54 (-3.81 to -3.26)	16.636	20.651	111.9	13.828
31	Australasia	Ischemic heart disease	Particulate matter pollution	Both	32975 ( 1134 to 89348 )	26117 ( 14012 to 39878 )	1988 ( 69 to 5393 )	1912 ( 1031 to 2921 )	574 ( 16 to 1596 )	1371 ( 633 to 2406 )	32401 ( 1119 to 87907 )	24746 ( 13361 to 37800 )	68.883 ( 2.391 to 187.091 )	23.681 ( 12.771 to 36.169 )	1093.851 ( 37.682 to 2966.784 )	340.741 ( 182.83 to 520.266 )	18.751 ( 0.515 to 52.269 )	18.425 ( 8.514 to 32.336 )	1075.1 ( 37.159 to 2919.481 )	322.317 ( 174.065 to 492.257 )	-4.16 (-4.66 to -3.66)	-4.52 (-5.06 to -3.97)	-1.04 (-1.5 to -0.57)	-4.63 (-5.17 to -4.08)	-20.798	-3.823	138.85	-23.626
32	Australasia	Ischemic heart disease	Particulate matter pollution	Female	14224 ( 506 to 38941 )	10118 ( 5370 to 15632 )	962 ( 34 to 2639 )	847 ( 449 to 1317 )	262 ( 7 to 724 )	538 ( 248 to 943 )	13961 ( 498 to 38291 )	9579 ( 5092 to 14891 )	54.462 ( 1.946 to 149.448 )	17.043 ( 9.056 to 26.494 )	801.272 ( 28.501 to 2194.892 )	221.393 ( 117.574 to 341.845 )	14.694 ( 0.416 to 40.68 )	13.022 ( 5.996 to 22.8 )	786.578 ( 28.068 to 2158.587 )	208.371 ( 110.912 to 323.712 )	-4.42 (-4.87 to -3.96)	-4.87 (-5.37 to -4.37)	-1.55 (-2.03 to -1.07)	-4.99 (-5.49 to -4.49)	-28.867	-11.954	105.344	-31.387
33	Australasia	Ischemic heart disease	Particulate matter pollution	Male	18752 ( 623 to 50780 )	15999 ( 8636 to 24396 )	1026 ( 34 to 2785 )	1065 ( 577 to 1625 )	311 ( 8 to 874 )	833 ( 378 to 1466 )	18440 ( 615 to 50041 )	15167 ( 8228 to 23167 )	88.952 ( 2.965 to 241.827 )	31.74 ( 17.206 to 48.44 )	1466.926 ( 48.732 to 3976.681 )	477.943 ( 258.072 to 729.075 )	24.192 ( 0.638 to 68.021 )	24.49 ( 11.14 to 43.172 )	1442.734 ( 48.076 to 3919.221 )	453.453 ( 245.997 to 692.871 )	-4.07 (-4.6 to -3.53)	-4.39 (-4.97 to -3.81)	-0.85 (-1.32 to -0.39)	-4.5 (-5.08 to -3.92)	-14.681	3.801	167.846	-17.749
109	Caribbean	Ischemic heart disease	Particulate matter pollution	Both	157115 ( 100638 to 233977 )	207951 ( 130513 to 299026 )	8877 ( 5541 to 13349 )	11833 ( 7300 to 17168 )	2793 ( 1318 to 5021 )	4926 ( 2300 to 8359 )	154322 ( 98910 to 228852 )	203025 ( 127442 to 291333 )	304.967 ( 188.81 to 459.784 )	173.375 ( 107.16 to 251.157 )	5091.566 ( 3241.463 to 7599.797 )	3080.23 ( 1935.245 to 4425.529 )	89.078 ( 42.063 to 160.019 )	73.035 ( 34.124 to 123.856 )	5002.488 ( 3186.745 to 7436.226 )	3007.195 ( 1889.743 to 4311.369 )	-1.78 (-2 to -1.56)	-1.6 (-1.83 to -1.38)	-0.67 (-0.8 to -0.53)	-1.62 (-1.85 to -1.4)	32.356	33.3	76.369	31.559
110	Caribbean	Ischemic heart disease	Particulate matter pollution	Female	75109 ( 48725 to 109630 )	98441 ( 61992 to 142459 )	4414 ( 2809 to 6523 )	5892 ( 3654 to 8597 )	1037 ( 486 to 1849 )	1904 ( 870 to 3267 )	74073 ( 48101 to 107956 )	96537 ( 60961 to 139614 )	288.434 ( 182.564 to 426.931 )	155.167 ( 96.722 to 225.69 )	4671.023 ( 3017.888 to 6827.958 )	2676.838 ( 1691.053 to 3866.333 )	63.6 ( 29.875 to 113.28 )	51.712 ( 23.689 to 88.625 )	4607.423 ( 2979.762 to 6725.314 )	2625.126 ( 1663.152 to 3789.456 )	-1.94 (-2.13 to -1.74)	-1.78 (-1.96 to -1.59)	-0.69 (-0.83 to -0.56)	-1.79 (-1.98 to -1.61)	31.064	33.484	83.607	30.327
111	Caribbean	Ischemic heart disease	Particulate matter pollution	Male	82006 ( 50376 to 123632 )	109510 ( 66301 to 160484 )	4464 ( 2672 to 6830 )	5941 ( 3562 to 8770 )	1757 ( 831 to 3182 )	3022 ( 1418 to 5119 )	80250 ( 49357 to 120847 )	106488 ( 64563 to 155991 )	322.05 ( 190.394 to 495.639 )	194.592 ( 116.638 to 287.323 )	5534.277 ( 3370.688 to 8381.491 )	3540.479 ( 2142.422 to 5189.846 )	117.039 ( 55.215 to 211.998 )	97.885 ( 45.904 to 165.859 )	5417.238 ( 3302.983 to 8194.57 )	3442.594 ( 2086.305 to 5044.414 )	-1.62 (-1.86 to -1.38)	-1.44 (-1.69 to -1.18)	-0.62 (-0.75 to -0.48)	-1.46 (-1.72 to -1.2)	33.539	33.087	71.998	32.695
115	Central Asia	Ischemic heart disease	Particulate matter pollution	Both	521604 ( 327117 to 750823 )	699356 ( 494452 to 905186 )	30783 ( 19353 to 44220 )	40152 ( 28327 to 51968 )	6296 ( 3097 to 10762 )	9933 ( 5283 to 15871 )	515308 ( 323432 to 740693 )	689423 ( 487492 to 893828 )	627.524 ( 394.06 to 901.428 )	515.497 ( 363.274 to 666.813 )	9991.172 ( 6266.674 to 14378.091 )	8185.976 ( 5783.063 to 10589.583 )	119.778 ( 58.801 to 204.22 )	112.56 ( 59.928 to 179.638 )	9871.394 ( 6195.671 to 14184.175 )	8073.415 ( 5702.591 to 10457.955 )	-1.04 (-1.35 to -0.73)	-1.13 (-1.48 to -0.77)	-0.39 (-0.51 to -0.27)	-1.13 (-1.49 to -0.78)	34.078	30.436	57.767	33.789
116	Central Asia	Ischemic heart disease	Particulate matter pollution	Female	283114 ( 179185 to 404849 )	340868 ( 239034 to 439872 )	17782 ( 11215 to 25443 )	21092 ( 14744 to 27195 )	3675 ( 1830 to 6251 )	5086 ( 2761 to 8100 )	279439 ( 177144 to 399295 )	335782 ( 235435 to 432721 )	548.288 ( 344.662 to 785.007 )	439.582 ( 307.236 to 566.821 )	8437.194 ( 5328.549 to 12068.692 )	6759.196 ( 4740.537 to 8722.247 )	108.504 ( 53.926 to 184.272 )	98.096 ( 53.43 to 155.918 )	8328.69 ( 5267.997 to 11905.34 )	6661.1 ( 4670.509 to 8582.564 )	-1.19 (-1.49 to -0.88)	-1.28 (-1.61 to -0.95)	-0.51 (-0.62 to -0.4)	-1.29 (-1.63 to -0.96)	20.4	18.614	38.395	20.163
117	Central Asia	Ischemic heart disease	Particulate matter pollution	Male	238490 ( 148405 to 345315 )	358488 ( 254097 to 466356 )	13001 ( 8133 to 18759 )	19060 ( 13527 to 24764 )	2620 ( 1257 to 4565 )	4847 ( 2522 to 7773 )	235869 ( 146730 to 340937 )	353641 ( 250655 to 460637 )	779.331 ( 488.845 to 1123.308 )	641.589 ( 455.692 to 831.604 )	12752.215 ( 7963.192 to 18439.399 )	10325.081 ( 7329.236 to 13408.713 )	139.471 ( 66.275 to 241.669 )	132.489 ( 68.51 to 212.258 )	12612.743 ( 7874.95 to 18205.478 )	10192.592 ( 7234 to 13249.729 )	-0.97 (-1.29 to -0.64)	-1.07 (-1.43 to -0.71)	-0.38 (-0.51 to -0.24)	-1.08 (-1.44 to -0.71)	50.316	46.604	85	49.931
118	Central Europe	Ischemic heart disease	Particulate matter pollution	Both	1581070 ( 1006746 to 2194999 )	840262 ( 598732 to 1125067 )	92475 ( 58967 to 128510 )	55692 ( 39453 to 74700 )	29280 ( 14643 to 49084 )	26118 ( 14010 to 42828 )	1551790 ( 991933 to 2154822 )	814145 ( 580978 to 1090833 )	559.476 ( 356.192 to 777.678 )	180.614 ( 127.933 to 242.314 )	8793.833 ( 5594.49 to 12213.262 )	2743.768 ( 1954.876 to 3674.171 )	157.091 ( 79.029 to 262.26 )	85.228 ( 45.737 to 139.877 )	8636.743 ( 5515.039 to 11996.476 )	2658.539 ( 1897.095 to 3562.386 )	-3.93 (-4.15 to -3.72)	-4.1 (-4.31 to -3.88)	-2.03 (-2.28 to -1.78)	-4.15 (-4.36 to -3.93)	-46.855	-39.776	-10.799	-47.535
119	Central Europe	Ischemic heart disease	Particulate matter pollution	Female	748072 ( 479420 to 1034970 )	405778 ( 285553 to 546625 )	47671 ( 30551 to 66073 )	30261 ( 21157 to 40893 )	13879 ( 7069 to 23027 )	12070 ( 6523 to 19753 )	734193 ( 472520 to 1016412 )	393708 ( 277090 to 531463 )	469.019 ( 300.291 to 650.162 )	150.503 ( 105.378 to 203.353 )	6952.361 ( 4453.463 to 9621.659 )	2101.953 ( 1480.744 to 2831.007 )	125.537 ( 64.271 to 207.879 )	66.008 ( 35.594 to 108.274 )	6826.824 ( 4389.904 to 9453.514 )	2035.945 ( 1434.918 to 2747.686 )	-3.99 (-4.23 to -3.76)	-4.25 (-4.48 to -4.02)	-2.12 (-2.37 to -1.88)	-4.3 (-4.54 to -4.07)	-45.757	-36.521	-13.034	-46.375
120	Central Europe	Ischemic heart disease	Particulate matter pollution	Male	832998 ( 523353 to 1164470 )	434484 ( 312928 to 580446 )	44805 ( 28159 to 62700 )	25431 ( 18291 to 33951 )	15401 ( 7630 to 26153 )	14048 ( 7474 to 22999 )	817597 ( 514306 to 1144508 )	420436 ( 303669 to 562085 )	701.747 ( 440.492 to 981.608 )	223.378 ( 160.337 to 298.192 )	11475.115 ( 7203.294 to 16036.442 )	3598.694 ( 2588.865 to 4806.244 )	203.497 ( 101.387 to 343.648 )	111.859 ( 59.573 to 183.082 )	11271.619 ( 7083.63 to 15773.559 )	3486.835 ( 2514.267 to 4660.206 )	-3.92 (-4.12 to -3.72)	-4.02 (-4.23 to -3.82)	-2 (-2.25 to -1.75)	-4.07 (-4.27 to -3.87)	-47.841	-43.241	-8.785	-48.577
121	Central Latin America	Ischemic heart disease	Particulate matter pollution	Both	373041 ( 257328 to 497712 )	574863 ( 390415 to 796037 )	21502 ( 14794 to 28652 )	35635 ( 24070 to 49468 )	8000 ( 4239 to 13120 )	14990 ( 7953 to 24257 )	365041 ( 251610 to 485876 )	559873 ( 380240 to 777500 )	263.773 ( 181.243 to 351.896 )	122.119 ( 82.49 to 169.462 )	4210.558 ( 2901.335 to 5621.596 )	1923.406 ( 1305.705 to 2662.82 )	89.018 ( 47.343 to 145.67 )	50.014 ( 26.557 to 80.935 )	4121.54 ( 2838.11 to 5490.2 )	1873.392 ( 1271.926 to 2601.051 )	-2.63 (-2.78 to -2.47)	-2.73 (-2.87 to -2.59)	-1.94 (-2.11 to -1.77)	-2.75 (-2.89 to -2.61)	54.102	65.729	87.375	53.373
122	Central Latin America	Ischemic heart disease	Particulate matter pollution	Female	170569 ( 118576 to 226232 )	253842 ( 171926 to 345841 )	10433 ( 7233 to 13821 )	16960 ( 11425 to 23206 )	3247 ( 1737 to 5261 )	6405 ( 3404 to 10448 )	167322 ( 116488 to 221227 )	247437 ( 167815 to 337455 )	251.148 ( 173.632 to 333.246 )	103.528 ( 69.778 to 141.594 )	3771.258 ( 2616.693 to 5007.154 )	1539.997 ( 1043.039 to 2097.71 )	69.698 ( 37.412 to 112.793 )	38.814 ( 20.635 to 63.313 )	3701.561 ( 2571.426 to 4900.555 )	1501.182 ( 1018.157 to 2047.029 )	-2.93 (-3.1 to -2.76)	-3.04 (-3.2 to -2.89)	-1.97 (-2.12 to -1.82)	-3.07 (-3.23 to -2.91)	48.821	62.561	97.259	47.881
123	Central Latin America	Ischemic heart disease	Particulate matter pollution	Male	202472 ( 137624 to 271379 )	321021 ( 217112 to 456226 )	11069 ( 7516 to 14812 )	18675 ( 12558 to 26492 )	4753 ( 2504 to 7848 )	8586 ( 4561 to 13833 )	197719 ( 134492 to 264511 )	312436 ( 210915 to 443870 )	277.627 ( 188.189 to 371.84 )	144.639 ( 97.215 to 205.063 )	4685.586 ( 3181.312 to 6283.766 )	2380.819 ( 1609.273 to 3382.091 )	110.309 ( 58.326 to 181.674 )	63.591 ( 33.818 to 102.503 )	4575.277 ( 3109.015 to 6123.108 )	2317.228 ( 1563.352 to 3290.633 )	-2.31 (-2.45 to -2.17)	-2.43 (-2.57 to -2.3)	-1.87 (-2.05 to -1.69)	-2.45 (-2.58 to -2.32)	58.551	68.714	80.644	58.02
124	Central Sub-Saharan Africa	Ischemic heart disease	Particulate matter pollution	Both	164151 ( 118258 to 224575 )	300225 ( 201584 to 414588 )	7734 ( 5564 to 10555 )	14838 ( 9916 to 20533 )	1738 ( 1000 to 2743 )	3766 ( 2134 to 5932 )	162412 ( 116783 to 222642 )	296459 ( 198459 to 410326 )	412.679 ( 297.421 to 558.774 )	338.078 ( 224.94 to 469.41 )	7319.55 ( 5279.986 to 9941.523 )	5844.38 ( 3917.411 to 8073.877 )	83.524 ( 48.345 to 131.687 )	76.092 ( 43.454 to 119.403 )	7236.026 ( 5210.782 to 9851.266 )	5768.288 ( 3851.367 to 7990.198 )	-0.84 (-0.91 to -0.78)	-0.93 (-1 to -0.86)	-0.37 (-0.4 to -0.33)	-0.94 (-1.01 to -0.87)	82.896	91.854	116.686	82.535
125	Central Sub-Saharan Africa	Ischemic heart disease	Particulate matter pollution	Female	70251 ( 44273 to 103515 )	135538 ( 80329 to 207219 )	3412 ( 2156 to 5004 )	7168 ( 4214 to 10913 )	655 ( 368 to 1031 )	1612 ( 907 to 2540 )	69596 ( 43663 to 102848 )	133926 ( 78751 to 205329 )	365.013 ( 234.156 to 528.166 )	289.06 ( 169.258 to 438.198 )	6209.04 ( 3963.855 to 9036.175 )	4791.883 ( 2836.619 to 7285.455 )	60.808 ( 34.631 to 95.557 )	58.077 ( 33 to 91.588 )	6148.232 ( 3908.626 to 8974.801 )	4733.806 ( 2780.376 to 7216.6 )	-0.95 (-1.03 to -0.87)	-1.03 (-1.11 to -0.95)	-0.23 (-0.28 to -0.18)	-1.04 (-1.12 to -0.95)	92.934	110.082	146.107	92.433
126	Central Sub-Saharan Africa	Ischemic heart disease	Particulate matter pollution	Male	93899 ( 64042 to 130612 )	164688 ( 109316 to 231148 )	4322 ( 2928 to 6019 )	7669 ( 5081 to 10751 )	1083 ( 617 to 1741 )	2154 ( 1212 to 3427 )	92816 ( 63109 to 129404 )	162534 ( 107352 to 228544 )	467.425 ( 314.562 to 650.744 )	408.221 ( 271.471 to 569.314 )	8595.471 ( 5836.117 to 11937.323 )	7241.925 ( 4824.175 to 10114.655 )	109.104 ( 62.44 to 174.745 )	101.904 ( 57.656 to 161.087 )	8486.367 ( 5741.154 to 11818.38 )	7140.021 ( 4736.47 to 9992.961 )	-0.65 (-0.77 to -0.53)	-0.78 (-0.9 to -0.67)	-0.3 (-0.36 to -0.23)	-0.79 (-0.91 to -0.67)	75.388	77.441	98.892	75.114
184	East Asia	Ischemic heart disease	Particulate matter pollution	Both	3571201 ( 2711204 to 4461013 )	9627255 ( 6868386 to 12515275 )	190421 ( 144970 to 237774 )	623167 ( 445611 to 805402 )	94050 ( 54039 to 147918 )	260711 ( 151125 to 411064 )	3477151 ( 2639152 to 4355909 )	9366544 ( 6686485 to 12187096 )	285.044 ( 217.577 to 354.424 )	273.789 ( 195.622 to 352.807 )	4320.758 ( 3290.159 to 5378.525 )	3878.615 ( 2768.436 to 5027.306 )	100.177 ( 58.039 to 157.111 )	96.196 ( 55.835 to 151.652 )	4220.581 ( 3213.03 to 5266.275 )	3782.419 ( 2700.522 to 4905.758 )	0.38 (-0.07 to 0.82)	0.12 (-0.29 to 0.54)	0.14 (-0.09 to 0.37)	0.12 (-0.3 to 0.54)	169.58	227.257	177.205	169.374
185	East Asia	Ischemic heart disease	Particulate matter pollution	Female	1793830 ( 1345971 to 2284630 )	4297267 ( 2992111 to 5675109 )	100043 ( 75014 to 127344 )	293495 ( 202595 to 387815 )	41414 ( 24056 to 64812 )	120395 ( 70127 to 188083 )	1752416 ( 1310328 to 2238294 )	4176872 ( 2901328 to 5540699 )	261.236 ( 195.631 to 331.703 )	222.161 ( 152.971 to 293.289 )	3956.868 ( 2969.37 to 5028.41 )	3114.422 ( 2164.298 to 4110.268 )	83.813 ( 49.047 to 130.851 )	83.39 ( 48.618 to 130.266 )	3873.055 ( 2897.182 to 4934.005 )	3031.032 ( 2101.116 to 4017.285 )	0 (-0.45 to 0.45)	-0.29 (-0.71 to 0.12)	0.19 (-0.01 to 0.38)	-0.31 (-0.73 to 0.12)	139.558	193.369	190.711	138.349
186	East Asia	Ischemic heart disease	Particulate matter pollution	Male	1777372 ( 1329333 to 2281246 )	5329988 ( 3714142 to 7223793 )	90378 ( 67804 to 115941 )	329672 ( 231092 to 444079 )	52636 ( 30179 to 83150 )	140316 ( 81153 to 221387 )	1724736 ( 1288047 to 2223730 )	5189672 ( 3608391 to 7057827 )	328.974 ( 250.212 to 415.451 )	355.891 ( 251.426 to 474.084 )	4884.877 ( 3691.063 to 6202.485 )	4943.284 ( 3468.701 to 6639.566 )	119.402 ( 68.951 to 187.942 )	110.13 ( 63.699 to 173.829 )	4765.475 ( 3597.755 to 6069.674 )	4833.154 ( 3386.093 to 6510.419 )	0.73 (0.27 to 1.19)	0.49 (0.07 to 0.92)	0.07 (-0.18 to 0.33)	0.5 (0.07 to 0.93)	199.88	264.77	166.578	200.897
187	Eastern Europe	Ischemic heart disease	Particulate matter pollution	Both	2956669 ( 1608379 to 4294099 )	1680509 ( 1015399 to 2513994 )	176138 ( 95685 to 256680 )	105740 ( 63565 to 158627 )	38774 ( 17763 to 66864 )	25001 ( 12497 to 42335 )	2917895 ( 1585694 to 4245103 )	1655508 ( 997856 to 2480371 )	585.575 ( 317.486 to 854.243 )	229.45 ( 137.997 to 344.441 )	8948.874 ( 4862.569 to 13009.976 )	3588.724 ( 2169.64 to 5371.67 )	114.103 ( 52.35 to 195.886 )	53.149 ( 26.579 to 89.804 )	8834.771 ( 4796.408 to 12862.532 )	3535.576 ( 2132.063 to 5300.216 )	-3.69 (-4.21 to -3.16)	-3.64 (-4.19 to -3.09)	-2.82 (-2.99 to -2.65)	-3.65 (-4.21 to -3.09)	-43.162	-39.968	-35.521	-43.264
188	Eastern Europe	Ischemic heart disease	Particulate matter pollution	Female	1749029 ( 955182 to 2538733 )	904906 ( 540460 to 1373686 )	113041 ( 61484 to 164770 )	63510 ( 37877 to 96713 )	25995 ( 11916 to 45021 )	15633 ( 7844 to 26445 )	1723034 ( 939781 to 2504259 )	889273 ( 529744 to 1355782 )	516.939 ( 280.512 to 754.107 )	197.131 ( 117.535 to 300.427 )	7515.416 ( 4097.512 to 10918.92 )	2868.463 ( 1713.095 to 4356.945 )	108.242 ( 49.64 to 187.071 )	50.211 ( 25.203 to 84.985 )	7407.175 ( 4033.577 to 10772.531 )	2818.252 ( 1678.419 to 4299.889 )	-3.8 (-4.3 to -3.29)	-3.84 (-4.37 to -3.32)	-2.83 (-2.99 to -2.67)	-3.86 (-4.39 to -3.33)	-48.262	-43.817	-39.862	-48.389
189	Eastern Europe	Ischemic heart disease	Particulate matter pollution	Male	1207640 ( 648805 to 1755758 )	775603 ( 471292 to 1165866 )	63097 ( 33952 to 91918 )	42230 ( 25742 to 63433 )	12779 ( 5819 to 21919 )	9368 ( 4614 to 15946 )	1194861 ( 640902 to 1740266 )	766235 ( 465772 to 1151830 )	757.972 ( 409.386 to 1104.233 )	286.351 ( 174.819 to 429.8 )	12146.831 ( 6547.294 to 17662.972 )	4792.515 ( 2918.297 to 7197.894 )	126.855 ( 57.822 to 215.717 )	58.246 ( 28.656 to 98.527 )	12019.976 ( 6470.903 to 17504.867 )	4734.269 ( 2882.784 to 7111.248 )	-3.79 (-4.32 to -3.27)	-3.64 (-4.2 to -3.07)	-2.87 (-3.04 to -2.7)	-3.65 (-4.21 to -3.08)	-35.775	-33.071	-26.692	-35.872
190	Eastern Sub-Saharan Africa	Ischemic heart disease	Particulate matter pollution	Both	296538 ( 227213 to 375295 )	641594 ( 486307 to 793420 )	14211 ( 10847 to 17988 )	32551 ( 24554 to 40479 )	7871 ( 4440 to 12529 )	18768 ( 10567 to 29478 )	288668 ( 220692 to 366008 )	622827 ( 472500 to 772092 )	207.219 ( 156.601 to 263.037 )	218.381 ( 162.713 to 273.143 )	3772.353 ( 2878.168 to 4774.786 )	3809.136 ( 2869.326 to 4726.839 )	102.71 ( 58.307 to 162.801 )	109.94 ( 62.213 to 172.054 )	3669.642 ( 2791.419 to 4654.869 )	3699.196 ( 2786.609 to 4601.914 )	0.02 (-0.07 to 0.1)	-0.14 (-0.23 to -0.06)	0.24 (0.2 to 0.28)	-0.15 (-0.24 to -0.07)	116.361	129.055	138.445	115.759
191	Eastern Sub-Saharan Africa	Ischemic heart disease	Particulate matter pollution	Female	124302 ( 90839 to 166794 )	264965 ( 193098 to 343649 )	6313 ( 4573 to 8482 )	14324 ( 10268 to 18773 )	2700 ( 1540 to 4298 )	7133 ( 4065 to 11235 )	121602 ( 88436 to 163743 )	257832 ( 187120 to 336174 )	190.747 ( 136.211 to 257.489 )	181.402 ( 127.73 to 239.444 )	3295.53 ( 2389.925 to 4424.998 )	3020.279 ( 2175.827 to 3935.962 )	71.421 ( 41.012 to 113.268 )	78.92 ( 45.212 to 123.876 )	3224.108 ( 2326.175 to 4345.474 )	2941.358 ( 2109.934 to 3853.239 )	-0.28 (-0.34 to -0.22)	-0.41 (-0.47 to -0.35)	0.35 (0.3 to 0.39)	-0.43 (-0.49 to -0.37)	113.162	126.897	164.185	112.029
192	Eastern Sub-Saharan Africa	Ischemic heart disease	Particulate matter pollution	Male	172236 ( 129721 to 223608 )	376630 ( 284231 to 471096 )	7897 ( 5920 to 10265 )	18227 ( 13785 to 22886 )	5171 ( 2912 to 8249 )	11635 ( 6507 to 18427 )	167066 ( 125287 to 217288 )	364995 ( 275861 to 458286 )	223.045 ( 166.058 to 290.036 )	263.057 ( 198.632 to 330.622 )	4235.117 ( 3182.123 to 5495.394 )	4717.371 ( 3562.123 to 5903.022 )	135.038 ( 76.424 to 214.269 )	146.584 ( 82.359 to 231.13 )	4100.079 ( 3064.923 to 5332.441 )	4570.787 ( 3454.203 to 5740.838 )	0.35 (0.24 to 0.46)	0.14 (0.03 to 0.25)	0.29 (0.24 to 0.33)	0.14 (0.03 to 0.25)	118.671	130.809	125.005	118.474
274	High-income Asia Pacific	Ischemic heart disease	Particulate matter pollution	Both	228609 ( 60538 to 444562 )	277833 ( 154657 to 416497 )	14287 ( 3690 to 27960 )	20458 ( 11244 to 31093 )	5392 ( 1170 to 11691 )	12060 ( 6039 to 20885 )	223217 ( 59138 to 433489 )	265773 ( 147715 to 399382 )	65.85 ( 16.75 to 129.403 )	25.205 ( 13.999 to 37.954 )	979.252 ( 256.226 to 1910.234 )	393.403 ( 220.72 to 584.324 )	22.208 ( 4.801 to 48.243 )	18.426 ( 9.3 to 31.766 )	957.044 ( 250.514 to 1865.022 )	374.978 ( 210.213 to 558.494 )	-3.21 (-3.56 to -2.87)	-3.1 (-3.42 to -2.78)	-1.02 (-1.38 to -0.65)	-3.17 (-3.49 to -2.85)	21.532	43.193	123.665	19.065
275	High-income Asia Pacific	Ischemic heart disease	Particulate matter pollution	Female	110346 ( 29666 to 215194 )	121323 ( 65068 to 184935 )	7513 ( 1981 to 14746 )	10329 ( 5427 to 16004 )	2744 ( 596 to 5993 )	5604 ( 2779 to 9703 )	107602 ( 29052 to 210132 )	115720 ( 61769 to 177692 )	55.884 ( 14.578 to 109.92 )	18.249 ( 9.788 to 27.97 )	785.007 ( 209.484 to 1533.445 )	253.397 ( 138.656 to 381.096 )	19.064 ( 4.142 to 41.721 )	14.051 ( 7.033 to 24.153 )	765.942 ( 205.244 to 1498.116 )	239.346 ( 130.495 to 362.859 )	-3.76 (-4.1 to -3.42)	-3.88 (-4.19 to -3.56)	-1.56 (-1.95 to -1.16)	-3.97 (-4.28 to -3.66)	9.948	37.482	104.227	7.544
276	High-income Asia Pacific	Ischemic heart disease	Particulate matter pollution	Male	118264 ( 30563 to 231530 )	156509 ( 88040 to 231879 )	6774 ( 1724 to 13389 )	10129 ( 5637 to 15094 )	2648 ( 573 to 5720 )	6456 ( 3245 to 11211 )	115615 ( 29983 to 226137 )	150053 ( 83999 to 222288 )	81.278 ( 20.269 to 161.859 )	33.798 ( 18.852 to 50.256 )	1257.874 ( 320.141 to 2479.619 )	556.186 ( 313.466 to 822.081 )	26.598 ( 5.692 to 57.609 )	23.473 ( 11.858 to 40.665 )	1231.277 ( 314.275 to 2425.387 )	532.713 ( 298.989 to 787.292 )	-2.94 (-3.27 to -2.6)	-2.75 (-3.07 to -2.44)	-0.69 (-1.04 to -0.34)	-2.82 (-3.13 to -2.5)	32.339	49.528	143.807	29.787
277	High-income North America	Ischemic heart disease	Particulate matter pollution	Both	1209897 ( 454692 to 2157423 )	341842 ( 156099 to 570322 )	76145 ( 28565 to 135926 )	22313 ( 10154 to 37499 )	17052 ( 6090 to 33960 )	9842 ( 3781 to 18483 )	1192845 ( 447485 to 2126878 )	332000 ( 151713 to 553814 )	161.651 ( 60.635 to 288.594 )	23.898 ( 10.888 to 40.1 )	2573.231 ( 966.948 to 4588.657 )	376.28 ( 171.947 to 627.166 )	35.915 ( 12.814 to 71.556 )	10.903 ( 4.191 to 20.471 )	2537.316 ( 951.806 to 4524.194 )	365.376 ( 167.111 to 608.83 )	-6.74 (-7.17 to -6.32)	-6.8 (-7.2 to -6.4)	-4.73 (-5.1 to -4.36)	-6.84 (-7.24 to -6.44)	-71.746	-70.697	-42.282	-72.167
278	High-income North America	Ischemic heart disease	Particulate matter pollution	Female	553630 ( 210120 to 986646 )	137715 ( 62823 to 231012 )	38903 ( 14696 to 69396 )	10067 ( 4550 to 17039 )	8392 ( 2993 to 16668 )	4430 ( 1698 to 8384 )	545238 ( 206449 to 971500 )	133285 ( 60687 to 223534 )	127.674 ( 48.26 to 227.672 )	17.67 ( 8.016 to 29.781 )	1894.525 ( 719.622 to 3375.147 )	259.731 ( 118.816 to 434.195 )	29.06 ( 10.366 to 57.712 )	8.679 ( 3.328 to 16.411 )	1865.465 ( 706.883 to 3322.523 )	251.052 ( 114.68 to 419.494 )	-6.95 (-7.42 to -6.47)	-7.01 (-7.46 to -6.55)	-4.73 (-5.14 to -4.31)	-7.06 (-7.51 to -6.6)	-75.125	-74.123	-47.212	-75.555
279	High-income North America	Ischemic heart disease	Particulate matter pollution	Male	656267 ( 244145 to 1173273 )	204127 ( 93366 to 339754 )	37242 ( 13858 to 66632 )	12246 ( 5599 to 20474 )	8660 ( 3096 to 17241 )	5412 ( 2081 to 10121 )	647608 ( 240551 to 1157006 )	198715 ( 91034 to 330820 )	212.559 ( 79.217 to 380.719 )	31.936 ( 14.599 to 53.446 )	3512.984 ( 1308.317 to 6283.933 )	517.45 ( 236.677 to 861.96 )	45.462 ( 16.17 to 90.544 )	13.576 ( 5.217 to 25.408 )	3467.522 ( 1289.384 to 6199.496 )	503.874 ( 230.815 to 839.518 )	-6.69 (-7.08 to -6.3)	-6.77 (-7.14 to -6.41)	-4.84 (-5.18 to -4.5)	-6.81 (-7.17 to -6.44)	-68.896	-67.118	-37.506	-69.316
448	North Africa and Middle East	Ischemic heart disease	Particulate matter pollution	Both	1736865 ( 1325163 to 2165726 )	3258683 ( 2464920 to 4085240 )	90807 ( 68952 to 113297 )	179872 ( 135281 to 225311 )	19432 ( 11141 to 30397 )	54638 ( 31583 to 85150 )	1717433 ( 1307960 to 2141965 )	3204045 ( 2415661 to 4016411 )	581.913 ( 439.674 to 726.389 )	416.772 ( 312.465 to 522.068 )	9835.741 ( 7481.995 to 12271.107 )	6838.191 ( 5162.377 to 8568.957 )	109.349 ( 62.898 to 170.428 )	111.862 ( 64.794 to 173.874 )	9726.392 ( 7385.137 to 12135.677 )	6726.329 ( 5062.93 to 8428.784 )	-1.06 (-1.12 to -1)	-1.19 (-1.26 to -1.12)	0.1 (0.01 to 0.19)	-1.21 (-1.28 to -1.14)	87.619	98.082	181.175	86.56
449	North Africa and Middle East	Ischemic heart disease	Particulate matter pollution	Female	759002 ( 570842 to 954516 )	1416448 ( 1065226 to 1795881 )	42061 ( 31501 to 52857 )	82183 ( 61569 to 104065 )	7146 ( 4082 to 11276 )	20228 ( 11681 to 31653 )	751856 ( 564806 to 946088 )	1396220 ( 1049572 to 1771675 )	548.887 ( 409.215 to 689.777 )	386.458 ( 288.308 to 489.113 )	8878.571 ( 6659.22 to 11157.952 )	6061.216 ( 4547.068 to 7678.3 )	81.553 ( 46.771 to 128.08 )	82.879 ( 47.998 to 129.307 )	8797.018 ( 6591.116 to 11061.297 )	5978.337 ( 4483.015 to 7578.727 )	-1.02 (-1.09 to -0.95)	-1.19 (-1.25 to -1.12)	0.06 (-0.02 to 0.15)	-1.2 (-1.27 to -1.14)	86.62	95.39	183.067	85.703
450	North Africa and Middle East	Ischemic heart disease	Particulate matter pollution	Male	977862 ( 736787 to 1241499 )	1842235 ( 1390838 to 2317821 )	48747 ( 36595 to 61953 )	97688 ( 73418 to 122847 )	12286 ( 7031 to 19311 )	34410 ( 19788 to 53591 )	965576 ( 726796 to 1227543 )	1807825 ( 1363727 to 2275088 )	612.061 ( 457.704 to 777.229 )	446.876 ( 334.485 to 561.818 )	10735.098 ( 8065.762 to 13623.21 )	7604.799 ( 5729.061 to 9562.556 )	137.396 ( 78.822 to 215.041 )	141.242 ( 81.345 to 219.392 )	10597.702 ( 7955.071 to 13467.385 )	7463.558 ( 5616.41 to 9387.642 )	-1.09 (-1.18 to -1)	-1.18 (-1.26 to -1.1)	0.12 (0.02 to 0.22)	-1.2 (-1.29 to -1.12)	88.394	100.398	180.075	87.228
460	Oceania	Ischemic heart disease	Particulate matter pollution	Both	22442 ( 16094 to 30596 )	49309 ( 34610 to 65700 )	1040 ( 747 to 1415 )	2386 ( 1673 to 3180 )	290 ( 163 to 455 )	723 ( 410 to 1137 )	22152 ( 15864 to 30269 )	48587 ( 34043 to 64825 )	426.403 ( 306.404 to 574.649 )	373.646 ( 261.846 to 497.486 )	7594.335 ( 5458.063 to 10281.914 )	6664.336 ( 4679.977 to 8868.067 )	104.301 ( 59.21 to 162.563 )	102.567 ( 58.462 to 160.991 )	7490.033 ( 5377.282 to 10160.945 )	6561.769 ( 4600.264 to 8745.249 )	-0.39 (-0.45 to -0.32)	-0.38 (-0.45 to -0.31)	-0.02 (-0.08 to 0.04)	-0.39 (-0.45 to -0.32)	119.717	129.423	149.31	119.335
461	Oceania	Ischemic heart disease	Particulate matter pollution	Female	9168 ( 6373 to 13021 )	19753 ( 13513 to 27190 )	440 ( 307 to 621 )	994 ( 681 to 1367 )	108 ( 61 to 171 )	263 ( 150 to 422 )	9060 ( 6292 to 12908 )	19490 ( 13325 to 26878 )	380.209 ( 266.356 to 529.523 )	325.822 ( 223.327 to 447.443 )	6577.997 ( 4598.697 to 9235.163 )	5667.883 ( 3887.135 to 7783.412 )	82.482 ( 46.938 to 128.834 )	79.017 ( 45.354 to 125.877 )	6495.514 ( 4536.588 to 9145.137 )	5588.866 ( 3828.516 to 7689.448 )	-0.5 (-0.62 to -0.39)	-0.48 (-0.6 to -0.37)	-0.12 (-0.18 to -0.06)	-0.49 (-0.6 to -0.37)	115.456	125.909	143.519	115.121
462	Oceania	Ischemic heart disease	Particulate matter pollution	Male	13274 ( 9194 to 18718 )	29556 ( 19837 to 41262 )	600 ( 415 to 847 )	1392 ( 934 to 1947 )	182 ( 102 to 288 )	460 ( 258 to 724 )	13092 ( 9039 to 18499 )	29097 ( 19446 to 40747 )	472.88 ( 327.972 to 662.691 )	420.598 ( 283.205 to 587.906 )	8571.983 ( 5951.574 to 12035.883 )	7598.78 ( 5116.414 to 10593.029 )	125.343 ( 71.068 to 197.198 )	124.867 ( 70.322 to 196.708 )	8446.64 ( 5845.57 to 11888.215 )	7473.913 ( 5014.888 to 10452.873 )	-0.3 (-0.34 to -0.26)	-0.32 (-0.35 to -0.28)	0.01 (-0.05 to 0.07)	-0.32 (-0.36 to -0.28)	122.661	132	152.747	122.25
568	South Asia	Ischemic heart disease	Particulate matter pollution	Both	4146959 ( 3260875 to 5099711 )	11140635 ( 8588298 to 13618993 )	199158 ( 156370 to 244985 )	579956 ( 446208 to 710218 )	67933 ( 39497 to 106057 )	203371 ( 117090 to 318145 )	4079026 ( 3209591 to 5010728 )	10937264 ( 8426367 to 13389049 )	366.536 ( 286.747 to 451.934 )	376.955 ( 289.457 to 462.007 )	6751.518 ( 5296.388 to 8312.787 )	6599.063 ( 5082.936 to 8069.972 )	117.748 ( 68.831 to 182.862 )	121.83 ( 70.418 to 190.045 )	6633.77 ( 5207.662 to 8161.105 )	6477.233 ( 4984.509 to 7932.548 )	0.25 (0.08 to 0.42)	0.02 (-0.11 to 0.14)	0.18 (0.05 to 0.3)	0.01 (-0.11 to 0.14)	168.646	191.204	199.37	168.134
569	South Asia	Ischemic heart disease	Particulate matter pollution	Female	1688293 ( 1280603 to 2108213 )	4463295 ( 3400432 to 5539081 )	83354 ( 63036 to 104629 )	238779 ( 180889 to 296563 )	25918 ( 15099 to 40654 )	84094 ( 47981 to 132266 )	1662375 ( 1260859 to 2077966 )	4379201 ( 3332697 to 5437171 )	323.477 ( 243.579 to 408.555 )	295.569 ( 223.108 to 367.453 )	5827.789 ( 4409.575 to 7305.812 )	5119.834 ( 3891.142 to 6357.614 )	92.669 ( 54.256 to 144.671 )	96.739 ( 55.386 to 151.746 )	5735.12 ( 4336.922 to 7199.491 )	5023.095 ( 3813.08 to 6239.373 )	-0.1 (-0.31 to 0.11)	-0.27 (-0.44 to -0.1)	0.21 (0.07 to 0.35)	-0.28 (-0.45 to -0.1)	164.367	186.464	224.462	163.43
570	South Asia	Ischemic heart disease	Particulate matter pollution	Male	2458666 ( 1939896 to 3062920 )	6677340 ( 5113022 to 8270701 )	115805 ( 91117 to 144641 )	341176 ( 261263 to 422434 )	42015 ( 24355 to 65651 )	119277 ( 69019 to 186490 )	2416652 ( 1906715 to 3013477 )	6558064 ( 5018322 to 8127396 )	406.44 ( 317.918 to 509.355 )	471.56 ( 361.654 to 583.472 )	7595.895 ( 5975.3 to 9480.278 )	8232.373 ( 6309.902 to 10194.099 )	141.415 ( 82.364 to 219.828 )	149.823 ( 87.006 to 233.541 )	7454.48 ( 5860.891 to 9313.883 )	8082.549 ( 6190.291 to 10010.524 )	0.63 (0.47 to 0.8)	0.32 (0.21 to 0.43)	0.27 (0.15 to 0.39)	0.32 (0.21 to 0.43)	171.584	194.612	183.891	171.37
574	Southeast Asia	Ischemic heart disease	Particulate matter pollution	Both	1378621 ( 1055997 to 1724677 )	2529802 ( 1783483 to 3321163 )	71714 ( 54855 to 89865 )	136234 ( 96286 to 178745 )	26069 ( 14686 to 40844 )	54170 ( 30144 to 87001 )	1352552 ( 1038597 to 1693016 )	2475632 ( 1746428 to 3251353 )	303.477 ( 230.871 to 380.9 )	208.6 ( 147.624 to 273.552 )	5186.659 ( 3959.893 to 6495.528 )	3495.044 ( 2467.197 to 4584.024 )	99.122 ( 56.234 to 154.778 )	75.248 ( 42.105 to 120.455 )	5087.537 ( 3892.256 to 6375.29 )	3419.795 ( 2415.409 to 4488.002 )	-1.31 (-1.52 to -1.1)	-1.37 (-1.58 to -1.17)	-0.97 (-1.14 to -0.8)	-1.38 (-1.58 to -1.18)	83.502	89.968	107.795	83.034
575	Southeast Asia	Ischemic heart disease	Particulate matter pollution	Female	675794 ( 509350 to 855086 )	1140531 ( 806824 to 1507642 )	36827 ( 27637 to 46726 )	66305 ( 46917 to 87664 )	11155 ( 6303 to 17286 )	24018 ( 13465 to 38358 )	664638 ( 501103 to 842285 )	1116513 ( 790185 to 1478672 )	283.609 ( 211.709 to 360.484 )	182.233 ( 128.876 to 240.818 )	4719.518 ( 3545.141 to 5977.359 )	2898.457 ( 2051.055 to 3828.109 )	78.89 ( 44.853 to 122.008 )	60.749 ( 34.212 to 96.835 )	4640.628 ( 3486.602 to 5887.145 )	2837.709 ( 2008.153 to 3754.303 )	-1.54 (-1.74 to -1.34)	-1.69 (-1.88 to -1.49)	-0.91 (-1.07 to -0.75)	-1.7 (-1.9 to -1.5)	68.769	80.045	115.312	67.988
576	Southeast Asia	Ischemic heart disease	Particulate matter pollution	Male	702828 ( 530791 to 891243 )	1389271 ( 965227 to 1833507 )	34887 ( 26228 to 44489 )	69928 ( 48607 to 92042 )	14914 ( 8364 to 23614 )	30152 ( 16585 to 48577 )	687914 ( 517823 to 874669 )	1359119 ( 942725 to 1793141 )	327.332 ( 245.298 to 419.328 )	240.704 ( 167.777 to 316.136 )	5730.58 ( 4320.347 to 7292.223 )	4205.988 ( 2927.845 to 5538.79 )	123.534 ( 69.731 to 194.499 )	93.375 ( 51.615 to 149.844 )	5607.045 ( 4213.219 to 7154.079 )	4112.613 ( 2858.222 to 5414.32 )	-1.06 (-1.29 to -0.84)	-1.08 (-1.3 to -0.87)	-0.99 (-1.18 to -0.8)	-1.09 (-1.3 to -0.87)	97.669	100.441	102.172	97.571
577	Southern Latin America	Ischemic heart disease	Particulate matter pollution	Both	193743 ( 105403 to 297993 )	106046 ( 61024 to 161329 )	11552 ( 6306 to 17729 )	6604 ( 3785 to 10107 )	2320 ( 1081 to 4062 )	2929 ( 1399 to 5123 )	191424 ( 104014 to 294436 )	103117 ( 59423 to 157065 )	222.118 ( 121.276 to 340.79 )	56.991 ( 32.677 to 87.185 )	3485.36 ( 1897.273 to 5359.096 )	928.357 ( 534.592 to 1411.585 )	41.021 ( 19.122 to 71.879 )	25.71 ( 12.284 to 44.974 )	3444.339 ( 1873.016 to 5295.577 )	902.646 ( 520.517 to 1374.325 )	-4.23 (-4.49 to -3.98)	-4.18 (-4.42 to -3.94)	-1.98 (-2.21 to -1.76)	-4.22 (-4.46 to -3.98)	-45.265	-42.832	26.25	-46.132
578	Southern Latin America	Ischemic heart disease	Particulate matter pollution	Female	83641 ( 46005 to 126902 )	43734 ( 24712 to 67355 )	5566 ( 3067 to 8433 )	3130 ( 1750 to 4861 )	961 ( 447 to 1682 )	983 ( 465 to 1754 )	82680 ( 45435 to 125296 )	42752 ( 24086 to 65947 )	182.333 ( 100.391 to 276.398 )	43.369 ( 24.301 to 67.236 )	2623.442 ( 1442.612 to 3981.508 )	636.849 ( 360.811 to 978.577 )	29.586 ( 13.748 to 51.858 )	14.741 ( 7.003 to 26.278 )	2593.856 ( 1424.992 to 3931.881 )	622.108 ( 351.3 to 957.671 )	-4.47 (-4.74 to -4.21)	-4.47 (-4.73 to -4.2)	-3.01 (-3.34 to -2.68)	-4.49 (-4.75 to -4.22)	-47.712	-43.766	2.289	-48.292
579	Southern Latin America	Ischemic heart disease	Particulate matter pollution	Male	110103 ( 58940 to 170816 )	62312 ( 36000 to 94681 )	5987 ( 3210 to 9270 )	3474 ( 2007 to 5295 )	1359 ( 625 to 2386 )	1947 ( 917 to 3420 )	108744 ( 58054 to 168758 )	60365 ( 34887 to 91958 )	274.108 ( 147.38 to 423.808 )	75.044 ( 43.362 to 114.34 )	4582.913 ( 2459.026 to 7102.497 )	1298.005 ( 750.103 to 1972.156 )	56.602 ( 26.1 to 99.43 )	40.292 ( 18.961 to 70.801 )	4526.312 ( 2421.999 to 7015.79 )	1257.713 ( 727.06 to 1915.651 )	-4.02 (-4.27 to -3.77)	-3.99 (-4.22 to -3.77)	-1.43 (-1.6 to -1.26)	-4.04 (-4.27 to -3.82)	-43.406	-41.974	43.267	-44.489
580	Southern Sub-Saharan Africa	Ischemic heart disease	Particulate matter pollution	Both	74539 ( 53970 to 96972 )	145423 ( 103132 to 190572 )	4127 ( 2978 to 5399 )	7792 ( 5478 to 10204 )	2618 ( 1458 to 4180 )	4044 ( 2226 to 6517 )	71921 ( 52035 to 94083 )	141379 ( 99823 to 184837 )	155.897 ( 112.152 to 204.109 )	141.647 ( 99.016 to 185.94 )	2561.879 ( 1852.515 to 3334.986 )	2348.909 ( 1659.84 to 3082.319 )	88.154 ( 49.238 to 140.419 )	63.991 ( 35.43 to 102.788 )	2473.725 ( 1786.724 to 3236.783 )	2284.918 ( 1607.185 to 2992.268 )	-0.34 (-0.78 to 0.11)	-0.3 (-0.76 to 0.16)	-1.17 (-1.33 to -1.01)	-0.28 (-0.74 to 0.19)	95.097	88.805	54.469	96.575
581	Southern Sub-Saharan Africa	Ischemic heart disease	Particulate matter pollution	Female	35290 ( 24855 to 46779 )	74273 ( 52332 to 98559 )	2125 ( 1478 to 2830 )	4314 ( 3013 to 5727 )	1095 ( 616 to 1739 )	1702 ( 944 to 2740 )	34195 ( 23975 to 45550 )	72571 ( 51075 to 96455 )	133.839 ( 92.772 to 178.385 )	127.328 ( 88.398 to 169.091 )	2079.631 ( 1460.959 to 2757.343 )	2003.682 ( 1405.783 to 2658.391 )	62.889 ( 35.412 to 99.815 )	44.813 ( 24.953 to 72.049 )	2016.743 ( 1409.804 to 2687.02 )	1958.87 ( 1372.359 to 2603.36 )	-0.11 (-0.58 to 0.36)	-0.02 (-0.49 to 0.45)	-1.32 (-1.46 to -1.18)	0.01 (-0.47 to 0.49)	110.465	103.012	55.434	112.227
582	Southern Sub-Saharan Africa	Ischemic heart disease	Particulate matter pollution	Male	39249 ( 28377 to 51787 )	71150 ( 50302 to 93909 )	2002 ( 1446 to 2656 )	3478 ( 2447 to 4595 )	1523 ( 837 to 2450 )	2342 ( 1274 to 3760 )	37726 ( 27213 to 50029 )	68808 ( 48438 to 90965 )	187.853 ( 135.739 to 249.236 )	162.407 ( 113.763 to 215.143 )	3232.456 ( 2338.991 to 4265.97 )	2849.966 ( 2009.731 to 3764.393 )	125.579 ( 69.36 to 201.037 )	95.173 ( 52.226 to 152.072 )	3106.877 ( 2242.715 to 4120.749 )	2754.793 ( 1935.338 to 3644.43 )	-0.57 (-1.01 to -0.13)	-0.55 (-1.01 to -0.08)	-0.98 (-1.15 to -0.81)	-0.53 (-1.01 to -0.05)	81.279	73.726	53.775	82.389
628	Tropical Latin America	Ischemic heart disease	Particulate matter pollution	Both	348417 ( 197665 to 525573 )	308988 ( 173809 to 459113 )	18627 ( 10610 to 27983 )	16799 ( 9473 to 25090 )	7636 ( 3824 to 13436 )	12189 ( 5692 to 21836 )	340781 ( 192549 to 514097 )	296799 ( 167776 to 441692 )	209.154 ( 119.922 to 313.288 )	54.164 ( 30.544 to 80.927 )	3512.916 ( 2003.336 to 5285.756 )	972.478 ( 547.088 to 1445.421 )	76.034 ( 38.267 to 133.323 )	38.523 ( 18 to 68.904 )	3436.882 ( 1952.267 to 5171.587 )	933.956 ( 527.945 to 1390.284 )	-4.27 (-4.37 to -4.16)	-4.12 (-4.25 to -4)	-2.33 (-2.49 to -2.16)	-4.18 (-4.3 to -4.06)	-11.317	-9.814	59.625	-12.906
629	Tropical Latin America	Ischemic heart disease	Particulate matter pollution	Female	152170 ( 88020 to 228264 )	132922 ( 75219 to 197477 )	8730 ( 5034 to 13067 )	7837 ( 4421 to 11735 )	2661 ( 1350 to 4644 )	4536 ( 2156 to 7981 )	149508 ( 86315 to 224122 )	128385 ( 72767 to 191102 )	181.104 ( 104.368 to 270.804 )	43.478 ( 24.55 to 65.062 )	2879.738 ( 1664.78 to 4316.146 )	739.878 ( 418.832 to 1098.869 )	49.907 ( 25.442 to 86.898 )	25.328 ( 12.038 to 44.545 )	2829.831 ( 1632.567 to 4238.797 )	714.55 ( 405.147 to 1063.279 )	-4.59 (-4.69 to -4.49)	-4.45 (-4.57 to -4.33)	-2.31 (-2.45 to -2.17)	-4.5 (-4.62 to -4.38)	-12.649	-10.229	70.462	-14.128
630	Tropical Latin America	Ischemic heart disease	Particulate matter pollution	Male	196247 ( 108803 to 296680 )	176067 ( 98399 to 261630 )	9897 ( 5542 to 14902 )	8962 ( 5005 to 13367 )	4975 ( 2445 to 8824 )	7653 ( 3545 to 13867 )	191273 ( 105764 to 289697 )	168414 ( 94338 to 251046 )	242.221 ( 137.572 to 362.659 )	68.076 ( 37.972 to 101.574 )	4245.446 ( 2378.778 to 6390.283 )	1264.229 ( 706.337 to 1879.296 )	107.342 ( 53.054 to 189.679 )	55.433 ( 25.719 to 100.191 )	4138.104 ( 2312.573 to 6239.286 )	1208.796 ( 676.485 to 1802.1 )	-3.92 (-4.05 to -3.79)	-3.82 (-3.96 to -3.69)	-2.28 (-2.47 to -2.09)	-3.88 (-4.01 to -3.74)	-10.283	-9.447	53.829	-11.951
679	Western Europe	Ischemic heart disease	Particulate matter pollution	Both	2491755 ( 1232357 to 3946301 )	667610 ( 420415 to 934487 )	156825 ( 77291 to 249287 )	48967 ( 30483 to 68696 )	51947 ( 22537 to 95060 )	32057 ( 16078 to 53216 )	2439808 ( 1203499 to 3863158 )	635552 ( 400292 to 886984 )	204.507 ( 100.637 to 325.761 )	32.111 ( 20.117 to 44.92 )	3226.187 ( 1593.921 to 5115.387 )	481.835 ( 305.123 to 672.442 )	66.745 ( 28.934 to 122.368 )	24.693 ( 12.371 to 41.032 )	3159.442 ( 1556.83 to 5008.211 )	457.143 ( 289.879 to 636.024 )	-6.21 (-6.44 to -5.97)	-6.4 (-6.61 to -6.19)	-3.51 (-3.78 to -3.24)	-6.5 (-6.7 to -6.29)	-73.207	-68.776	-38.289	-73.951
680	Western Europe	Ischemic heart disease	Particulate matter pollution	Female	1154648 ( 569446 to 1843505 )	275468 ( 170053 to 391049 )	81252 ( 40033 to 130136 )	23064 ( 14043 to 32715 )	24117 ( 10528 to 44118 )	12907 ( 6532 to 21649 )	1130532 ( 557939 to 1802440 )	262561 ( 161523 to 370956 )	161.318 ( 79.338 to 258.658 )	22.896 ( 14.059 to 32.367 )	2342.328 ( 1153.992 to 3740.039 )	309.529 ( 193.014 to 437.567 )	49.938 ( 21.714 to 91.507 )	17.009 ( 8.571 to 28.539 )	2292.39 ( 1129.912 to 3655.464 )	292.52 ( 181.968 to 411.625 )	-6.53 (-6.81 to -6.26)	-6.8 (-7.04 to -6.56)	-3.82 (-4.11 to -3.52)	-6.91 (-7.15 to -6.67)	-76.143	-71.614	-46.482	-76.775
681	Western Europe	Ischemic heart disease	Particulate matter pollution	Male	1337107 ( 661812 to 2107157 )	392142 ( 252295 to 544247 )	75573 ( 37332 to 119268 )	25903 ( 16692 to 36084 )	27831 ( 12002 to 51452 )	19151 ( 9547 to 31824 )	1309276 ( 646144 to 2063422 )	372991 ( 241082 to 517359 )	272.516 ( 134.59 to 431.25 )	44.298 ( 28.544 to 61.686 )	4501.144 ( 2226.8 to 7105.043 )	692.529 ( 445.584 to 960.645 )	91.961 ( 39.73 to 170.095 )	33.953 ( 16.947 to 56.507 )	4409.183 ( 2175.577 to 6960.333 )	658.576 ( 425.692 to 912.893 )	-6.09 (-6.3 to -5.88)	-6.29 (-6.48 to -6.1)	-3.51 (-3.76 to -3.26)	-6.38 (-6.57 to -6.19)	-70.672	-65.725	-31.188	-71.512
682	Western Sub-Saharan Africa	Ischemic heart disease	Particulate matter pollution	Both	523226 ( 395313 to 675872 )	1026590 ( 750692 to 1291597 )	27645 ( 20885 to 35654 )	55282 ( 40550 to 69256 )	7990 ( 4547 to 12565 )	20247 ( 11532 to 32057 )	515236 ( 389146 to 666408 )	1006343 ( 734067 to 1267326 )	335.478 ( 252.675 to 432.205 )	325.407 ( 239.414 to 406.337 )	5645.265 ( 4260.614 to 7279.901 )	5361.841 ( 3934.399 to 6722.866 )	83.992 ( 48.011 to 131.825 )	101.721 ( 58.112 to 160.359 )	5561.273 ( 4195.032 to 7181.537 )	5260.12 ( 3851.037 to 6599.37 )	-0.08 (-0.21 to 0.05)	-0.16 (-0.3 to -0.02)	0.74 (0.66 to 0.81)	-0.18 (-0.32 to -0.04)	96.204	99.971	153.404	95.317
683	Western Sub-Saharan Africa	Ischemic heart disease	Particulate matter pollution	Female	271798 ( 201056 to 359605 )	506395 ( 372214 to 666977 )	15019 ( 11093 to 19807 )	27831 ( 20534 to 36399 )	2525 ( 1459 to 3918 )	6886 ( 3945 to 10803 )	269273 ( 198983 to 356555 )	499509 ( 366391 to 660062 )	346.831 ( 254.886 to 456.884 )	309.813 ( 229.051 to 402.24 )	5737.44 ( 4233.16 to 7580.142 )	5028.263 ( 3710.742 to 6574.542 )	53.052 ( 30.796 to 82.208 )	66.962 ( 38.582 to 104.705 )	5684.387 ( 4188.934 to 7516.808 )	4961.301 ( 3653.153 to 6505.35 )	-0.34 (-0.45 to -0.23)	-0.41 (-0.52 to -0.29)	0.88 (0.82 to 0.93)	-0.42 (-0.54 to -0.31)	86.313	85.305	172.713	85.503
684	Western Sub-Saharan Africa	Ischemic heart disease	Particulate matter pollution	Male	251428 ( 180252 to 346125 )	520195 ( 362832 to 677239 )	12626 ( 9053 to 17302 )	27451 ( 19137 to 35780 )	5464 ( 3080 to 8667 )	13361 ( 7509 to 21278 )	245964 ( 175780 to 339138 )	506834 ( 351940 to 662305 )	320.287 ( 230.123 to 435.564 )	343.541 ( 240.17 to 446.865 )	5509.782 ( 3963.715 to 7536.516 )	5741.874 ( 4016.503 to 7464.293 )	117.236 ( 66.31 to 185.105 )	140.78 ( 79.249 to 223.226 )	5392.546 ( 3863.944 to 7387.796 )	5601.094 ( 3900.504 to 7304.456 )	0.23 (0.08 to 0.39)	0.12 (-0.05 to 0.28)	0.71 (0.65 to 0.76)	0.1 (-0.07 to 0.27)	106.896	117.416	144.528	106.06
